# Supplementary material for: Unveiling microbial biomarkers of ruminant methane emission through machine learning
Source: Front Microbiol. 2023 Dec 8;14:1308363. doi: 10.3389/fmicb.2023.1308363 (PMC10749206; doi:10.3389/fmicb.2023.1308363)
Supplement: Supplementary file 1 [file Table_1.XLSX]

## Sheet: Sheet1
Regressor	Hyperparameter	Range/Value
Linear SVR	C	[0.001, 0.01, 0.1, 1, 10, 100]
Elastic net regression	alpha	1e-5-1e5 in log domain
	l1_ratio	0-1 with step 0.01
Kernel SVR	C	[0.001, 0.01, 0.1, 1, 10, 100]
	kernel	['poly', 'rbf', 'sigmoid']
	gamma	[0.0001, 0.001, 0.01, 0.1, 1, 10]
KNN regression	leaf_size	1-50 with step 1
	n_neighbors	1-30 with step 1
	p	[1, 2]
RF regression	n_estimators	[50, 140, 230, 320, 410, 500]
	max_features	['sqrt', 'log2', 'auto', None]
	max_depth	2-30 with step 1
	min_samples_split	2-20 with step 1
	min_samples_leaf	1-15 with step 1
