# Supplementary material for: Unveiling microbial biomarkers of ruminant methane emission through machine learning
Source: Front Microbiol. 2023 Dec 8;14:1308363. doi: 10.3389/fmicb.2023.1308363 (PMC10749206; doi:10.3389/fmicb.2023.1308363)
Supplement: Supplementary file 2 [file Table_2.XLSX]

## Sheet: Difford_metadata
sample_id	Herd 1	Herd 2	Herd 3	Herd 4	Herd 5	Herd 6	Early lactation	Intermediate lactation	Late lactation
01_J	0	0	0	0	1	0	1	0	0
02_J	0	0	0	0	1	0	1	0	0
03_J	0	0	0	0	1	0	1	0	0
04_J	0	0	0	0	1	0	1	0	0
05_J	0	0	0	0	1	0	1	0	0
06_J	0	0	0	0	1	0	1	0	0
07_J	0	0	0	0	1	0	1	0	0
08_J	0	0	0	0	1	0	1	0	0
09_J	0	0	0	0	1	0	1	0	0
100	1	0	0	0	0	0	1	0	0
101	1	0	0	0	0	0	1	0	0
102	1	0	0	0	0	0	1	0	0
103	1	0	0	0	0	0	1	0	0
104	1	0	0	0	0	0	1	0	0
104_c	0	0	0	0	0	1	1	0	0
105	1	0	0	0	0	0	1	0	0
106	1	0	0	0	0	0	1	0	0
106_c	0	0	0	0	0	1	0	0	1
107	1	0	0	0	0	0	1	0	0
107_c	0	0	0	0	0	1	0	0	1
108	1	0	0	0	0	0	1	0	0
108_c	0	0	0	0	0	1	1	0	0
109	1	0	0	0	0	0	1	0	0
109_c	0	0	0	0	0	1	1	0	0
10_J	0	0	0	0	1	0	1	0	0
110_c	0	0	0	0	0	1	1	0	0
111	1	0	0	0	0	0	1	0	0
111_c	0	0	0	0	0	1	0	1	0
112	1	0	0	0	0	0	1	0	0
112_c	0	0	0	0	0	1	1	0	0
113	1	0	0	0	0	0	1	0	0
113_c	0	0	0	0	0	1	1	0	0
114	1	0	0	0	0	0	1	0	0
114_c	0	0	0	0	0	1	1	0	0
115	1	0	0	0	0	0	1	0	0
115_c	0	0	0	0	0	1	0	1	0
116	1	0	0	0	0	0	1	0	0
116_c	0	0	0	0	0	1	1	0	0
117	1	0	0	0	0	0	1	0	0
117_c	0	0	0	0	0	1	1	0	0
118_c	0	0	0	0	0	1	1	0	0
119	1	0	0	0	0	0	0	1	0
11_J	0	0	0	0	1	0	1	0	0
120	1	0	0	0	0	0	0	1	0
120_c	0	0	0	0	0	1	1	0	0
121	1	0	0	0	0	0	0	0	1
121_c	0	0	0	0	0	1	1	0	0
122	1	0	0	0	0	0	0	0	1
122_c	0	0	0	0	0	1	1	0	0
123	1	0	0	0	0	0	0	1	0
123_c	0	0	0	0	0	1	1	0	0
124_c	0	0	0	0	0	1	1	0	0
125	1	0	0	0	0	0	0	1	0
125_c	0	0	0	0	0	1	0	1	0
126	1	0	0	0	0	0	0	1	0
127	1	0	0	0	0	0	0	1	0
127_c	0	0	0	0	0	1	1	0	0
128	1	0	0	0	0	0	0	1	0
128_c	0	0	0	0	0	1	1	0	0
129	1	0	0	0	0	0	0	1	0
129_c	0	0	0	0	0	1	1	0	0
12_J	0	0	0	0	1	0	1	0	0
130	1	0	0	0	0	0	0	1	0
130_c	0	0	0	0	0	1	1	0	0
131	1	0	0	0	0	0	0	1	0
131_c	0	0	0	0	0	1	1	0	0
132	1	0	0	0	0	0	1	0	0
133	1	0	0	0	0	0	1	0	0
133_c	0	0	0	0	0	1	0	0	1
134	1	0	0	0	0	0	0	1	0
134_c	0	0	0	0	0	1	1	0	0
135	1	0	0	0	0	0	0	1	0
135_c	0	0	0	0	0	1	0	1	0
136	1	0	0	0	0	0	0	1	0
136_c	0	0	0	0	0	1	0	1	0
137	1	0	0	0	0	0	0	1	0
137_c	0	0	0	0	0	1	1	0	0
138	1	0	0	0	0	0	0	1	0
138_c	0	0	0	0	0	1	1	0	0
139	1	0	0	0	0	0	0	1	0
139_c	0	0	0	0	0	1	0	1	0
13_J	0	0	0	0	1	0	1	0	0
140_c	0	0	0	0	0	1	1	0	0
141	1	0	0	0	0	0	0	1	0
141_c	0	0	0	0	0	1	0	0	1
142	1	0	0	0	0	0	0	1	0
143	1	0	0	0	0	0	0	1	0
143_c	0	0	0	0	0	1	1	0	0
144	1	0	0	0	0	0	0	1	0
144_c	0	0	0	0	0	1	1	0	0
145	1	0	0	0	0	0	0	1	0
145_c	0	0	0	0	0	1	1	0	0
146	1	0	0	0	0	0	0	1	0
146_c	0	0	0	0	0	1	1	0	0
147	1	0	0	0	0	0	0	1	0
147_c	0	0	0	0	0	1	0	1	0
148	1	0	0	0	0	0	0	1	0
148_c	0	0	0	0	0	1	1	0	0
149_c	0	0	0	0	0	1	1	0	0
14_J	0	0	0	0	1	0	1	0	0
150	1	0	0	0	0	0	0	1	0
150_c	0	0	0	0	0	1	0	0	1
151	1	0	0	0	0	0	0	1	0
151_c	0	0	0	0	0	1	1	0	0
152	1	0	0	0	0	0	0	1	0
152_c	0	0	0	0	0	1	1	0	0
153	1	0	0	0	0	0	0	1	0
153_c	0	0	0	0	0	1	1	0	0
154	1	0	0	0	0	0	0	1	0
154_c	0	0	0	0	0	1	1	0	0
155	1	0	0	0	0	0	0	1	0
155_c	0	0	0	0	0	1	0	1	0
156	1	0	0	0	0	0	0	1	0
156_c	0	0	0	0	0	1	1	0	0
157	1	0	0	0	0	0	0	1	0
157_c	0	0	0	0	0	1	1	0	0
158	1	0	0	0	0	0	0	1	0
158_c	0	0	0	0	0	1	0	1	0
159	1	0	0	0	0	0	0	1	0
159_c	0	0	0	0	0	1	0	1	0
15_J	0	0	0	0	1	0	1	0	0
160	1	0	0	0	0	0	0	1	0
160_c	0	0	0	0	0	1	0	1	0
161	1	0	0	0	0	0	0	1	0
163	1	0	0	0	0	0	0	1	0
163_c	0	0	0	0	0	1	1	0	0
164	1	0	0	0	0	0	0	1	0
164_c	0	0	0	0	0	1	1	0	0
165	1	0	0	0	0	0	0	1	0
165_c	0	0	0	0	0	1	1	0	0
166	1	0	0	0	0	0	1	0	0
166_c	0	0	0	0	0	1	0	1	0
167	1	0	0	0	0	0	1	0	0
167_c	0	0	0	0	0	1	1	0	0
168	1	0	0	0	0	0	0	1	0
169	1	0	0	0	0	0	0	1	0
169_c	0	0	0	0	0	1	0	1	0
16_J	0	0	0	0	1	0	1	0	0
170	1	0	0	0	0	0	0	1	0
170_c	0	0	0	0	0	1	1	0	0
171	1	0	0	0	0	0	0	1	0
172	1	0	0	0	0	0	0	1	0
173	1	0	0	0	0	0	0	1	0
173_c	0	0	0	0	0	1	1	0	0
174	1	0	0	0	0	0	0	1	0
174_c	0	0	0	0	0	1	1	0	0
176	1	0	0	0	0	0	0	1	0
176_c	0	0	0	0	0	1	1	0	0
177	1	0	0	0	0	0	0	1	0
177_c	0	0	0	0	0	1	1	0	0
178	1	0	0	0	0	0	0	1	0
178_c	0	0	0	0	0	1	1	0	0
179	1	0	0	0	0	0	0	1	0
17_J	0	0	0	0	1	0	1	0	0
180	1	0	0	0	0	0	0	1	0
181	1	0	0	0	0	0	0	1	0
181_c	0	0	0	0	0	1	0	1	0
182	1	0	0	0	0	0	1	0	0
182_c	0	0	0	0	0	1	1	0	0
184_c	0	0	0	0	0	1	0	1	0
185	1	0	0	0	0	0	0	1	0
185_c	0	0	0	0	0	1	1	0	0
186	1	0	0	0	0	0	0	1	0
186_c	0	0	0	0	0	1	1	0	0
187	1	0	0	0	0	0	0	1	0
187_c	0	0	0	0	0	1	1	0	0
188	1	0	0	0	0	0	0	1	0
188_c	0	0	0	0	0	1	0	1	0
189_c	0	0	0	0	0	1	1	0	0
191	1	0	0	0	0	0	1	0	0
191_c	0	0	0	0	0	1	0	1	0
192	1	0	0	0	0	0	0	1	0
193	1	0	0	0	0	0	0	1	0
193_c	0	0	0	0	0	1	1	0	0
194	1	0	0	0	0	0	1	0	0
194_c	0	0	0	0	0	1	0	1	0
195	1	0	0	0	0	0	1	0	0
195_c	0	0	0	0	0	1	1	0	0
196	1	0	0	0	0	0	0	1	0
196_c	0	0	0	0	0	1	1	0	0
197	1	0	0	0	0	0	0	1	0
198	1	0	0	0	0	0	0	1	0
199	1	0	0	0	0	0	1	0	0
199_c	0	0	0	0	0	1	1	0	0
19_J	0	0	0	0	1	0	1	0	0
200	1	0	0	0	0	0	0	1	0
200_c	0	0	0	0	0	1	0	1	0
201	1	0	0	0	0	0	1	0	0
201_c	0	0	0	0	0	1	1	0	0
202	1	0	0	0	0	0	0	1	0
202_c	0	0	0	0	0	1	1	0	0
203	1	0	0	0	0	0	0	1	0
203_c	0	0	0	0	0	1	1	0	0
204	1	0	0	0	0	0	1	0	0
204_c	0	0	0	0	0	1	1	0	0
205	1	0	0	0	0	0	0	1	0
206_c	0	0	0	0	0	1	1	0	0
207	1	0	0	0	0	0	0	1	0
208	1	0	0	0	0	0	1	0	0
209	1	0	0	0	0	0	0	1	0
20_J	0	0	0	0	1	0	1	0	0
210	1	0	0	0	0	0	0	1	0
211	1	0	0	0	0	0	0	1	0
212	1	0	0	0	0	0	0	1	0
213	1	0	0	0	0	0	0	1	0
214	1	0	0	0	0	0	1	0	0
215	1	0	0	0	0	0	0	1	0
216	1	0	0	0	0	0	0	1	0
217	1	0	0	0	0	0	0	1	0
219	1	0	0	0	0	0	0	1	0
220	1	0	0	0	0	0	1	0	0
221	1	0	0	0	0	0	1	0	0
222	1	0	0	0	0	0	1	0	0
223	1	0	0	0	0	0	0	1	0
224	1	0	0	0	0	0	1	0	0
225	1	0	0	0	0	0	0	1	0
226	1	0	0	0	0	0	0	1	0
227	1	0	0	0	0	0	1	0	0
228	1	0	0	0	0	0	1	0	0
229	1	0	0	0	0	0	1	0	0
22_J	0	0	0	0	1	0	1	0	0
230	1	0	0	0	0	0	1	0	0
231	1	0	0	0	0	0	1	0	0
232	1	0	0	0	0	0	1	0	0
233	1	0	0	0	0	0	1	0	0
234	1	0	0	0	0	0	1	0	0
235	1	0	0	0	0	0	1	0	0
238	0	1	0	0	0	0	0	0	1
239	0	1	0	0	0	0	1	0	0
23_J	0	0	0	0	1	0	1	0	0
240	0	1	0	0	0	0	0	1	0
241	0	1	0	0	0	0	0	1	0
242	0	1	0	0	0	0	0	1	0
243	0	1	0	0	0	0	0	1	0
244	0	1	0	0	0	0	0	1	0
245	0	1	0	0	0	0	0	1	0
246	0	1	0	0	0	0	0	1	0
247	0	1	0	0	0	0	0	1	0
248	0	1	0	0	0	0	0	1	0
24_J	0	0	0	0	1	0	1	0	0
250	0	1	0	0	0	0	0	1	0
251	0	1	0	0	0	0	0	1	0
252	0	1	0	0	0	0	0	1	0
253	0	1	0	0	0	0	1	0	0
254	0	1	0	0	0	0	0	1	0
255	0	1	0	0	0	0	0	1	0
256	0	1	0	0	0	0	0	1	0
257	0	1	0	0	0	0	0	1	0
258	0	1	0	0	0	0	0	1	0
259	0	1	0	0	0	0	0	1	0
25_J	0	0	0	0	1	0	1	0	0
261	0	1	0	0	0	0	0	1	0
262	0	1	0	0	0	0	1	0	0
263	0	1	0	0	0	0	0	1	0
264	0	1	0	0	0	0	0	1	0
265	0	1	0	0	0	0	0	1	0
266	0	1	0	0	0	0	0	1	0
267	0	1	0	0	0	0	0	1	0
26_J	0	0	0	0	1	0	1	0	0
270	0	1	0	0	0	0	1	0	0
272	0	1	0	0	0	0	0	1	0
273	0	1	0	0	0	0	1	0	0
275	0	1	0	0	0	0	1	0	0
277	0	1	0	0	0	0	0	1	0
278	0	1	0	0	0	0	1	0	0
279	0	1	0	0	0	0	1	0	0
27_J	0	0	0	0	1	0	1	0	0
280	0	1	0	0	0	0	1	0	0
281	0	1	0	0	0	0	0	1	0
282	0	1	0	0	0	0	1	0	0
283	0	1	0	0	0	0	1	0	0
284	0	1	0	0	0	0	1	0	0
285	0	1	0	0	0	0	0	1	0
286	0	1	0	0	0	0	0	1	0
287	0	1	0	0	0	0	1	0	0
288	0	1	0	0	0	0	0	1	0
289	0	1	0	0	0	0	1	0	0
28_J	0	0	0	0	1	0	1	0	0
290	0	1	0	0	0	0	1	0	0
291	0	1	0	0	0	0	1	0	0
292	0	1	0	0	0	0	1	0	0
293	0	1	0	0	0	0	1	0	0
294	0	1	0	0	0	0	1	0	0
295	0	1	0	0	0	0	1	0	0
296	0	1	0	0	0	0	1	0	0
297	0	1	0	0	0	0	1	0	0
299	0	1	0	0	0	0	1	0	0
29_J	0	0	0	0	1	0	1	0	0
300	0	1	0	0	0	0	1	0	0
301	0	1	0	0	0	0	1	0	0
302	0	1	0	0	0	0	1	0	0
303	0	1	0	0	0	0	1	0	0
304	0	1	0	0	0	0	1	0	0
305	0	1	0	0	0	0	1	0	0
307	0	1	0	0	0	0	1	0	0
309	0	1	0	0	0	0	1	0	0
30_J	0	0	0	0	1	0	1	0	0
310	0	1	0	0	0	0	1	0	0
311	0	1	0	0	0	0	1	0	0
312	0	1	0	0	0	0	1	0	0
313	0	1	0	0	0	0	1	0	0
314	0	1	0	0	0	0	1	0	0
315	0	1	0	0	0	0	1	0	0
316	0	1	0	0	0	0	1	0	0
317	0	1	0	0	0	0	1	0	0
318	0	1	0	0	0	0	1	0	0
319	0	1	0	0	0	0	1	0	0
31_J	0	0	0	0	1	0	1	0	0
320	0	1	0	0	0	0	1	0	0
322	0	1	0	0	0	0	1	0	0
323	0	1	0	0	0	0	1	0	0
324	0	1	0	0	0	0	1	0	0
325	0	1	0	0	0	0	1	0	0
326	0	1	0	0	0	0	1	0	0
327	0	1	0	0	0	0	1	0	0
328	0	1	0	0	0	0	1	0	0
329	0	1	0	0	0	0	1	0	0
32_J	0	0	0	0	1	0	1	0	0
330	0	1	0	0	0	0	1	0	0
331	0	1	0	0	0	0	1	0	0
332	0	1	0	0	0	0	1	0	0
333	0	1	0	0	0	0	1	0	0
334	0	1	0	0	0	0	1	0	0
335	0	1	0	0	0	0	1	0	0
336	0	1	0	0	0	0	1	0	0
337	0	1	0	0	0	0	1	0	0
338	0	1	0	0	0	0	1	0	0
339	0	1	0	0	0	0	1	0	0
33_J	0	0	0	0	1	0	1	0	0
340	0	1	0	0	0	0	1	0	0
341	0	1	0	0	0	0	1	0	0
342	0	1	0	0	0	0	1	0	0
343	0	1	0	0	0	0	1	0	0
344	0	1	0	0	0	0	1	0	0
345	0	1	0	0	0	0	1	0	0
346	0	1	0	0	0	0	1	0	0
347	0	1	0	0	0	0	1	0	0
348	0	1	0	0	0	0	1	0	0
349	0	1	0	0	0	0	1	0	0
34_J	0	0	0	0	1	0	1	0	0
350	0	1	0	0	0	0	1	0	0
351	0	1	0	0	0	0	1	0	0
352	0	1	0	0	0	0	1	0	0
353	0	1	0	0	0	0	1	0	0
354	0	1	0	0	0	0	1	0	0
355	0	1	0	0	0	0	1	0	0
356	0	1	0	0	0	0	1	0	0
359	0	1	0	0	0	0	1	0	0
35_J	0	0	0	0	1	0	1	0	0
360	0	1	0	0	0	0	1	0	0
361	0	1	0	0	0	0	1	0	0
362	0	1	0	0	0	0	0	1	0
363	0	0	1	0	0	0	0	1	0
364	0	0	1	0	0	0	1	0	0
365	0	0	1	0	0	0	0	1	0
366	0	0	1	0	0	0	1	0	0
367	0	0	1	0	0	0	0	1	0
368	0	0	1	0	0	0	0	1	0
369	0	0	1	0	0	0	1	0	0
36_J	0	0	0	0	1	0	1	0	0
370	0	0	1	0	0	0	1	0	0
371	0	0	1	0	0	0	1	0	0
372	0	0	1	0	0	0	1	0	0
373	0	0	1	0	0	0	0	0	1
374	0	0	1	0	0	0	1	0	0
375	0	0	1	0	0	0	1	0	0
376	0	0	1	0	0	0	1	0	0
377	0	0	1	0	0	0	0	1	0
378	0	0	1	0	0	0	1	0	0
37_J	0	0	0	0	1	0	1	0	0
380	0	0	1	0	0	0	1	0	0
381	0	0	1	0	0	0	0	1	0
382	0	0	1	0	0	0	0	1	0
383	0	0	1	0	0	0	1	0	0
384	0	0	1	0	0	0	0	0	1
385	0	0	1	0	0	0	1	0	0
386	0	0	1	0	0	0	0	1	0
387	0	0	1	0	0	0	1	0	0
388	0	0	1	0	0	0	1	0	0
389	0	0	1	0	0	0	0	1	0
38_J	0	0	0	0	1	0	1	0	0
390	0	0	1	0	0	0	0	1	0
391	0	0	1	0	0	0	0	1	0
392	0	0	1	0	0	0	0	1	0
393	0	0	1	0	0	0	0	1	0
394	0	0	1	0	0	0	0	1	0
395	0	0	1	0	0	0	1	0	0
396	0	0	1	0	0	0	0	0	1
397	0	0	1	0	0	0	0	1	0
398	0	0	1	0	0	0	1	0	0
399	0	0	1	0	0	0	1	0	0
39_J	0	0	0	0	1	0	1	0	0
401	0	0	1	0	0	0	0	1	0
402	0	0	1	0	0	0	1	0	0
403	0	0	1	0	0	0	0	1	0
404	0	0	1	0	0	0	1	0	0
405	0	0	1	0	0	0	0	1	0
406	0	0	1	0	0	0	0	1	0
407	0	0	1	0	0	0	1	0	0
408	0	0	1	0	0	0	1	0	0
409	0	0	1	0	0	0	0	1	0
40_J	0	0	0	0	1	0	1	0	0
410	0	0	1	0	0	0	0	1	0
411	0	0	1	0	0	0	0	0	1
412	0	0	1	0	0	0	0	1	0
413	0	0	1	0	0	0	1	0	0
414	0	0	1	0	0	0	0	1	0
415	0	0	1	0	0	0	1	0	0
416	0	0	1	0	0	0	0	1	0
417	0	0	1	0	0	0	0	1	0
418	0	0	1	0	0	0	0	1	0
419	0	0	1	0	0	0	0	1	0
420	0	0	1	0	0	0	0	1	0
421	0	0	1	0	0	0	1	0	0
422	0	0	1	0	0	0	0	1	0
423	0	0	1	0	0	0	1	0	0
424	0	0	1	0	0	0	1	0	0
425	0	0	1	0	0	0	0	1	0
426	0	0	1	0	0	0	1	0	0
427	0	0	1	0	0	0	1	0	0
428	0	0	1	0	0	0	1	0	0
429	0	0	1	0	0	0	0	1	0
430	0	0	1	0	0	0	1	0	0
431	0	0	1	0	0	0	0	0	1
432	0	0	1	0	0	0	1	0	0
433	0	0	1	0	0	0	1	0	0
434	0	0	1	0	0	0	0	1	0
435	0	0	1	0	0	0	1	0	0
436	0	0	1	0	0	0	0	1	0
437	0	0	1	0	0	0	1	0	0
438	0	0	1	0	0	0	0	1	0
439	0	0	1	0	0	0	1	0	0
440	0	0	1	0	0	0	1	0	0
441	0	0	1	0	0	0	1	0	0
442	0	0	1	0	0	0	0	1	0
443	0	0	1	0	0	0	1	0	0
444	0	0	1	0	0	0	1	0	0
445	0	0	1	0	0	0	1	0	0
446	0	0	1	0	0	0	1	0	0
447	0	0	1	0	0	0	1	0	0
448	0	0	1	0	0	0	1	0	0
449	0	0	1	0	0	0	1	0	0
450	0	0	1	0	0	0	1	0	0
451	0	0	1	0	0	0	1	0	0
452	0	0	1	0	0	0	1	0	0
453	0	0	1	0	0	0	0	1	0
454	0	0	1	0	0	0	1	0	0
455	0	0	1	0	0	0	0	1	0
456	0	0	1	0	0	0	1	0	0
457	0	0	1	0	0	0	0	1	0
458	0	0	1	0	0	0	1	0	0
459	0	0	1	0	0	0	0	1	0
460	0	0	1	0	0	0	1	0	0
461	0	0	1	0	0	0	0	1	0
462	0	0	1	0	0	0	1	0	0
463	0	0	1	0	0	0	1	0	0
464	0	0	1	0	0	0	0	1	0
465	0	0	1	0	0	0	0	1	0
466	0	0	1	0	0	0	1	0	0
467	0	0	1	0	0	0	1	0	0
468	0	0	1	0	0	0	1	0	0
469	0	0	1	0	0	0	1	0	0
470	0	0	1	0	0	0	0	1	0
471	0	0	1	0	0	0	1	0	0
472	0	0	1	0	0	0	1	0	0
473	0	0	1	0	0	0	0	1	0
474	0	0	1	0	0	0	1	0	0
475	0	0	1	0	0	0	1	0	0
476	0	0	1	0	0	0	1	0	0
477	0	0	1	0	0	0	1	0	0
478	0	0	1	0	0	0	1	0	0
479	0	0	1	0	0	0	1	0	0
480	0	0	1	0	0	0	1	0	0
481	0	0	1	0	0	0	1	0	0
482	0	0	1	0	0	0	1	0	0
483	0	0	1	0	0	0	0	1	0
484	0	0	1	0	0	0	1	0	0
485	0	0	1	0	0	0	1	0	0
486	0	0	1	0	0	0	0	1	0
487	0	0	1	0	0	0	1	0	0
488	0	0	1	0	0	0	1	0	0
489	0	0	1	0	0	0	0	1	0
490	0	0	1	0	0	0	1	0	0
491	0	0	1	0	0	0	0	1	0
492	0	0	1	0	0	0	0	1	0
493	0	0	1	0	0	0	1	0	0
494	0	0	1	0	0	0	1	0	0
495	0	0	1	0	0	0	1	0	0
496	0	0	1	0	0	0	1	0	0
497	0	0	1	0	0	0	0	1	0
498	0	0	1	0	0	0	1	0	0
499	0	0	1	0	0	0	1	0	0
50	1	0	0	0	0	0	1	0	0
500	0	0	1	0	0	0	1	0	0
501	0	0	1	0	0	0	0	1	0
502	0	0	1	0	0	0	1	0	0
503	0	0	1	0	0	0	0	1	0
504	0	0	1	0	0	0	1	0	0
505	0	0	1	0	0	0	1	0	0
506	0	0	1	0	0	0	1	0	0
507	0	0	1	0	0	0	1	0	0
508	0	0	1	0	0	0	1	0	0
509	0	0	1	0	0	0	1	0	0
51	1	0	0	0	0	0	1	0	0
510	0	0	1	0	0	0	1	0	0
511	0	0	1	0	0	0	0	1	0
512	0	0	1	0	0	0	1	0	0
513	0	0	1	0	0	0	1	0	0
514	0	0	1	0	0	0	1	0	0
515	0	0	1	0	0	0	1	0	0
516	0	0	1	0	0	0	1	0	0
517	0	0	1	0	0	0	1	0	0
518	0	0	1	0	0	0	0	1	0
519	0	0	1	0	0	0	1	0	0
52	1	0	0	0	0	0	1	0	0
520	0	0	1	0	0	0	1	0	0
529	1	0	0	0	0	0	1	0	0
53	1	0	0	0	0	0	1	0	0
534	1	0	0	0	0	0	1	0	0
536	1	0	0	0	0	0	1	0	0
537	1	0	0	0	0	0	1	0	0
538	1	0	0	0	0	0	1	0	0
54	1	0	0	0	0	0	1	0	0
547	1	0	0	0	0	0	1	0	0
55	1	0	0	0	0	0	1	0	0
553	1	0	0	0	0	0	1	0	0
56	1	0	0	0	0	0	1	0	0
563	1	0	0	0	0	0	1	0	0
567	1	0	0	0	0	0	1	0	0
57	1	0	0	0	0	0	1	0	0
572	1	0	0	0	0	0	1	0	0
574	1	0	0	0	0	0	1	0	0
575	1	0	0	0	0	0	1	0	0
576	1	0	0	0	0	0	1	0	0
578	1	0	0	0	0	0	1	0	0
58	1	0	0	0	0	0	1	0	0
587	1	0	0	0	0	0	1	0	0
589	1	0	0	0	0	0	0	1	0
59	1	0	0	0	0	0	1	0	0
590	1	0	0	0	0	0	1	0	0
60	1	0	0	0	0	0	1	0	0
61	1	0	0	0	0	0	1	0	0
617	0	0	0	1	0	0	1	0	0
618	0	0	0	1	0	0	1	0	0
619	0	0	0	1	0	0	1	0	0
62	1	0	0	0	0	0	1	0	0
620	0	0	0	1	0	0	1	0	0
621	0	0	0	1	0	0	1	0	0
622	0	0	0	1	0	0	1	0	0
623	0	0	0	1	0	0	1	0	0
624	0	0	0	1	0	0	1	0	0
625	0	0	0	1	0	0	1	0	0
627	0	0	0	1	0	0	1	0	0
628	0	0	0	1	0	0	1	0	0
629	0	0	0	1	0	0	1	0	0
63	1	0	0	0	0	0	1	0	0
630	0	0	0	1	0	0	1	0	0
631	0	0	0	1	0	0	1	0	0
632	0	0	0	1	0	0	1	0	0
633	0	0	0	1	0	0	1	0	0
634	0	0	0	1	0	0	1	0	0
635	0	0	0	1	0	0	1	0	0
636	0	0	0	1	0	0	1	0	0
637	0	0	0	1	0	0	1	0	0
638	0	0	0	1	0	0	1	0	0
639	0	0	0	1	0	0	1	0	0
64	1	0	0	0	0	0	1	0	0
640	0	0	0	1	0	0	1	0	0
641	0	0	0	1	0	0	1	0	0
642	0	0	0	1	0	0	1	0	0
643	0	0	0	1	0	0	1	0	0
644	0	0	0	1	0	0	1	0	0
645	0	0	0	1	0	0	1	0	0
646	0	0	0	1	0	0	1	0	0
647	0	0	0	1	0	0	1	0	0
648	0	0	0	1	0	0	1	0	0
649	0	0	0	1	0	0	1	0	0
65	1	0	0	0	0	0	1	0	0
650	0	0	0	1	0	0	1	0	0
651	0	0	0	1	0	0	1	0	0
652	0	0	0	1	0	0	1	0	0
653	0	0	0	1	0	0	1	0	0
654	0	0	0	1	0	0	1	0	0
655	0	0	0	1	0	0	0	1	0
656	0	0	0	1	0	0	1	0	0
658	0	0	0	1	0	0	1	0	0
659	0	0	0	1	0	0	0	1	0
66	1	0	0	0	0	0	1	0	0
660	0	0	0	1	0	0	1	0	0
661	0	0	0	1	0	0	0	1	0
662	0	0	0	1	0	0	1	0	0
663	0	0	0	1	0	0	0	1	0
664	0	0	0	1	0	0	0	1	0
665	0	0	0	1	0	0	1	0	0
666	0	0	0	1	0	0	1	0	0
667	0	0	0	1	0	0	0	1	0
668	0	0	0	1	0	0	1	0	0
67	1	0	0	0	0	0	1	0	0
670	0	0	0	1	0	0	1	0	0
671	0	0	0	1	0	0	1	0	0
672	0	0	0	1	0	0	1	0	0
673	0	0	0	1	0	0	1	0	0
674	0	0	0	1	0	0	1	0	0
675	0	0	0	1	0	0	1	0	0
676	0	0	0	1	0	0	1	0	0
677	0	0	0	1	0	0	1	0	0
678	0	0	0	1	0	0	1	0	0
679	0	0	0	1	0	0	1	0	0
68	1	0	0	0	0	0	1	0	0
680	0	0	0	1	0	0	1	0	0
681	0	0	0	1	0	0	1	0	0
683	0	0	0	1	0	0	1	0	0
684	0	0	0	1	0	0	0	1	0
685	0	0	0	1	0	0	1	0	0
686	0	0	0	1	0	0	1	0	0
687	0	0	0	1	0	0	1	0	0
688	0	0	0	1	0	0	1	0	0
689	0	0	0	1	0	0	1	0	0
69	1	0	0	0	0	0	1	0	0
690	0	0	0	1	0	0	1	0	0
691	0	0	0	1	0	0	0	1	0
692	0	0	0	1	0	0	1	0	0
693	0	0	0	1	0	0	1	0	0
694	0	0	0	1	0	0	1	0	0
695	0	0	0	1	0	0	1	0	0
696	0	0	0	1	0	0	1	0	0
697	0	0	0	1	0	0	1	0	0
698	0	0	0	1	0	0	1	0	0
699	0	0	0	1	0	0	1	0	0
70	1	0	0	0	0	0	1	0	0
700	0	0	0	1	0	0	1	0	0
701	0	0	0	1	0	0	0	1	0
702	0	0	0	1	0	0	0	1	0
703	0	0	0	1	0	0	1	0	0
704	0	0	0	1	0	0	1	0	0
705	0	0	0	1	0	0	1	0	0
706	0	0	0	1	0	0	1	0	0
707	0	0	0	1	0	0	0	1	0
708	0	0	0	1	0	0	1	0	0
709	0	0	0	1	0	0	1	0	0
71	1	0	0	0	0	0	1	0	0
710	0	0	0	1	0	0	1	0	0
711	0	0	0	1	0	0	0	1	0
712	0	0	0	1	0	0	0	1	0
713	0	0	0	1	0	0	0	1	0
714	0	0	0	1	0	0	1	0	0
715	0	0	0	1	0	0	0	1	0
716	0	0	0	1	0	0	0	1	0
717	0	0	0	1	0	0	0	1	0
718	0	0	0	1	0	0	0	1	0
719	0	0	0	1	0	0	0	1	0
72	1	0	0	0	0	0	1	0	0
720	0	0	0	1	0	0	1	0	0
721	0	0	0	1	0	0	1	0	0
722	0	0	0	1	0	0	1	0	0
723	0	0	0	1	0	0	1	0	0
724	0	0	0	1	0	0	1	0	0
725	0	0	0	1	0	0	1	0	0
726	0	0	0	1	0	0	1	0	0
727	0	0	0	1	0	0	1	0	0
728	0	0	0	1	0	0	0	1	0
729	0	0	0	1	0	0	0	1	0
72_c	0	0	0	0	0	1	1	0	0
73	1	0	0	0	0	0	1	0	0
730	0	0	0	1	0	0	1	0	0
731	0	0	0	1	0	0	1	0	0
732	0	0	0	1	0	0	1	0	0
733	0	0	0	1	0	0	1	0	0
734	0	0	0	1	0	0	1	0	0
735	0	0	0	1	0	0	0	1	0
736	0	0	0	1	0	0	1	0	0
737	0	0	0	1	0	0	0	1	0
738	0	0	0	1	0	0	0	1	0
739	0	0	0	1	0	0	1	0	0
74	1	0	0	0	0	0	1	0	0
740	0	0	0	1	0	0	0	1	0
741	0	0	0	1	0	0	0	1	0
742	0	0	0	1	0	0	0	1	0
743	0	0	0	1	0	0	0	1	0
744	0	0	0	1	0	0	1	0	0
745	0	0	0	1	0	0	0	1	0
746	0	0	0	1	0	0	0	1	0
747	0	0	0	1	0	0	1	0	0
748	0	0	0	1	0	0	0	1	0
749	0	0	0	1	0	0	1	0	0
75	1	0	0	0	0	0	1	0	0
750	0	0	0	1	0	0	1	0	0
751	0	0	0	1	0	0	1	0	0
752	0	0	0	1	0	0	0	1	0
753	0	0	0	1	0	0	0	1	0
754	0	0	0	1	0	0	1	0	0
755	0	0	0	1	0	0	0	1	0
756	0	0	0	1	0	0	1	0	0
757	0	0	0	1	0	0	0	1	0
758	0	0	0	1	0	0	1	0	0
759	0	0	0	1	0	0	0	1	0
76	1	0	0	0	0	0	1	0	0
760	0	0	0	1	0	0	0	1	0
761	0	0	0	1	0	0	1	0	0
762	0	0	0	1	0	0	0	1	0
763	0	0	0	1	0	0	1	0	0
764	0	0	0	1	0	0	0	1	0
765	0	0	0	1	0	0	1	0	0
766	0	0	0	1	0	0	0	1	0
767	0	0	0	1	0	0	0	1	0
768	0	0	0	1	0	0	1	0	0
769	0	0	0	1	0	0	0	1	0
77	1	0	0	0	0	0	1	0	0
770	0	0	0	1	0	0	0	1	0
771	0	0	0	1	0	0	0	1	0
772	0	0	0	1	0	0	0	1	0
773	0	0	0	1	0	0	1	0	0
774	0	0	0	1	0	0	1	0	0
775	0	0	0	1	0	0	0	1	0
78	1	0	0	0	0	0	1	0	0
79	1	0	0	0	0	0	1	0	0
80	1	0	0	0	0	0	1	0	0
82	1	0	0	0	0	0	1	0	0
83	1	0	0	0	0	0	1	0	0
84	1	0	0	0	0	0	1	0	0
85	1	0	0	0	0	0	1	0	0
86	1	0	0	0	0	0	1	0	0
87	1	0	0	0	0	0	1	0	0
89	1	0	0	0	0	0	1	0	0
90	1	0	0	0	0	0	1	0	0
91	1	0	0	0	0	0	1	0	0
92	1	0	0	0	0	0	1	0	0
93	1	0	0	0	0	0	1	0	0
94	1	0	0	0	0	0	1	0	0
95	1	0	0	0	0	0	1	0	0
96	1	0	0	0	0	0	1	0	0
97	1	0	0	0	0	0	1	0	0
98	1	0	0	0	0	0	1	0	0
99	1	0	0	0	0	0	1	0	0

## Sheet: Difford_microbiome
sample_id	Bacteria: prevotella	Bacteria: prevotella_7	Bacteria: prevotellaceae ucg-001	Bacteria: prevotellaceae ucg-003	Bacteria: uncultured	Bacteria: prevotellaceae yab2003 group	Bacteria: prevotellaceae ucg-004	Bacteria: prevotellaceae ga6a1 group	Bacteria: prevotellaceae nk3b31 group	Bacteria: prevotella_9	Bacteria: alloprevotella	Bacteria: paraprevotella	Bacteria: rikenellaceae rc9 gut group	Bacteria: u29-b03	Bacteria: alistipes	Bacteria: uncultured	Bacteria: hoa5-07d05 gut group	Bacteria: dmer64	Bacteria: dga-11 gut group	Bacteria: m2pb4-61 termite group	Bacteria: rikenella	Bacteria: sp3-e08	Bacteria: muribaculum	Bacteria: bacteroides	Bacteria: uncultured	Bacteria: paludibacter	Bacteria: candidatus symbiothrix	Bacteria: dysgonomonas	Bacteria: uncultured	Bacteria: proteiniphilum	Bacteria: petrimonas	Bacteria: fermentimonas	Bacteria: candidatus armantifilum	Bacteria: uncultured	Bacteria: odoribacter	Bacteria: marinifilum	Bacteria: porphyromonas	Bacteria: parabacteroides	Bacteria: candidatus vestibaculum	Bacteria: tannerella	Bacteria: macellibacteroides	Bacteria: wchb1-32	Bacteria: bsv13	Bacteria: uncultured	Bacteria: draconibacterium	Bacteria: uncultured	Bacteria: labilibacter	Bacteria: uncultured	Bacteria: barnesiella
01_J	-0.241424	1.1439	-0.713451	0.488017	1.74833	-0.262942	0.112818	0.128141	-0.802888	0.231831	0.0487553	-0.264528	-0.023508	-0.180717	-0.0886576	-0.0999602	0.380078	0.233894	-0.0506221	-0.187353	0.177284	-0.114113	-0.0944675	-0.0509276	-0.0278067	-0.0367224	0.165218	-0.12142	-0.0447265	0.0345373	0.370131	-0.0614177	-0.322476	0.0564768	-0.0034818	-0.280365	-0.019311	-0.0944837	-0.0848938	-0.379592	-0.256431	0.593282	0.096963	0.126474	-0.0788052	-0.0898969	0.154955	0.0246129	-0.0438365
02_J	0.40033	-0.391424	1.63275	0.894915	0.980364	-0.433932	0.408551	-0.254486	1.16365	-0.18736	0.190899	-0.286294	1.05452	0.590433	0.112529	0.267328	0.11673	-0.0621981	0.390998	0.368755	0.0570673	-0.573422	0.0238005	0.0876354	0.148055	-0.119116	-0.0152183	-0.00864092	0.78208	-0.0159897	-0.177361	0.310253	1.30715	0.0208696	0.340802	0.291642	0.108218	0.12185	-0.310215	0.59459	0.452993	-0.247795	0.631238	0.0644338	-0.067409	-0.117416	0.171917	0.430049	0.170821
03_J	-0.449212	-0.592487	0.296108	1.06579	-0.590603	-0.475362	0.302915	0.242062	0.149637	-0.267081	0.304147	1.87515	0.853197	0.766351	-0.0433987	0.0938088	-0.109939	0.224074	0.162042	-0.163203	-0.208041	2.05485	0.048358	-0.198106	0.160813	0.0247682	-0.130607	0.149586	0.908554	-0.126526	-0.14897	-0.281165	-0.0972359	0.498556	0.103389	0.348163	-0.0134299	0.0314849	0.0951706	-0.442229	-0.0901764	0.0034851	0.00922638	0.375913	-0.232503	1.71347	-0.168736	-0.0324359	-0.507513
04_J	-0.0990538	0.417222	0.660147	0.32406	3.05351	-0.304358	0.264222	-0.110299	0.702253	-0.149947	0.358649	-0.257792	0.323305	0.254236	-0.213715	0.0649214	-0.091655	-0.0295252	-0.0271736	-0.120075	0.000749818	-0.459439	-0.109234	-0.201194	-0.27105	-0.219219	-0.467844	-0.124211	0.170673	-0.263711	-0.215296	-0.301818	-0.0768494	-0.177534	-0.145958	-0.184516	-0.0153572	0.0177238	-0.333899	0.201918	0.496873	0.0268623	0.64802	-0.0681442	-0.263163	-0.14152	-0.199158	0.317285	-0.259464
05_J	-0.795985	-0.592187	0.800616	0.944304	-0.0383441	-0.654212	0.375811	-0.579723	0.934065	-0.371237	-0.19902	2.17321	1.3254	1.20557	-0.0574636	0.230102	0.395502	0.0555458	0.0326327	0.0567136	-0.25053	0.599334	-0.206837	-0.262151	0.0868816	0.120193	-0.0216679	-0.0371528	0.0293404	-0.255352	0.150481	0.367423	0.199469	0.632719	0.0851057	-0.102153	0.088426	-0.167521	-0.216876	0.671807	-0.132039	-0.0615503	0.0686874	0.0978945	-0.0940801	1.06007	-0.194991	0.25275	-0.159625
06_J	-0.947343	0.542871	-0.752039	0.0551406	0.363197	-0.635283	-0.0722541	-0.253355	0.0974162	0.113127	0.349641	-0.269426	-0.207855	-0.135345	-0.300115	-0.337994	0.627495	-0.193458	-0.101651	-0.214416	0.858185	-1.26991	0.174629	-0.217746	-0.431609	0.0486016	-0.397107	-0.213501	1.5589	-0.125101	-0.187258	0.0709546	-0.198451	-0.235064	0.291711	-0.182274	-0.0812	-0.260026	0.884012	-0.336383	0.542178	-0.370404	-0.140687	-0.0134216	0.00488615	-0.109475	-0.228457	0.925173	0.58313
07_J	-1.50608	-0.574052	0.394337	1.10423	-0.381931	-0.752547	-0.0448075	-0.552658	0.708452	-0.624679	-0.441858	1.80539	1.01508	1.73645	-0.150801	0.874757	0.202766	0.128546	0.533706	0.313105	-0.0718183	0.324017	-0.137891	-0.367398	0.834159	-0.129008	-0.0850373	-0.115903	0.461544	0.677766	0.589738	0.366581	-0.360699	0.660138	0.194157	-0.211736	0.0537238	-0.0259955	-0.482085	0.0381062	-0.424445	-0.545956	0.570209	0.567117	0.0411049	0.624304	-0.133412	0.95125	-0.361135
08_J	-0.814589	-0.544876	-0.010109	-0.0326245	0.0933279	0.280766	-1.08457	0.853322	0.167594	-0.588809	0.623139	1.29366	-0.604751	0.75104	-0.22968	-0.660054	0.180711	-0.167097	-0.263175	-0.191516	-0.0792786	-0.020776	-0.141047	-0.266877	-0.197499	0.0760334	-0.702768	-0.0515193	0.186099	-0.451391	-0.833722	-0.116347	-0.271049	0.0233878	-0.0706013	-0.290859	-0.181989	-0.504577	-0.990786	-0.281352	-0.171205	-0.340234	0.535742	0.536426	0.0308525	0.384806	-0.160317	0.831414	-0.0777019
09_J	-0.715382	-0.401992	0.705085	-0.413733	0.271652	-0.629524	0.105508	-0.479153	0.664262	-0.383572	0.530983	-0.397599	0.422809	0.280776	-0.0386006	0.70468	0.201663	0.127765	0.335743	0.0646369	0.336334	-0.609437	0.0347776	-0.228182	-0.0433798	-0.183272	-0.974789	-0.239213	0.339498	-0.318424	-0.11973	-0.104126	-0.360963	-0.171562	-0.0273843	0.138241	0.171234	0.394952	0.524509	0.185477	-0.162094	0.540822	0.411198	0.229459	-0.240119	-0.138134	-0.134758	0.679301	0.0794445
100	-0.732716	-0.550863	0.838802	0.896744	-0.196147	-0.216286	0.300221	-0.0469538	1.48234	-0.262492	-0.150516	-0.239474	1.25781	0.381267	0.306097	0.875989	-0.228742	1.52301	0.536022	1.15464	-0.796044	0.540106	-0.733831	-0.247003	0.216009	-0.187849	1.99509	-0.105321	-0.18191	0.0356072	0.650341	1.00329	-0.603357	0.511516	1.34697	0.881725	-0.0102113	0.147922	0.0353965	0.0879525	-0.720022	-0.381175	-0.409615	0.553491	-0.519158	-0.511673	0.136305	-0.478849	-0.0318235
101	0.415467	-0.545363	0.73104	0.752616	-0.497472	-0.165835	0.814752	0.409621	0.388618	-0.186446	-0.514677	1.27741	-0.13403	0.0049055	0.541601	0.698842	-0.430041	0.154278	0.136864	-0.633932	-0.739718	-0.0765318	-0.684967	-0.240175	0.267172	0.0402706	-0.0655724	0.690145	-0.584825	-0.164689	-0.597909	0.264055	-0.130153	-0.691422	-0.229221	-0.262038	-0.162417	-0.158637	-0.308481	-0.220627	0.830636	-0.291666	0.0976086	-0.161722	-0.456249	-0.39788	0.261585	0.1168	0.0880255
102	1.03965	-0.342574	0.00534511	-0.117739	0.178209	0.441973	-0.306418	0.606718	-0.725896	1.01044	-0.0624641	-0.425622	-0.807069	-1.20592	0.643877	0.212899	-0.607069	0.427178	0.397071	-0.993291	1.06573	1.23775	-0.562855	0.564286	-0.0136226	-0.0728797	1.21449	-0.331249	1.23651	-0.296265	0.402494	-0.0111338	0.608054	-0.628461	-0.495732	-0.058421	0.0318528	0.729216	1.51983	0.0588357	-0.507716	-0.0679793	-0.0611204	0.11246	-0.299036	-0.504712	-0.350983	-0.92135	0.977875
103	0.812564	2.93698	-0.805739	-1.00221	1.96057	0.627184	2.55879	1.73848	-1.04628	1.30857	0.379933	-0.601961	-1.0289	-0.921012	-0.175586	-0.56214	-0.965459	-0.539354	-0.480429	-0.751276	-0.596771	2.23018	0.16301	0.136408	0.78543	-0.420761	-0.696068	-0.193645	-0.0427061	-0.29306	0.40699	-0.568244	-0.368856	-0.460503	-0.386485	-0.457655	-0.176541	0.112928	-0.669488	-0.489109	-0.50536	0.598583	-0.0572539	-0.425131	2.49962	-0.550612	-0.348551	-0.272424	-0.791606
104	0.0977001	2.71751	-1.33161	-1.43526	1.70059	0.582365	2.1404	-0.308115	-0.95253	1.50874	0.784575	-0.63805	-1.16707	-1.03379	0.196056	0.178658	-0.0345562	-0.0268346	-0.351756	-0.657321	-0.434358	0.644078	-0.420062	0.0154382	-0.174853	-0.912598	-0.509421	0.549774	0.270336	-0.0550018	-0.283982	0.20979	-0.177731	-0.74551	-0.389387	-1.02209	-0.236205	-0.177135	-0.562618	1.70517	-0.330404	-0.598544	-0.357678	1.08038	-0.115197	-0.580748	0.940767	-0.878723	0.0306742
104_c	-0.0630571	0.793025	-0.472781	-0.628582	0.597198	-0.155028	0.375955	0.976764	-0.533162	-0.00256829	-0.237926	-0.269945	-0.447793	-0.182992	-0.180722	-0.205271	-0.158783	-0.111473	-0.296842	-0.158192	-0.0450054	0.520528	-0.0661158	0.0139449	0.298794	-0.101699	-0.175631	-0.010181	-0.464984	-0.428074	-0.351711	-0.147011	-0.193491	-0.150728	-0.155868	-0.166094	-0.0252036	-0.0672714	0.108358	-0.435906	-0.238452	0.253035	0.100789	-0.245122	0.161898	-0.0729632	0.222609	-0.122655	-0.29078
105	0.948447	-0.426674	0.166624	1.0331	-1.01051	0.0606862	0.160355	-0.218032	-0.297636	0.0827921	0.770715	-0.184724	0.269807	-0.326517	-0.167007	0.384739	-0.600776	-0.860966	-0.254653	-0.019746	0.247963	0.272846	-0.556531	0.74583	-0.266319	-0.240082	-0.368567	1.03187	-0.680207	0.12465	1.28067	1.12559	0.131179	-0.458454	-0.165542	-0.250305	-0.217063	-0.0297303	0.43884	-0.482355	0.404611	-0.723538	-0.048231	-0.418505	-0.290894	-0.538645	1.52463	0.167744	0.998555
106	0.385545	2.33222	-1.05191	-0.947043	1.13225	0.41396	2.19866	0.774112	-0.958318	0.808895	-0.444139	-0.615668	-0.522581	-0.425783	0.248968	-0.202919	-0.993317	0.60488	-0.531552	-0.565886	0.108699	0.108524	0.0510498	0.838525	0.234327	-0.636749	-0.180299	-0.421633	-0.167082	-0.763853	-0.517291	-0.0948089	0.461327	-0.640975	0.757438	-0.148603	0.353705	-0.931727	1.82138	-1.0841	0.254592	-0.16705	0.28249	-0.508927	0.491335	-0.565725	-0.420314	-0.738086	-0.837374
106_c	0.0792176	0.279566	0.41757	-0.290332	0.206759	-0.34249	0.098679	-0.252232	0.543418	-0.111025	0.211742	-0.284794	-0.302836	-0.216864	-0.196422	-0.192455	0.132767	-0.211607	-0.134656	-0.122712	-0.0678812	-0.391196	-0.0779632	-0.129396	-0.139803	-0.174737	-0.313543	-0.209159	-0.423934	-0.509573	-0.361984	-0.284932	-0.109222	-0.183085	-0.187345	-0.0969557	-0.0294452	-0.12031	-0.300041	-0.35103	0.0479186	-0.124399	-0.159695	-0.432223	0.133406	-0.154505	-0.174285	-0.268956	-0.000214087
107	0.263009	0.897288	-0.519697	0.0319176	2.00729	0.260795	0.964289	0.0159735	-0.609033	0.792794	-0.0160202	-0.552648	-0.272503	0.0781879	0.161966	-0.600832	0.0557662	-0.566122	-0.0852353	-0.0770458	0.168723	-0.764613	0.103121	0.25496	-0.837222	0.0544351	0.796562	-0.120376	0.815949	-0.734527	1.15847	-0.0545276	0.061243	-0.594803	-0.51662	-0.298066	-0.167716	-0.282988	-0.692201	1.58298	0.319251	0.516304	0.824782	0.568923	1.45189	-0.486606	-0.386938	0.106181	-0.816088
107_c	-0.0366107	0.554494	-0.252802	-0.402076	-0.0474599	-0.360428	0.221157	-0.254188	-0.00966296	-0.115444	-0.108557	-0.30692	-0.553918	-0.425048	-0.116589	0.0159122	-0.0243935	0.0399515	-0.0772303	0.223211	0.203673	-0.69372	-0.170047	0.061516	-0.0311127	-0.110589	0.0413533	0.0454453	-0.62718	-0.0488467	0.163536	0.0423473	-0.147483	-0.181525	-0.242618	-0.0699412	-0.12492	-0.0340753	-0.0973738	-0.268741	-0.0387177	0.220989	-0.0812974	-0.100246	-0.199979	-0.143115	-0.136463	-0.204565	0.125461
108	0.153304	3.14776	-1.30695	-1.49903	1.00752	0.748668	2.24281	0.508255	-1.19948	3.40751	-0.339037	-0.638288	-0.975264	-1.1026	0.19307	-0.753839	-0.896067	-0.414702	-0.615919	-0.0825408	-0.436035	0.640119	-0.421517	0.252267	1.71873	-0.494777	-0.130094	0.706587	0.650766	0.42881	0.737481	1.54337	-0.179705	-0.695648	-0.390471	-0.302646	-0.0990414	0.377605	-0.563722	-0.276361	0.739916	0.981729	1.4002	-0.216403	0.994524	-0.539495	2.04387	-0.10592	0.0282945
108_c	0.547074	0.18663	0.133709	-0.570292	0.373202	-0.357421	0.271323	1.45929	-0.365785	0.110325	-0.00916131	-0.267085	-0.567598	-0.320011	-0.147431	0.00171627	-0.0982198	-0.184391	-0.0420392	0.0142334	0.146358	-0.149064	-0.181178	0.0807721	-0.209714	-0.196034	-0.0219603	-0.129394	-0.651749	0.0725458	0.105627	0.00628295	-0.176172	-0.173823	-0.120746	-0.0556038	-0.0538428	-0.107743	-0.13353	0.471089	-0.0669526	-0.0870314	-0.0332546	-0.133636	-0.0118036	-0.151012	0.0502537	-0.1627	0.179834
109	0.265399	3.40588	-1.10711	-1.33243	2.21107	0.642535	2.59534	0.904551	-0.935904	2.35697	-0.0545857	-0.618664	-1.18012	-1.06608	0.215486	-0.438461	-0.836242	-0.307237	-0.243299	-0.578127	0.836379	0.967138	-0.301301	0.380364	-0.159258	0.0689555	-0.786436	-0.442084	-0.339966	0.699632	-0.143244	1.91535	-0.0166334	-0.68174	-0.740471	1.74451	-0.192728	0.316354	-0.472539	-0.0929451	1.03847	0.41114	1.80859	0.699737	0.0377015	-0.545595	1.24525	0.0376284	-0.579318
109_c	0.815949	-0.378974	0.285301	0.0327061	0.500387	-0.404977	-0.268527	0.161276	-0.187686	-0.110157	-0.0841466	-0.294444	-0.23185	-0.333107	-0.147599	-0.0353428	0.0113083	-0.000200604	-0.104263	0.0140338	-0.01929	0.224307	-0.181239	0.225359	-0.107809	0.0496233	-0.0223051	0.150656	-0.510136	0.0722363	0.328049	0.00608652	-0.286676	-0.156972	-0.197939	0.17758	-0.0762942	0.224825	-0.411861	-0.307478	-0.0671064	0.0393251	-0.287619	-0.0374952	-0.217922	-0.142158	0.0500608	-0.112159	0.17946
10_J	-0.652619	-0.570028	1.01481	0.477758	0.656835	-0.127354	-0.369514	0.0523135	1.8416	-0.522847	-0.339246	0.807077	0.050236	2.19141	-0.0746543	-0.432098	0.488043	-0.330543	0.440229	0.317307	0.0878506	0.453275	-0.15052	-0.293234	-0.0466282	0.0435223	0.228474	0.193872	0.972047	-0.247921	0.132035	0.0629109	-0.0232953	-0.0925681	-0.056618	-0.252716	0.171728	-0.011109	-0.537292	-0.484569	-0.199992	-0.174246	-0.297399	0.600237	7.82262e-05	0.0994208	-0.241074	0.742488	0.0264232
110_c	-0.964571	2.40117	-1.52681	-0.746584	-0.561344	-0.2985	3.58969	-0.790248	-0.666843	1.43473	-0.0237784	-0.230515	-0.31442	-0.345342	-0.149223	-0.0624235	-0.105866	0.15442	-0.0593544	-0.156658	-0.0421253	-0.183828	0.0579031	0.16734	-0.0362468	0.0669484	0.060217	0.0685072	-0.664934	-0.0361479	-0.137935	-0.013072	-0.191569	-0.166566	-0.0322452	-0.0306147	-0.0453791	-0.0326278	-0.0202692	-0.22192	0.384097	-0.225397	-0.137702	0.0322205	-0.0309587	-0.118812	0.031247	0.119936	-0.0729084
111	-0.269355	0.0687323	-0.141753	0.0119978	0.269048	-0.134091	-0.970751	-0.108925	1.2044	0.476844	0.156274	-0.601857	-0.561317	0.233126	-0.00960514	-0.249595	0.116218	-0.862754	-0.259526	0.456632	-0.596281	3.21776	0.888253	0.222414	0.389153	0.456759	0.583974	0.479705	-0.363652	0.115635	0.407997	-0.567916	-0.859596	-0.669828	-0.6019	0.348084	0.0648664	-0.82233	-0.119716	-1.04107	-0.504832	1.26323	-0.548557	1.74418	-0.296047	-0.562127	-0.348007	-0.271917	1.57771
111_c	0.372001	-0.476725	0.501271	0.058351	-0.0202392	-0.253633	-0.0864994	-0.0420942	0.0700858	-0.193766	0.000764519	-0.220277	-0.00399954	-0.115166	-0.0438109	0.0785389	-0.0882718	-0.265442	0.177983	-0.0162524	0.186375	-0.103838	-0.173406	0.111654	0.0889655	-0.0406965	-0.106942	0.0774423	0.34294	-0.148677	0.618699	0.32581	0.780471	-0.172802	-0.190103	0.167905	-0.0618318	0.0773122	0.186809	0.427144	-0.0472391	0.204442	-0.00250141	-0.00812635	0.231597	-0.139453	-0.141808	-0.0461136	-0.372539
112	0.63164	0.699798	-0.96676	-1.15138	0.0493546	-0.0189058	-0.327279	-0.122033	-0.809727	0.317663	1.89564	-0.715481	-1.10343	-1.12203	-0.51017	-0.152011	-0.548383	-0.139241	-0.903828	-0.713221	0.369323	0.416042	-0.50389	0.171861	0.401707	-0.554621	-0.275588	-0.232707	-0.610033	0.243239	-0.383324	-0.524098	0.23829	-0.659998	-0.451819	-0.828332	-0.155057	-0.0392261	-0.0337896	-0.40204	-0.434497	0.0400328	0.059065	-0.339707	1.78796	-0.570968	-0.275394	-0.437436	-0.74495
112_c	0.838727	-0.587309	1.6085	0.360092	-0.761305	-0.533151	-0.529977	-0.639068	0.572545	-0.293684	-0.293334	0.0491183	-0.249918	-0.257515	-0.158549	-0.267238	-0.209589	0.0749474	0.126749	-0.101406	-0.0345502	0.914264	-0.0607011	0.100888	-0.199324	-0.0632391	0.722322	-0.00174433	-0.591912	-0.186278	0.300638	-0.275611	0.0273917	-0.166179	0.0222806	-0.204447	0.0712083	-0.00836966	0.123015	-0.321155	-0.07713	-0.221532	0.115073	-0.145672	-0.224257	-0.104831	-0.160554	-0.265555	-0.502981
113	0.412509	-0.409766	0.253773	-0.713519	-0.696148	0.110502	-0.10243	-0.615969	-0.238724	-0.198274	-0.15789	-0.712788	-0.792958	-0.926169	-0.557833	-0.796375	-0.11045	-0.82269	-0.645983	-0.419809	0.445387	1.61298	-0.470897	0.0333991	-0.258576	-0.136395	1.22049	-0.782194	0.880832	-0.140893	0.620445	0.13114	-0.798801	-0.701361	-0.669744	0.0949158	-0.260505	-0.297639	-0.601177	0.269289	-0.393528	0.846046	0.679385	-0.29032	0.867376	-0.530453	-0.233099	-0.893898	0.613077
113_c	-0.703244	1.83718	-1.03229	-1.52997	1.99636	0.0131457	0.396561	-0.742204	-1.15421	1.29445	0.220949	-0.483029	-1.24995	-0.307912	-0.317826	-0.877942	0.00596432	-0.324185	-0.468346	-0.211291	-0.0955953	-0.680587	-0.147949	0.0164827	-0.163627	0.103174	1.00923	-0.164828	-0.00382506	-0.471256	0.153092	0.076882	-0.377569	-0.249374	-0.293621	-0.508703	-0.65498	-0.317284	-0.0512649	-0.609293	-0.192181	1.47852	-0.429298	-0.322864	0.00842907	-0.169403	0.243799	-0.592821	0.314414
114	-0.816997	-0.556909	0.832858	-0.228254	-0.688901	-0.281016	-0.295619	0.400537	-0.0185267	-0.539958	0.396141	0.252395	-0.173483	-0.0143223	-0.365228	-0.0649797	-0.332577	-0.294509	-0.736568	0.540383	0.869205	0.101055	0.0455589	-0.399387	0.348526	0.811135	1.57614	0.932593	1.30485	-0.0176189	0.267804	-0.613673	-0.899715	-0.48768	-0.339881	0.771209	-0.19865	0.639892	0.295137	-0.0712213	-0.578282	-0.78138	-0.628933	-0.513037	2.1972	1.61907	0.428963	-0.541136	-0.839619
114_c	0.242788	-0.49217	1.41953	0.408509	-0.545278	-0.371153	-0.327381	-0.192439	-0.030902	-0.210216	-0.138377	-0.445544	0.0921445	-0.420664	0.233471	0.253217	-0.63463	-0.464211	-0.111086	-0.221198	-0.103769	0.154032	0.00805978	0.252234	-0.31046	0.0404771	1.12616	0.0536212	-0.483024	-0.022295	-0.201802	-0.158578	0.240683	-0.164501	-0.126661	0.0678026	-0.275125	0.109951	-0.0764579	0.0590173	-0.444983	0.423173	0.567721	-0.339677	-0.261817	-0.201739	-0.70177	-0.346943	0.0226509
115	-0.307787	1.02574	-1.59016	-1.64327	-0.910617	1.35778	2.03488	-0.450436	-1.27742	1.86157	1.01315	-0.663975	-1.26549	-1.27293	-0.129823	-1.04144	-0.271655	-0.23979	-0.496793	-0.527815	0.196448	-0.748256	-0.578877	-0.317158	-0.178007	0.0748208	-0.0962648	0.035294	-0.709995	-0.720981	0.364521	0.510262	-0.393163	-0.713854	-0.087003	0.307301	-0.213957	0.663616	-0.147543	-1.05506	-0.52761	-0.744004	-0.573483	0.0764862	-0.319663	-0.55204	-0.371522	-0.29382	-0.229011
115_c	-0.751251	-0.308944	-0.8725	-0.804048	-0.368955	-0.222789	-0.435301	-0.594004	-0.549666	-0.417469	-0.440296	-0.397691	-0.45521	-0.439217	0.14871	-0.0219629	-0.737905	0.316977	0.0399708	-0.128318	-0.0724928	-0.403513	-0.0806097	-0.15213	-0.522536	-0.00391345	-1.07418	-0.0838832	-0.661865	-0.44313	-0.238402	0.129998	-0.586454	-0.222879	-0.187154	-0.165964	-0.431318	-0.696909	-0.567211	-1.05423	0.0124508	-0.256974	-0.0615888	0.116509	-0.333828	-0.208409	-0.299422	-0.162339	-0.0679384
116	0.204021	-0.442701	0.393137	0.285378	-0.273965	-0.0425318	-0.590338	-0.364823	0.360485	0.100549	0.672072	0.0642088	0.123371	-0.974964	0.188454	1.14509	0.281325	-0.320485	0.234694	0.273366	-0.686796	0.926822	0.00681362	0.0197995	1.11913	0.442026	1.48205	0.740716	-0.216224	0.666244	-0.543503	-0.628659	1.27744	-0.720817	-0.263878	-0.00598983	-0.177887	-0.557073	-0.728725	-0.115557	1.00166	2.15866	1.97765	-0.0586375	0.434383	-0.484753	0.379294	-0.172874	-0.327413
116_c	0.350492	-0.248022	-0.0532509	-0.651546	0.216046	-0.0188756	-0.431893	0.0703704	-0.60323	-0.1338	-0.15852	-0.461252	-0.79364	-0.661416	0.186864	0.0695543	0.0439492	-0.0303294	0.0233072	-0.435913	-0.0811408	0.881796	-0.141834	0.175326	0.31284	0.389757	0.448932	0.0422982	-0.0575408	0.154418	0.203183	0.799135	-0.178309	-0.203682	-0.216366	-0.0188461	-0.350068	0.144429	-0.991934	-0.286776	0.0832404	0.294808	0.83482	-0.786271	0.302855	-0.0937806	0.793636	-0.233828	-0.224112
117	0.319252	-0.149783	1.41787	0.186556	0.843552	0.450019	-0.733963	0.524425	0.170923	0.0282165	-0.372652	1.07314	-0.350669	2.01895	0.146212	-0.0313377	1.68606	-0.848396	-0.680998	-0.225101	1.18484	0.349343	0.984622	-0.081647	-0.491733	-0.206033	0.0151576	0.569179	0.0296087	1.04014	-0.412381	1.79783	-0.324705	-0.226628	-0.132033	0.209259	-0.240967	-0.433973	-0.0709856	-1.01657	1.41384	-0.00488253	1.03708	0.756011	0.719285	-0.294717	-0.306827	-0.459395	-0.146491
117_c	-1.18603	0.255431	-1.11685	-1.55175	1.04635	-0.409316	-0.440076	-0.816598	-0.373101	0.0424334	-0.62029	-0.443337	-0.0639083	0.53687	-0.12149	0.401581	-0.241758	-0.186114	0.280852	-0.0513638	0.294898	-0.0829349	0.0172482	-0.000471905	-0.32416	-0.404417	-0.280567	-0.022074	-0.333931	0.00414743	0.498377	0.0830569	-0.100507	-0.234667	-0.292652	0.0254839	0.838383	-0.274845	0.196063	-0.321052	-0.438002	0.257225	-0.423094	0.958965	-0.254355	-0.230135	0.256713	-0.163848	-0.376309
118_c	0.130781	-0.568405	0.4379	0.00107107	-0.806005	0.0550325	-0.456095	-0.401635	-0.319473	-0.549303	-0.463908	0.504916	0.0888518	-0.431564	0.163829	-0.147191	0.71496	-0.335573	-0.386071	0.00230361	-0.293598	-0.998104	0.0057673	-0.158819	-0.154867	-0.111637	0.470593	-0.130925	0.168181	0.0850112	-0.208845	0.0518589	-0.385291	-0.2075	0.174776	-0.00245594	-0.130496	-0.353857	0.607249	0.32066	0.274933	0.213892	0.265988	-0.345251	-0.263679	-0.0613079	1.09122	-0.10224	-0.38607
119	0.00803385	-0.555602	-0.451741	-0.362311	-0.651189	-0.201318	-0.342265	1.27382	-0.747611	-0.338842	-0.628518	1.56258	-0.274682	-0.0761931	-0.325941	-0.445856	-0.110547	-0.913673	0.159267	-0.826958	-0.727599	-0.878252	-0.674453	-0.309211	-0.370395	-0.0871952	-0.576849	-0.291035	0.247669	1.23427	-0.58545	-0.183793	0.719341	1.39395	0.239519	-0.753478	-0.263467	-0.648609	-0.755574	-0.196565	-0.646291	-0.831543	-0.288587	-0.138115	-0.442713	1.41622	-0.494044	-0.407947	-0.385292
11_J	0.0943083	1.23707	0.442181	-0.500756	0.957909	0.584829	-0.309073	-0.160978	0.277109	0.0520864	0.131844	-0.454527	-0.705575	-0.101867	-0.0931664	-0.0954497	0.524216	0.201337	-0.185585	-0.274751	-0.314336	-0.839767	-0.1701	-0.25495	-0.332962	0.108084	-1.49752	-0.23841	-1.01709	-0.231163	1.12479	-0.0435031	-0.0999196	-0.251346	-0.372498	0.311826	-0.342983	-0.435889	-0.212643	0.00321115	-0.0456007	-0.272782	0.218446	-0.567458	-0.292179	-0.178381	-0.808004	-0.102031	0.0628771
120	-0.845666	-0.552309	-0.1474	-0.205866	-0.685218	0.0110532	-0.627855	-0.750911	0.441244	-0.395391	0.0577845	-0.660681	-0.11049	0.0105806	-0.419572	-0.402829	0.119868	1.73486	-0.0362203	-0.265497	-0.594168	-0.720813	-0.5587	-0.335452	-0.270287	0.109024	0.268962	-0.594009	-0.683098	0.119766	-0.448276	-0.566497	0.126767	-0.165386	-0.059955	-0.65697	-0.217753	-0.662274	1.53559	-0.485664	0.399226	0.604789	-0.0526506	0.12179	0.641293	-0.307273	-0.345656	-0.486521	-0.196019
120_c	0.572537	-0.574459	1.227	0.786072	0.249607	-0.679335	-0.035245	0.493191	-0.0564915	-0.412348	-0.56653	0.735869	0.890781	0.269547	0.013	0.199786	-0.130445	0.468244	-0.196288	0.245033	0.280915	-0.404247	0.33354	-0.187336	-0.0422244	0.0460931	2.63036	0.0599055	1.32032	0.566651	1.78777	0.504762	-0.200494	-0.235194	0.528751	-0.119599	0.422448	0.521359	0.404945	-0.618698	-0.197716	-0.373163	0.293845	-0.0183972	0.00251165	1.15859	0.223094	-0.174646	-0.107374
121	0.120581	-0.434564	0.410318	-0.53	-0.933669	-0.162505	-0.159704	-0.600976	0.354406	-0.594757	-0.637632	-0.669559	-0.247091	0.388613	0.0297387	-0.195457	-0.657066	0.915495	0.290029	-0.114031	-0.656862	0.118997	0.730588	0.0383329	-0.738639	0.179522	0.421527	-0.539952	-1.05414	0.375617	-0.512729	-0.608571	0.016101	-0.717812	0.167343	-0.142183	-0.205895	-0.6347	-0.199442	-0.568645	-0.570092	-0.775339	0.292953	-0.503164	-0.363708	-0.586903	-0.415379	-0.134114	-0.834226
121_c	0.585731	-0.55611	0.540667	-0.543315	-0.231351	-0.00605783	-0.534421	-0.0532421	-0.508085	-0.256553	-0.419454	-0.455158	-0.60651	-0.617635	-0.00898649	-0.249546	-0.24808	-0.0372838	0.0473835	-0.0121542	0.178597	-0.34811	-0.0319528	0.113407	0.141526	0.145857	2.15947	-0.082714	0.13921	0.0632267	0.817679	-0.240125	0.0508719	-0.239047	-0.194748	-0.0942511	-0.0456271	0.00760832	-0.222212	-0.970481	-0.47538	0.422439	-0.811267	-0.436951	0.158724	-0.172828	-0.0229004	-0.399109	-0.180983
122	-0.0646654	-0.280053	-0.435738	-0.100381	0.625556	0.0331865	-0.145431	0.30882	-0.470864	-0.0922904	-0.101848	-0.657368	-0.0714981	0.605061	0.0383288	-0.211468	0.531773	0.815498	0.449177	0.0104764	0.289758	0.322161	-0.538402	-0.35704	0.0400733	-0.579694	-1.32547	-0.429005	-0.987764	-1.09583	0.46045	0.0266982	0.168067	-0.320511	-0.588715	-0.640048	-0.243716	0.668462	-0.65238	0.68429	-0.477352	-0.706933	-0.518485	-0.9501	-0.267554	-0.513106	0.637357	0.868774	1.05784
122_c	-0.731889	1.74335	-1.13013	-1.44668	0.109983	-0.0651305	0.489985	-0.314385	-0.986269	-0.00553954	0.189664	-0.40513	-0.930056	-0.60718	-0.374053	-0.522837	-0.573813	0.076083	-0.0334489	-0.54514	-0.15172	-1.60135	-0.0325115	0.0713947	-0.509676	-0.202829	-0.629882	-0.0242801	-1.31493	-0.339318	-0.896482	0.893364	-0.106153	-0.201924	-0.343518	-0.377869	-0.105638	-0.420842	-0.427045	-0.971443	-0.264333	-0.63101	-0.685617	-0.302965	-0.294766	-0.17305	1.16039	-0.399837	0.0547515
123	-1.29067	-0.559311	0.379905	0.0646142	-1.19566	-0.327015	0.940133	-0.668533	0.660365	-0.858297	-0.058088	2.09678	2.64073	1.52796	0.685496	1.53776	3.13786	0.531639	1.19878	0.047635	-0.692781	-0.83717	0.637107	-0.567614	-0.778554	1.05005	-0.240596	-0.229339	-0.22776	-0.0729581	0.968821	0.358552	-0.916376	2.50294	0.111648	0.340012	-0.0965756	0.810148	0.23924	0.361308	0.186768	-0.803879	-0.227022	1.36824	-0.403826	3.00778	-0.455324	0.584399	-0.859702
123_c	0.390097	-0.518679	0.73411	0.947029	-0.818781	-0.160543	-0.343665	-0.414424	-0.114394	-0.311679	-0.571883	-0.404386	0.806979	-0.458386	0.0463838	0.0750829	0.135866	0.0811899	0.369814	0.570355	-0.287582	-0.0899474	0.0159471	0.172717	-0.0286604	0.0540111	0.645238	-0.0939281	-0.566415	0.117969	0.82636	-0.142503	-0.194044	-0.205687	0.159477	0.0223176	-0.181168	-0.246863	0.666581	-0.0442775	0.0575811	-0.158865	-0.724081	0.156214	0.0100067	-0.100114	0.713657	-0.33666	-0.377415
124_c	-0.00589986	-0.234145	-0.153028	-0.666261	-0.0457588	-0.162454	-0.569687	0.813292	-0.463707	-0.397606	-0.142057	-0.38474	-0.31064	-0.365393	0.025134	-0.24115	-0.752304	-0.0534678	-0.374442	-0.13182	0.098745	0.203831	0.0159796	0.102501	-0.359861	0.15604	-0.84722	-0.14037	0.0014052	0.000496547	-0.84683	-0.142437	-0.376727	-0.220231	-0.258368	-0.0438891	-0.181052	-0.64615	0.190518	-0.0441379	-0.190655	-0.158783	0.465838	0.15634	-0.255385	-0.222682	-1.14365	-0.336617	0.0394859
125	0.47478	1.13539	-0.541314	-1.10144	1.50027	0.569568	-0.18213	-0.0587455	-0.719762	0.530583	-0.449516	-0.628648	-0.696196	-0.641976	0.103931	-1.10027	-0.713659	0.462713	-0.392758	0.406306	-0.722408	-0.035682	-0.0549738	0.296552	-0.136258	-0.079562	-0.568896	-0.0534479	1.08149	0.215495	0.148667	-0.176826	-0.933808	-0.617667	-0.48389	-0.407906	-0.19086	-0.504438	-0.285701	-0.655401	0.122939	-0.827419	-1.11507	-0.58828	-0.436915	-0.52008	-0.488272	-0.586153	0.627644
125_c	0.793085	1.2562	-0.897114	-0.736119	1.48225	-0.2072	0.15464	1.08899	-1.11068	1.17641	0.439059	-0.381868	0.00376078	-0.425787	0.239017	0.460823	-0.280619	-0.534582	-0.214678	0.102657	-0.204649	0.246789	-0.0772944	0.571759	0.0523961	-0.14242	1.40687	-0.0272127	0.083369	0.404268	1.2102	-0.491214	-0.128487	-0.201494	-0.283171	0.174365	0.256209	0.196365	0.463484	-1.04852	-0.332376	0.194259	0.169092	0.474951	0.617341	-0.141619	-0.944308	-0.275506	-0.456696
126	0.370632	0.214958	-0.818457	-0.789222	0.847284	0.341731	-0.26994	0.648023	-1.14517	0.174744	-0.22263	-0.724919	-1.0835	-0.847787	-0.51665	-0.924405	-0.663475	-0.591711	-0.128804	-0.568476	0.869745	0.10148	0.0458713	0.0294124	0.348983	0.650453	-0.479835	-0.92019	-0.172835	-0.392018	-0.52036	-0.0988149	-0.448305	-0.757049	-0.438828	-0.15292	-0.0444342	0.353781	0.295493	-1.08608	0.248162	0.437651	-0.628721	-0.0147887	-0.371999	-0.555281	-0.423633	0.253546	1.88056
127	-0.602759	-0.550573	-0.240577	-0.0651606	-0.869138	-0.104645	-0.800152	-0.415322	0.121696	-0.546203	0.390466	-0.0399001	0.512958	-0.336295	0.392777	0.0984624	-0.0963297	0.653827	0.111817	0.413346	1.41644	0.531521	0.362048	-0.0765999	-0.393691	-0.52378	1.61753	2.43776	-0.553442	0.80266	-0.333016	3.33093	0.324667	0.776467	-0.297546	0.110687	0.0517073	-0.0977591	0.0306091	0.290934	-0.381784	0.872034	-0.973399	-0.276162	-0.168468	-0.188176	-0.220974	0.338066	0.636275
127_c	1.17746	0.67163	-0.298598	-0.158606	0.73686	-0.0218445	0.330612	-0.737526	0.327582	0.125297	0.175751	-0.339174	-0.645861	-0.207196	0.0113644	-0.255396	-0.480414	0.249631	-0.168449	-0.354792	0.119402	-0.0269726	-0.141621	0.212027	-0.200179	0.232473	0.0656078	-0.173601	1.12042	0.0340284	-0.141682	0.571197	0.106149	-0.188538	-0.288227	0.462645	0.163066	0.387944	-0.498394	-0.722273	-0.172951	-0.342404	0.0673597	0.0370762	0.303893	-0.180823	0.315722	-0.233161	0.0642543
128	-0.790259	-0.556187	0.303278	0.032583	-0.901403	-0.337461	-0.127445	-0.627299	0.673601	-0.675581	0.0820574	1.47026	0.68275	0.360962	0.0970684	0.61274	-0.106576	0.729739	-0.0229255	-0.00879926	-0.0192987	-0.0425055	-0.0599906	-0.277098	0.530239	-0.380449	-0.0324322	0.62287	-0.562592	-0.136509	0.142722	-0.654499	-0.520105	1.08223	0.791037	0.609876	-0.0411506	0.676406	0.639603	2.61136	-0.643814	0.292211	-0.284522	-1.05043	-0.440145	1.41307	-0.491487	-0.405565	-0.38203
128_c	0.630028	-0.572038	1.71205	0.572262	-0.818427	-0.535928	-0.709956	-0.618084	0.0723294	-0.305016	-0.484496	-0.218619	-0.112023	-0.563533	0.249299	-0.508969	-0.221311	-0.17164	-0.267097	0.126264	0.315646	-0.338255	0.0260259	0.149514	-0.272218	-0.0338022	2.26727	0.136036	-0.414373	0.0294076	0.543315	-0.121963	0.102558	-0.218889	0.28542	0.046845	0.294832	0.0353766	-0.501903	0.868871	-0.431334	0.0784253	-0.399128	-0.132195	0.299981	-0.165518	-1.12938	-0.411366	-0.512074
129	-0.186918	-0.553813	1.36059	0.378817	-0.21691	-0.17854	-0.305508	-0.543851	1.60693	0.44234	-0.229267	0.0887531	0.689937	-0.40502	1.01922	0.30184	1.32039	1.52966	0.477077	0.538842	1.19557	0.357778	1.75354	0.248209	-0.0701796	0.349577	0.022004	0.0136042	-0.638586	0.622802	0.491482	0.0469556	-0.835706	3.42288	1.22939	0.00418542	0.177851	1.21034	1.08605	-1.0142	-0.461093	-0.694941	0.0154082	-0.371769	0.72727	0.154689	0.670926	-0.229856	0.47962
129_c	0.494251	-0.0293403	-0.224968	-0.437824	0.0362078	-0.491813	0.157533	-0.626805	-0.753735	-0.0379422	-0.00867377	-0.301647	-0.017586	-0.713176	0.110325	0.0816677	0.181682	-0.222691	-0.049887	-0.0937304	0.0616682	-0.477307	-0.157904	0.455533	-0.152059	-0.0295435	1.25832	-0.232413	-0.320122	-0.279796	0.0715462	-0.392899	-0.394265	-0.168549	-0.236912	-0.152588	0.0596279	0.0398189	0.990657	0.524083	-0.454854	-0.596315	-0.344441	0.223744	-0.0239095	-0.176404	-0.304022	-0.363883	-0.0049701
12_J	-0.46815	-0.501022	0.127823	0.271042	0.908285	-0.718061	0.0402962	-0.0832807	-0.305266	-0.484581	0.324474	-0.401558	-0.00780508	0.367382	-0.453818	0.568	-0.226511	-0.135904	-0.338324	-0.130175	-0.14168	-1.33604	-0.024016	-0.25163	-0.117053	0.164428	0.23256	-0.273168	0.988778	-0.0114125	-0.00660814	-0.0290736	-0.330082	-0.212803	-0.126855	-0.540333	-0.363438	0.170528	0.0156876	-0.709958	0.184427	-0.0789706	0.377975	-0.557131	0.178061	-0.189837	-0.792915	0.508814	0.0764221
130	-0.999503	1.75507	-1.65384	-1.49775	0.193572	-0.0725727	2.82893	-0.707717	-0.105118	0.600898	0.177031	-0.649043	-0.589956	-0.942546	-0.851277	-0.295355	-0.531974	0.239332	-0.17048	-0.170412	-0.511984	1.54562	-0.487404	-0.636203	-0.431703	-0.349513	-0.246469	-0.649429	0.829487	-1.06711	0.581322	-0.511345	-0.809997	-0.657137	-0.55833	-0.597529	-0.195042	-0.508633	0.596138	-0.376886	0.576287	0.070233	-0.449186	0.878775	0.824872	-0.557464	0.76811	-0.422672	0.57259
130_c	-0.113027	1.95705	-1.51099	-1.13712	0.744873	-0.0784538	3.04509	-0.522898	-0.924016	2.01134	0.102664	-0.438807	-0.239836	-0.721858	-0.19413	-0.292233	-0.197843	-0.298061	-0.0552101	-0.429542	0.134416	0.642027	0.383075	0.20206	-0.145267	-0.127909	0.316865	0.0334367	0.106248	0.0583998	-0.115667	-0.10143	0.0280986	-0.232989	-0.284618	-0.0693701	0.0339581	-0.198052	-0.2271	-0.853352	0.103512	0.32838	0.733596	0.0658998	0.0427404	-0.12131	1.84277	0.141981	0.672303
131	0.760073	0.854609	0.590808	-0.124693	1.01058	-0.185142	0.924619	2.09083	-0.246785	0.800547	-0.0709493	-0.652356	0.0703131	2.06082	-0.0723696	1.18044	-0.16539	-0.491742	-0.19519	0.579946	-0.535377	-0.651444	0.269531	-0.202243	-0.176956	-0.745603	0.747288	-0.527715	-0.26974	1.54786	-0.387835	0.0742034	2.33915	-0.660658	0.934554	0.0335521	-0.190252	-0.0498914	-0.62909	-1.00077	1.491	-0.678811	1.10744	1.39973	-0.228023	-0.558758	-0.280275	2.34338	-0.748062
131_c	1.54644	-0.526877	1.64074	0.228293	-0.465102	-0.173937	-1.04441	0.159557	0.273534	-0.275157	-0.423319	-0.132143	-0.212645	-0.712811	0.188941	-0.018173	-0.123788	-0.19183	-0.192104	-0.213001	0.0948488	-0.684877	-0.148546	0.279737	-0.133746	-0.152279	0.719983	0.133872	0.892178	0.110958	-0.516653	-0.146916	-0.197071	-0.249427	0.259328	0.477928	-0.0550169	-0.222842	-0.765189	-0.75207	-0.440636	-0.164313	-0.432558	0.147791	0.00648975	-0.146993	0.698275	-0.678097	-0.241233
132	-0.413301	-0.553604	1.48687	1.25593	-0.0938165	-0.134355	0.310639	-0.481743	1.37594	-0.641735	-0.0935972	0.878005	1.20937	0.492713	0.0747384	0.251466	0.117759	0.628573	0.624419	0.313369	-0.0938426	-0.919518	0.455475	0.248037	0.94862	0.563812	0.138071	-0.245281	0.668873	0.770839	1.44107	-0.679512	0.616453	0.848862	0.781124	0.349805	-0.0122861	0.773147	0.541502	1.9468	0.756782	-0.327983	-1.13874	-0.206237	-0.481773	0.464635	0.954448	0.248554	0.987999
133	0.370954	-0.554584	0.163492	0.287324	-0.258299	-0.0596508	-0.553391	0.104528	0.0536096	-0.076772	0.0398107	0.640163	0.0771488	0.132815	0.550727	0.72172	0.597442	-0.034973	0.0348438	0.269227	-0.68884	0.919586	0.00326686	0.212444	0.404478	0.125778	0.620192	0.495255	-0.220164	-0.0652565	-0.545604	-0.630031	-0.477201	-0.124873	-0.0741162	0.885566	-0.0200837	0.409952	0.735565	0.863095	-0.60454	0.969051	-0.220054	-0.0626193	-0.399424	0.315928	-0.450941	0.401308	-0.856907
133_c	0.205588	-0.331253	-0.106846	-0.74585	0.275907	-0.478354	0.0294994	-0.365959	-0.414232	-0.248187	-0.406295	-0.414812	0.00344727	-0.37094	-0.10494	0.109748	-0.450963	0.304354	-0.034296	-0.25134	-0.0582238	-0.245868	0.0465957	0.119672	-0.155969	-0.172211	0.184694	-0.0249149	0.160935	-0.168578	-0.0834274	-0.322886	-0.251131	-0.232054	-0.127795	0.0969036	-0.219047	0.20873	-0.196514	-0.989102	0.127432	-0.531484	-0.0176389	0.623043	0.0597874	-0.183423	-0.592269	-0.483121	-0.351355
134	1.26625	-0.329642	0.24637	-0.45552	0.282523	0.468602	-0.0749331	0.423374	-0.496916	0.30407	0.0390334	-0.703549	-0.239669	-0.257075	-0.415884	-0.698864	0.981407	-0.357651	0.269719	1.23919	-0.362469	0.813727	0.569533	0.588368	0.436888	0.225212	2.02981	0.0116131	-0.00312392	1.61701	0.888742	0.306278	-0.0931339	0.16994	0.209497	0.0259861	-0.100019	0.570148	-0.515315	1.94305	-0.252963	-0.541424	-0.272933	0.573109	1.15885	-0.534408	-0.0879838	-0.583308	-0.625426
134_c	0.342574	-0.379263	0.28118	-0.332022	-0.135049	-0.501552	-0.688042	0.563671	-0.362793	-0.400763	-0.629203	-0.43974	-0.533531	-0.600024	-0.201229	-0.0637864	-0.206891	-0.444296	-0.453622	0.0591336	-0.0752188	-0.310451	-0.139329	-0.0566404	-0.259042	-0.0786306	-0.101462	-0.217182	-0.867445	-0.199613	-0.830205	0.589885	0.404109	-0.233335	-0.213162	-0.285982	-0.57108	-0.458445	-0.488373	-0.71241	-0.426631	-0.333752	-0.85059	-0.280951	-0.242199	-0.163341	-1.12058	-0.49437	0.074
135	-0.630033	-0.510053	-0.226164	-0.415653	-0.122198	-0.211644	-0.659165	-0.436014	-0.00942747	-0.190205	-0.535059	-0.532944	-0.394477	0.0309298	-0.133852	0.451884	-0.725079	-0.10755	0.511842	0.375701	-0.735634	-0.887734	1.12908	-0.115512	0.499068	-0.391304	1.27626	0.367111	0.225987	-0.156707	-0.59371	0.272278	-0.122944	0.286702	0.224983	0.414749	-0.160723	-0.796688	0.612403	-0.672906	0.0944443	-0.285175	-0.302795	0.74961	-0.451687	-0.492859	0.270669	-0.055954	1.08353
135_c	1.22127	-0.514489	2.37895	0.604327	7.12202	-0.540301	0.158011	2.46709	0.46762	-0.240989	-0.208048	1.85527	-0.179363	1.35951	-0.313598	0.281335	0.355646	-0.775411	0.625791	0.375811	-0.195287	-0.103128	1.12716	-0.208424	0.631183	0.323863	1.71336	0.341953	1.2342	0.143533	-0.208581	0.360522	0.0927963	-0.416431	-0.204317	0.529521	-0.109802	0.0302578	0.613052	-0.522933	0.428279	-0.313382	2.4354	-0.074963	-0.55014	3.69483	-0.315296	-0.202903	-0.185621
136	-0.503704	-0.555924	0.542198	0.0125877	-0.717435	-0.0449241	-0.377846	-0.669132	0.00376861	-0.339816	0.612541	-0.0206094	0.380096	-0.0351049	-0.121691	0.504037	0.697895	-0.407578	0.449971	-0.2656	-0.092031	-0.918449	1.61967	-0.395127	-0.536189	0.706773	0.397016	0.403694	-0.102394	-0.534754	0.0679493	0.669255	1.01312	2.09446	0.00483696	0.190545	-0.230395	0.0260886	-0.337364	0.622119	-0.682989	0.737594	-0.743515	0.6651	-0.480761	0.651332	0.95747	0.0770138	0.991212
136_c	-0.234347	-0.452869	0.305843	0.104063	-0.447205	-0.505257	-0.770543	0.22044	0.566148	-0.398543	-0.771537	-0.249723	-0.51644	0.170857	0.0647702	-0.592921	0.0199113	-0.611411	-0.632942	-0.213999	0.11511	-0.221583	-0.123897	0.175108	-0.846261	-0.0530513	-0.593618	-0.175923	-0.234972	0.0340229	-0.83514	0.190945	-0.200265	-0.200846	0.948863	0.119732	-0.128439	-0.303815	0.778267	-0.155024	0.673955	-0.0973039	0.93826	-0.003198	-0.109752	-0.262812	-0.36843	-0.5569	0.480748
137	-0.0457099	0.0238434	-0.281667	-0.607224	-0.255295	0.357072	0.104596	-0.271671	-0.609799	0.828163	0.665872	-0.675038	-0.760923	-1.13386	-0.19613	-0.397958	-1.0081	0.239909	0.801411	0.255642	0.0401999	1.76397	-0.00837454	-0.0495736	-0.19763	-0.3492	-0.809585	-0.70833	0.33415	0.281106	0.20389	-0.634534	1.24653	-0.684773	-0.463068	1.04354	-0.125623	-0.851806	-0.250355	-0.619852	-0.611767	-0.806079	0.6354	-1.03112	-0.406918	-0.526913	1.17805	-0.184209	0.182005
137_c	1.09014	-0.18984	0.484418	0.359608	0.0816829	-0.168727	0.0729653	1.52953	-0.540369	-0.129875	-0.420525	-0.344234	-0.525776	-0.904393	0.607315	0.478093	0.00361059	-0.398075	0.270567	-0.517085	-0.668835	0.0463536	-0.136924	0.23328	-0.1967	0.28421	0.947549	0.444449	-0.254987	-0.788607	0.692034	0.160162	0.551609	-0.358787	-0.150246	0.0920313	-0.0975366	-0.0780847	-0.235641	-0.32112	-0.573081	-0.727137	0.225426	0.436209	0.353032	-0.0835498	-0.378076	-0.942604	0.448011
138	0.913376	-0.491021	-0.304505	-0.512118	0.251802	0.453669	-0.560294	0.446509	-0.737619	0.079027	-0.540695	-0.0675108	-0.50927	-0.282414	-0.211764	-0.323913	0.301567	-0.212137	0.849293	-0.870615	-0.803066	-0.967298	-0.194918	0.460409	-0.302715	0.0657861	-0.933142	-0.222357	-0.440326	0.3254	-0.663034	0.136519	-0.611619	-0.0704175	0.102998	-0.353674	-0.0308452	0.474012	0.0215363	0.0693659	-0.0508342	0.10684	0.318546	0.530697	0.174664	-0.113021	-0.577971	0.0019637	1.28998
138_c	1.39639	-0.239285	0.543701	-0.0928608	0.56401	-0.333249	0.0140002	0.22726	-0.295181	-0.03209	0.440418	-0.262894	-0.199448	-0.27421	0.23453	0.951645	-0.106888	0.598355	0.700557	0.116174	0.727609	-0.72618	0.796599	1.4364	-0.401317	-0.244379	0.0214934	0.79263	-0.390665	-0.276543	0.434072	-0.531425	0.135486	-0.236302	-0.318726	-0.0623173	-0.0709711	0.164254	0.685684	0.183449	0.970087	2.20438	-0.257911	-0.27751	-0.528714	-0.0954336	-0.292145	-0.881069	-0.140723
139	-0.774317	-0.554724	0.59422	1.06028	-0.991333	-0.293937	-0.395041	-0.665434	0.0186738	-0.676199	-0.297961	1.11635	0.268365	-0.423261	-0.0413033	0.277138	1.28406	-0.516808	0.910983	-0.734457	-0.567699	0.329412	-0.535737	-0.285719	-0.639556	-0.396331	-0.0010192	0.131421	-1.3183	1.01538	0.466767	0.030822	0.681625	0.46128	0.194009	-0.0132027	-0.112806	0.194454	0.486157	0.692424	-0.474042	-0.0183041	-0.00584664	-0.387378	0.700419	0.717579	1.6046	0.204989	-0.158471
139_c	0.835546	0.682547	0.930594	-0.653217	0.0673957	-0.0794684	0.817055	-0.218768	0.251385	0.115318	0.527352	-0.328012	-0.715042	-0.549758	-0.130641	-0.727903	0.791884	-0.383844	0.0964531	-0.113917	-0.0850381	-0.30204	-0.394538	0.552938	-0.190301	-0.302947	-0.429255	0.38778	0.0310621	-0.209665	-0.0604943	-0.448576	-0.253505	-0.334359	-0.277236	0.197559	-0.0439341	-0.195272	0.0238499	-0.784404	-0.869254	0.202526	0.134801	-0.735814	0.127553	-0.351329	0.41695	-0.373286	-0.358664
13_J	-0.12318	-0.326886	0.783198	0.73501	-0.124706	-0.604939	-0.171069	-0.590024	0.963481	-0.284131	0.144582	-0.437432	0.94772	0.117932	0.0235482	1.10415	0.50015	0.145195	0.157003	-0.0886281	-0.27229	-0.267296	-0.134525	-0.0851614	0.118903	0.26347	0.154735	-0.232698	-0.844081	-0.178875	-0.0980829	0.389445	0.532241	-0.07548	-0.0191249	-0.129288	0.177992	0.0766858	-0.724328	2.79878	0.652449	-0.315619	1.24894	0.0853828	0.624907	-0.110359	0.396383	0.432804	-0.0555209
140_c	-0.518522	1.00762	-1.08515	-1.5467	0.286539	-0.142232	3.00132	0.611058	-0.72792	0.118712	-0.0905628	0.159264	-0.520139	-0.337537	-0.648449	-0.0556786	-0.397094	0.202987	-0.757003	-0.290236	0.193252	0.172081	-0.0759888	-0.31532	-0.44042	-0.190234	-0.427535	-0.547192	-0.0149558	-0.1837	-0.800153	0.304152	-0.147938	-0.31745	-0.0935884	-0.651257	-0.278024	-0.350778	-0.150711	-0.86187	-0.94125	1.30572	0.138251	-1.16328	-0.566487	-0.0476763	-0.332958	-0.236631	0.0537951
141	-0.0125267	-0.552873	1.22712	-0.173473	-0.232934	-0.113556	-0.561457	-0.27974	0.812058	-0.124733	-0.400901	-0.156288	0.228303	-0.323582	1.0316	0.778214	0.427272	0.650383	-0.247973	0.136212	0.598992	-0.910037	-0.697822	0.12789	-0.309998	0.0153669	-0.09963	-0.338767	-0.346789	-0.524304	0.0826084	-0.219948	0.640093	0.291259	-0.333902	-0.283473	-0.0835476	0.55616	0.562652	-0.697925	0.0537205	-0.315213	-0.336219	0.24883	-0.472798	-0.467914	-0.524001	-0.611114	0.536496
141_c	-1.34204	-0.518507	0.495765	-0.620822	-0.39177	-0.638208	-0.847745	-0.846821	-0.102259	-0.504399	-0.981614	-0.338462	-1.09081	-0.983328	-0.431002	-0.595616	-0.393767	-0.541458	-0.58666	-0.437137	-0.215444	-0.767284	-0.454501	-0.346386	-0.629763	-0.57078	-0.178748	-0.383879	-0.890346	-0.763332	2.0068	-0.590268	0.067488	-0.282945	-0.348195	-0.269345	-0.338947	-0.534803	-0.143299	-1.01685	-0.055627	-1.00209	-0.823842	0.140885	-0.562843	-0.0696527	-0.329021	-1.17882	-0.212239
142	0.482546	-0.546868	2.54381	1.33046	0.173873	-0.0708736	0.79242	-0.369026	0.914012	0.00549767	0.351363	0.995539	1.47268	0.480306	1.72651	0.219421	1.19919	0.757304	0.623583	-0.0256986	0.239731	1.24899	0.164722	0.838889	2.11463	2.56401	1.22543	1.28846	-0.0408041	0.524826	2.12693	1.11454	0.615523	1.59442	0.26205	1.96053	0.107153	0.740488	-0.119062	-0.487803	1.29578	-0.726808	1.91434	2.28861	-0.295491	1.41408	-0.347454	1.89235	-0.198312
143	-1.00886	0.949036	-0.881518	0.386352	0.254821	-0.439296	0.925299	-0.823564	-0.598872	-0.0787864	1.26053	-0.586926	1.81444	1.52644	0.391056	0.362844	-0.153236	-0.484465	1.48826	0.598947	-0.525993	-0.640371	0.285814	-0.253331	0.269093	-0.361284	-0.961523	0.503711	0.0937156	-0.189316	-0.378188	1.30189	-0.285565	-0.659246	-0.331611	0.701915	0.324197	0.98839	-0.622915	1.40195	-0.429115	0.0479721	0.0678991	-0.33322	0.793581	-0.520673	-0.269838	3.78653	-0.741406
143_c	0.911578	-0.491097	2.67435	1.17986	-0.2681	-0.2545	-0.50811	0.125255	0.921546	-0.322196	-0.175422	-0.256817	-0.144835	-0.840028	0.22521	0.762193	-0.607419	-0.430175	0.0428097	0.522122	0.340034	-1.04912	-0.412164	0.188496	-0.186696	-0.111207	1.82963	0.096395	0.304283	0.0818748	1.75536	0.0132868	0.648568	-0.338984	0.422354	0.831201	0.145597	0.141936	0.370699	0.0724233	-0.889519	0.141482	0.878706	-0.206718	-0.504821	-0.0225739	-0.266328	-0.862581	-0.090653
144	1.81733	-0.289693	-0.197843	0.260537	0.407935	0.620773	-0.0455901	0.113968	-0.444402	0.456042	-0.0590527	-0.28998	0.473744	-0.575667	1.01808	-0.464874	1.0607	0.421033	0.318221	0.364851	0.641631	-0.0779592	-0.685492	0.811015	1.14308	0.329577	-0.861038	0.242961	0.479697	1.18453	0.111832	0.262837	-0.537785	0.0713528	0.484356	-0.262913	-0.0585113	0.485439	-0.763946	0.692741	0.0843417	0.805426	-0.718356	-0.162901	-0.456924	-0.436293	0.26024	-0.0632402	-0.403342
144_c	-0.324478	2.01577	-0.550669	-0.675435	0.00894416	-0.316509	2.37448	-0.74235	-0.44435	0.484417	0.0783289	-0.209519	-0.642131	-0.615253	-0.872011	0.00410572	-0.170984	-1.05806	0.0486764	-0.610123	0.17176	-0.164254	-0.0891657	0.0573439	0.313851	-0.0138371	0.743096	0.0192571	0.106147	-0.198781	-0.262669	-0.61212	0.0422367	-0.319755	-0.422462	-0.0514937	-0.0377242	-0.627588	0.875082	-0.87002	0.77378	-0.685788	0.108996	-0.923165	-0.0621524	0.312102	0.211973	0.406758	0.0301435
145	-0.34795	-0.111809	1.25556	1.58432	0.44887	-0.270578	-1.11183	-0.603722	1.48981	0.674727	-0.308034	-0.653592	-0.307236	0.0613012	0.527112	0.159866	0.46165	-0.0398359	0.264168	-0.378659	-0.839841	-1.01069	-0.771825	-0.293962	-0.284715	0.120509	0.157444	0.0817398	-0.0552068	-0.071384	-0.700841	0.0624809	2.12917	-0.617451	0.4186	0.733899	-0.010751	-0.568693	-0.440244	1.14629	-0.767201	0.0191797	-0.487057	0.0272805	-0.568074	-0.1911	0.0388929	-0.983731	-0.125012
145_c	1.25241	-0.473601	1.61325	0.275434	-0.145149	-0.235403	-0.200195	0.237628	0.641765	-0.172861	-0.556608	-0.253512	0.123501	-0.357864	0.24971	1.80066	0.216195	0.739861	-0.0419727	1.30005	-0.292235	0.0373436	0.207229	0.830036	-0.51031	0.364533	0.382353	0.435632	-0.261696	-0.657314	0.170238	0.149843	0.161403	-0.389845	0.317041	0.0827457	0.0799597	0.122034	1.37745	-0.471132	0.623961	-0.730918	0.435422	0.421433	-0.13359	-0.131716	-0.381309	-1.06811	0.18681
146	0.0526093	-0.0205032	-0.674975	-0.665503	-0.0700303	-0.0390913	-0.104708	3.22972	-1.05416	0.0526573	0.711844	-0.502183	-0.484848	-0.463539	-0.224273	0.0862151	-0.199608	-0.680807	-0.624936	-0.102295	0.525082	-0.169639	0.412269	0.16139	-0.771031	-0.437038	0.593174	-0.697574	0.359889	-0.560415	-0.638471	-0.253015	-0.967208	-0.664636	-0.5279	-0.161888	-0.17058	-0.0328239	-0.78951	-0.298959	0.000642021	2.75458	-1.14852	-0.661994	-0.500315	1.14156	0.173831	-0.461372	-0.45845
146_c	-0.209856	0.156754	0.314499	-0.721371	-0.0298824	-0.259092	-0.0425488	-0.0761474	-0.260729	-0.213062	-0.3285	-0.19694	-0.727989	-0.437831	-0.249989	-0.135365	-0.208959	-0.67716	-0.445355	-0.294489	-0.183228	-0.30416	0.224719	-0.116568	0.0216543	-0.0595253	-0.514971	-0.379692	0.198566	-0.447868	-0.58055	0.700724	-0.109769	-0.404323	-0.353129	-0.530022	-0.107534	0.0489844	-0.225476	-1.00463	-0.768391	0.276261	0.805868	-0.858033	0.732251	-0.235714	0.283233	-0.656919	0.975167
147	-0.881711	-0.553141	0.293351	-0.000317007	-0.865825	-0.274214	-0.43579	-0.694061	1.30925	-0.738344	-0.471732	-0.204873	0.927871	-0.106498	0.140414	0.88382	-0.575318	-0.0631954	0.541557	-0.0609006	0.306932	-0.341241	-0.279628	-0.532808	-0.219512	-0.14825	-0.323388	0.235418	1.02906	-0.383909	-0.713227	-0.350614	1.03552	0.425691	0.314151	0.413849	-0.14341	-0.0608809	-0.456101	-0.0598793	1.71645	0.911219	-0.508362	0.748399	-0.581531	-0.46407	-0.632268	0.213558	-0.150649
147_c	1.61517	-0.51777	2.83526	1.76754	-0.262323	-0.425076	-0.255458	-0.455623	2.18298	-0.282853	-0.373939	-0.281195	0.621289	-0.0154119	0.0857354	-0.0839206	0.908887	0.946527	-0.221681	0.355931	-0.0172529	-0.61686	-0.363369	0.715691	1.1714	-0.144676	0.080769	0.417129	0.126839	-0.693799	0.724274	-0.93609	1.09449	-0.243088	1.6867	0.465097	-0.0487806	0.495439	1.4347	3.17109	-0.287364	-0.10075	2.06113	1.91998	-0.437947	0.0316873	-0.194071	-0.139297	1.07251
148	0.806274	-0.518072	-0.044485	-0.735628	-0.0523368	0.208533	-0.562217	-0.4424	-0.601141	-0.264664	0.14958	-0.647864	-0.732294	-0.949388	-0.171944	-0.919908	0.0091788	-0.946738	-0.161687	-0.339658	-0.194447	0.480534	0.324561	0.164345	-0.322956	0.177162	-0.470614	0.255211	-0.220835	-0.307659	-0.0373401	-0.713269	-0.987037	-0.0507033	-0.394207	0.0794321	-0.177205	-0.608685	-0.404755	-0.77514	-0.738151	-0.8993	-0.0748657	-0.705757	-0.537955	-0.548449	-0.588878	-0.336127	-0.506255
148_c	-0.221981	-0.460337	0.519139	-0.0549746	-0.458607	-0.4628	-0.684787	-0.229509	0.453935	-0.393996	-0.696327	-0.338275	-0.872029	-0.645888	-0.132723	-0.500023	-0.633238	-0.791577	-0.417463	0.184711	0.205411	-0.765521	-0.0685344	-0.0813134	0.0423482	-0.0871152	-0.175707	-0.114247	-0.297753	-0.468843	0.329638	-0.587744	0.0704046	-0.383481	-0.737341	0.111541	-0.212755	-1.02969	-0.497959	-0.22242	-0.494454	-0.334682	-0.333504	-0.634764	-0.0338773	-0.244705	-0.327439	-0.634242	-0.761866
149_c	0.00466365	-0.142952	-0.425083	-1.12597	-0.417056	-0.360593	-0.243554	-0.609871	1.71572	-0.233016	-0.0916788	-0.307781	-1.49064	-0.567227	-0.262738	-1.34435	-0.173469	-0.323967	-0.605045	-0.612786	-0.238434	-0.168625	-0.0918139	-0.152909	-0.731299	-0.391434	-0.79937	-0.348094	-0.759158	-0.201812	-0.266537	0.266758	-0.165223	-0.287569	0.0178987	-0.788894	-0.222256	-0.444578	0.174055	-1.02557	-0.950347	-0.0417487	0.576655	-0.674149	-0.577331	-0.203487	0.760779	-1.05062	-0.51059
14_J	-0.0938361	-0.323298	0.532143	0.33136	1.4427	-0.400043	0.41688	0.212257	0.114168	-0.419982	-0.104196	-0.3909	-0.157825	0.0195779	-0.115018	-1.00635	0.448428	-0.341059	-0.391122	0.290916	0.0727759	-1.01006	-0.154772	-0.137009	-0.0399775	0.223738	0.0786825	-0.247932	0.141984	-0.266273	-0.222471	0.676091	-0.214472	-0.222187	-0.0333193	-0.0765663	-0.426542	-0.0853326	0.126487	-0.644519	-0.212912	0.786335	1.52239	0.0993623	-0.0137329	-0.188837	-0.277317	0.702578	-0.257112
150	-1.43052	-0.559326	-0.301219	0.186386	-0.995942	-0.341342	-0.783679	-0.700499	-0.0713149	-0.749917	-0.302396	0.185776	0.519498	-0.715111	-0.432943	-0.097189	0.733599	0.134633	-0.421747	0.145698	-0.749851	-0.904509	-0.693757	-0.567405	0.564366	0.023241	-0.610946	0.547725	-1.12583	-0.184491	0.0922415	0.243655	-0.949955	0.401375	0.111211	-0.60528	-0.115257	0.0658457	-0.321816	-0.240745	0.79789	-0.307768	-0.327934	-0.623917	-0.467566	1.54071	-0.518791	-0.960427	0.0664653
150_c	0.692754	-0.115748	1.10997	0.0920375	0.335843	-0.411847	1.68297	3.40735	-0.126995	0.0745161	-0.253723	-0.00866212	0.139924	0.268718	-0.280092	-0.0637934	-0.161962	-0.802437	0.0653947	0.467756	-0.637642	1.10407	-0.458942	0.140618	0.343066	0.377777	2.08943	0.243303	0.707509	-0.0430427	-0.248628	0.295732	-0.359022	-0.384445	-0.481724	0.338138	0.0304885	-0.279833	1.95944	-0.394759	-0.0709435	-0.0205164	0.13034	-0.396655	-0.568929	-0.0249573	-0.335597	1.23346	0.0473991
151	-0.865555	-0.515647	-0.136443	-0.0421304	-0.207577	-0.270901	-0.654915	1.07661	-0.364541	-0.830934	-0.212462	0.172467	0.164914	0.722648	-0.249357	-0.371937	0.0749082	0.0714831	-0.407194	-0.0274995	-0.504333	-0.0679337	-0.882846	-0.549123	-0.127674	-0.245714	-1.30002	-0.86602	-0.579207	-0.83692	-0.832407	-0.81725	-0.260077	-0.516429	-0.254929	-0.256768	-0.210393	-0.0610914	-0.303686	-0.366759	-0.90506	-0.654144	0.106199	-0.606028	-0.711008	0.212253	-0.245751	-0.536756	0.588871
151_c	-0.979205	1.75006	-1.0449	-1.54378	0.0358868	-0.299337	0.131785	-0.816466	-1.14069	0.576944	-0.196389	-0.341631	-1.6367	-1.18173	-0.772577	-1.00288	-0.416523	-1.06981	-0.618287	-0.333955	-0.652589	-0.495534	-0.107044	-0.283017	-0.819921	-0.217505	0.116544	-0.717244	-0.209078	-0.498225	-0.822832	-0.201237	-0.381542	-0.418833	-0.555156	-0.801349	-0.148884	-0.570932	-0.533741	-1.03185	-0.538727	-0.384693	-0.394573	-1.44226	-0.587767	-0.2573	0.185499	-1.05601	0.523099
152	-1.78014	-0.561576	-1.04435	-1.14178	-0.876184	-0.396695	-1.22739	-0.436118	-0.482423	-1.09657	-0.759596	0.726907	-0.832451	-0.466863	-0.721563	-0.467299	-0.815558	-0.575566	-0.205342	-0.436473	0.144367	-0.778982	-0.259737	-1.1432	-0.848821	-0.0462275	-0.900627	-1.2207	-1.04381	-1.13135	-0.903926	-0.599581	-0.655583	0.252173	-0.117286	-0.787597	-0.236325	-0.901721	-0.441013	-1.0723	-0.131323	-0.451702	-0.836358	-0.485768	-0.788706	1.60378	-0.838555	-0.626836	-0.824725
152_c	-0.0545712	1.82867	-0.826907	-1.15967	1.57928	-0.211598	2.49398	-0.542853	-0.0626029	0.427322	-0.0361178	-0.0895427	-0.708457	-0.377686	-0.394506	-1.03151	-0.307149	-0.0617888	-0.663248	0.0943888	-0.557541	-0.279112	0.0677764	-0.128676	0.082714	0.16336	-0.124972	-0.340932	-0.288521	-0.0191625	1.29	0.108587	-0.485755	-0.292299	-0.342868	-0.0655363	0.0647586	0.367743	-0.792269	-0.772949	0.183128	-0.549908	-0.117339	0.209056	0.152936	0.0665954	0.444375	-0.994211	-0.338717
153	1.36219	-0.495859	1.43528	1.1294	0.295901	0.0517139	0.144426	3.80498	-0.149993	0.256293	0.360099	1.21558	0.919309	0.663698	0.733457	-0.173635	0.0962972	1.14477	1.12175	0.749254	-0.271182	1.12073	-0.0171674	0.775491	1.15168	0.333057	1.38526	0.395105	-0.149458	1.53063	0.0620475	0.14695	0.708345	0.785459	0.831573	0.516411	0.357236	0.294613	-0.584728	-0.486237	-0.799699	-0.413996	-0.341342	1.73583	0.69776	1.11484	0.240384	0.617604	0.0963318
153_c	1.13666	-0.207461	0.917452	-0.354184	0.505382	-0.186926	0.437312	1.94971	0.0864098	-0.169722	-0.169241	-0.0936511	-0.112365	-0.215179	-0.0369854	-0.171978	0.369338	0.0167936	-0.0445075	-0.404206	0.678647	0.567403	-0.04338	0.180127	1.14324	-0.460781	0.363173	-0.307626	-0.263936	-0.14638	-0.195796	0.381207	0.104748	-0.416049	-0.533631	-0.489226	-0.148416	-0.231328	0.633387	-0.513909	-0.465534	-0.302014	-0.545744	-0.323217	0.545335	-0.158478	-0.308815	-0.612014	-0.458429
154	1.55504	-0.149428	0.725719	-0.0335806	0.939378	0.434157	0.49592	-0.428191	0.647306	0.259739	0.395753	-0.623324	0.329013	-0.332092	0.469835	0.420851	-0.191622	0.19806	-0.4286	1.00055	-0.278897	-0.0623627	-0.156127	0.696391	0.0327092	-0.221179	-0.286927	0.162272	-0.160656	1.00768	0.0521903	0.668348	-0.357858	-0.866798	0.0713054	0.255105	0.0290392	0.177965	-0.590191	-0.646962	0.0858726	-0.993609	0.434631	0.416863	0.0415717	-0.518349	-0.296326	0.284513	0.715894
154_c	-0.463451	-0.0876058	0.192084	-0.657238	-0.292221	-0.431558	-0.0339721	-0.441212	1.04451	-0.106901	-0.732789	-0.226163	-0.668879	-0.711605	0.235621	-0.312843	-0.230738	-0.874674	0.757522	-0.536287	-0.491139	-0.976534	-0.324211	-0.248057	-1.33789	-0.601704	-0.133069	-0.112706	0.444639	-0.860056	-0.605971	0.325036	0.142486	-0.405845	-0.194013	0.114256	-0.107278	-0.378105	0.219887	-0.273422	-0.197326	-0.444166	-0.24978	0.498339	-0.384281	-0.261068	-0.136086	-0.405862	0.900189
155	-0.509431	0.333967	-0.195932	-0.91235	-0.550898	-0.249256	-0.355081	-0.242968	-0.117973	0.0171874	-0.329456	-0.599767	-0.764706	-0.478343	-0.31989	0.706646	-0.317797	-0.0413813	-0.377617	-0.94637	-0.491341	-0.176294	0.393016	-0.140296	0.0622436	-0.203664	0.290549	-0.0546742	-0.245716	0.129161	-0.219227	-0.595317	-0.094414	-0.856938	-0.262566	0.482007	-0.070155	-0.0788696	-0.413868	0.357563	-0.0357536	0.118746	1.10351	0.0528753	-0.721828	-0.521338	0.575785	-0.422982	-0.602966
155_c	-2.86861	-0.513567	-1.85341	-2.08888	-0.654113	-0.674368	-1.06982	-0.974018	-1.49973	-0.567218	-1.26195	-0.333289	-2.29241	-1.35884	-1.28006	-0.800487	-0.356625	-1.0069	-0.8946	-1.03081	0.748403	-0.0357352	-0.0113047	-0.834732	-0.957527	-0.444686	-1.0101	-0.62633	-1.01497	-0.425177	-0.148947	-0.520128	-0.528942	-0.378475	-0.382974	-0.317227	-0.32441	-0.557983	-0.444783	-0.992371	0.52216	-0.618376	-1.02966	0.301586	1.17799	-0.225987	0.327271	-0.729835	2.24814
156	1.26182	0.375637	-0.201997	-0.352765	1.26275	0.711951	-0.401104	2.39317	-1.25267	0.25304	0.113508	-0.428047	-0.736106	-0.661187	-0.216521	-1.02928	-0.494566	-0.376835	0.000851505	-0.565424	1.3285	0.61702	-0.254742	0.417585	0.487137	0.223265	-0.667665	0.394559	0.181811	0.720608	-0.814416	1.1108	-1.19623	-0.694569	-0.191685	-0.0364191	-0.465639	-0.193735	0.224137	-0.395144	0.811141	0.10552	0.131777	-0.745308	-0.208953	-0.470235	-0.713002	-0.244365	-0.175247
156_c	0.515116	-0.517642	0.966919	0.305425	-0.457128	-0.510182	-0.825861	-0.281456	-0.667598	-0.294873	-0.618332	-0.142073	-0.604228	-0.548692	-0.162662	0.109561	0.0711573	0.683381	-0.925746	-0.451946	0.18191	-0.465697	-0.0829424	0.0694333	-0.126361	-0.291104	0.281806	0.080086	-0.317122	-0.0475694	-0.25358	1.62645	0.463266	-0.384741	-0.291605	0.577488	-0.208359	-0.0967981	-0.511347	0.379743	-0.511019	0.627626	-0.11677	-0.914742	-0.571252	-0.00235808	0.221189	-0.913982	-0.501036
157	-0.855671	-0.499225	0.945263	1.58494	-0.872744	-0.325961	0.569203	-0.756523	2.1062	-0.504778	0.0307748	2.03487	2.50588	2.04197	0.231319	1.20254	-0.591338	0.902271	-0.222625	1.44749	-0.370108	-0.0162127	-0.11985	-0.489752	0.559409	0.940385	-0.233137	0.525741	2.23282	-0.118347	-0.06434	-0.481659	0.0979392	1.81685	2.03843	1.3966	0.384425	1.61254	1.19342	1.90231	0.13514	-0.48898	-0.173426	1.45334	0.529676	1.44015	0.102904	1.50355	-0.268852
157_c	1.53052	0.0921912	1.29127	-0.423948	0.983001	-0.292827	0.812631	0.266187	0.0649942	0.0478294	0.118355	-0.20504	-0.144675	-0.018122	-0.223795	0.963627	0.276581	0.866712	-0.0547898	-0.253842	-0.0502713	0.496463	1.46057	0.619657	-0.0466052	0.0631884	-0.107946	-0.139485	1.31641	-0.354575	1.32929	0.132427	-0.478408	-0.289946	-0.180591	-0.0457335	0.0485232	0.392462	0.495628	-0.954215	-0.322274	-0.140185	2.52886	1.79668	0.171372	-0.195723	0.464295	0.960767	0.00587986
158	-0.520844	-0.499727	1.10981	2.90468	-0.250096	-0.424571	0.636242	0.61146	1.07492	-0.402066	1.10739	4.6973	2.60634	2.51483	0.119079	0.910007	0.909575	1.05488	1.89314	0.442615	-0.0060817	-1.08515	-0.229247	-0.134887	0.529623	1.05034	1.23018	0.958208	0.0649638	1.45552	-0.498859	-0.800513	0.954815	1.36721	0.786385	0.769392	0.702439	0.859931	0.350692	1.52272	0.317425	1.3881	1.20939	0.482148	-0.446995	4.76736	-0.859026	1.61481	0.243786
158_c	1.10747	-0.39033	0.74513	0.336171	0.362686	-0.330815	-0.00772827	0.641384	0.179346	-0.0568715	0.0579508	-0.248224	-0.126783	-0.561775	0.486372	0.369616	-0.0278874	0.227129	-0.470157	-0.456793	0.910682	-0.284636	0.0633143	0.726895	0.385794	-0.294129	1.01055	0.0954179	-0.466825	-0.0242693	0.618501	-0.431966	0.989026	-0.253646	0.0359346	0.222855	-0.146679	-0.0434764	0.0434444	0.525543	-0.34287	0.22687	0.161555	0.808669	0.146821	-0.0246457	0.437768	-0.677083	-0.343523
159	0.332453	-0.0806907	0.618051	0.915069	0.341876	-0.0846554	0.319053	-0.0637279	0.727662	0.207235	1.38771	-0.593941	0.873711	1.07569	0.40892	1.56804	0.565148	0.621343	0.753338	0.895931	0.0317582	0.832675	0.797613	0.580028	0.650517	0.508393	-0.35652	-0.178352	0.989779	-0.064793	-0.474687	-0.44384	-0.698472	-0.24619	-0.124857	0.267473	-0.22629	0.373281	-0.114316	0.166809	2.40034	-1.00646	1.09566	-0.289712	-0.0160516	-0.518191	-0.845879	0.343585	-0.230561
159_c	0.236085	-0.573646	1.2451	0.190326	-0.862439	-0.614773	-0.0942995	0.74607	0.0617901	-0.329011	-0.39337	0.813515	-0.473745	-0.708187	0.0388256	0.0968596	-0.333403	0.582316	-0.335589	-0.0575609	-0.310062	0.223832	-0.166484	0.120049	0.0351441	0.123878	1.0722	-0.024814	1.30775	-0.316833	2.6625	-0.220033	-0.16649	0.455982	-0.06327	0.0468699	0.0996982	0.0648346	1.07603	0.0405532	-0.0291182	-0.0729255	0.257937	-0.693802	-0.0517813	-0.141823	-0.787454	-0.461555	-0.164218
15_J	-0.720341	0.706705	-0.3179	-0.680098	-0.241017	-0.718513	0.00801716	-0.151322	-0.267572	0.451153	0.481821	-0.391516	-0.278447	-0.379839	-0.240073	-0.334751	-0.402889	-0.214775	-0.304331	0.0638114	-0.113453	0.102514	-0.155504	-0.181235	-0.23341	-0.215947	-0.19744	-0.205193	-0.73022	-0.0458732	-0.863329	-0.175276	-0.477099	-0.20855	-0.035192	-0.710014	-0.260002	-0.0292034	-1.01185	-0.514593	0.257002	-0.394801	0.095052	0.093665	0.236247	-0.196568	1.48241	0.452628	-0.25898
160	1.96126	-0.490235	0.30361	0.79377	-0.872882	-0.123163	0.119568	-0.52341	0.319789	0.225844	0.411852	-0.551317	0.650666	0.188981	0.623022	1.03463	-0.189391	-1.12616	0.543934	0.367554	0.482388	3.94791	0.108764	1.03984	0.159285	-0.853838	-0.0887734	0.0563193	0.9442	1.01341	-0.429152	0.317564	1.14959	0.530043	-0.0610725	0.00851027	0.943493	0.223643	-0.0512351	-0.0369655	0.089119	-0.417881	-0.543087	-0.228646	0.903902	-0.429423	-0.293925	-1.29909	0.000229707
160_c	1.03579	0.0563784	0.0270548	-0.620708	-0.131431	0.185234	-0.090129	1.48426	-0.564334	-0.0282166	0.0135058	-0.41891	-0.677735	-0.661921	-0.020326	0.356774	-0.338663	-0.301954	-0.15936	-0.103455	-0.277533	0.00170495	0.204866	0.366675	0.230425	-0.131346	-0.29354	-0.0941927	0.448157	0.173023	-0.829451	0.359308	-0.170277	-0.217964	-0.139424	-0.145482	0.0686742	-0.0358067	-0.737256	-0.710826	-0.164867	-0.548649	0.714975	0.556707	-0.241601	-0.187261	-0.142538	-0.583446	0.221738
161	2.05043	0.0674825	0.496427	-0.22888	0.583445	0.253712	-0.530312	1.94289	-0.903818	0.434152	0.180354	-0.655004	-0.574433	0.919106	-0.118905	0.132689	-0.135351	0.865527	0.148094	-0.212113	-0.613819	-1.04272	-0.0958401	0.445201	0.590128	-0.637349	0.00780277	0.147265	0.51508	0.798	-0.887081	0.415614	-0.606278	-0.72159	0.0137951	0.0774376	-0.511729	0.458083	-0.260562	-0.256875	-0.584548	0.843249	0.961957	-0.385566	-0.791196	-0.57498	0.320469	-0.434876	0.0697224
163	0.0430418	-0.476328	0.523401	0.502533	-1.10579	-0.388238	-0.539664	-0.786048	-0.39068	-0.282167	0.0329553	-0.68239	1.51795	-0.033379	1.77665	0.451347	-0.415076	0.489789	-0.0333401	-0.331514	-0.903363	-0.495435	0.564217	0.434919	0.673978	1.01466	-0.791694	-0.334076	-0.572549	-0.600161	-0.745625	-0.502538	0.873349	-0.79037	0.684434	0.554547	1.59639	0.144938	0.414732	0.186208	0.103747	0.26877	0.591556	0.514261	-0.665779	-0.452183	-0.638173	-0.919798	-0.047472
163_c	0.928193	0.990573	-0.620849	-1.06223	-0.039889	-0.013659	0.56763	1.06235	-0.8068	-0.0849985	-0.0262007	-0.392751	-0.796236	-0.570516	0.0557643	-0.0538027	-0.289089	0.161038	-0.133265	-0.0166854	-0.29882	0.913523	-0.00307029	0.237177	0.0402345	-0.0746511	-0.0393283	-0.0334184	-0.204781	-0.054325	-0.551164	-0.390367	-0.392702	-0.222775	-0.301312	0.163304	-0.206827	-0.482992	-0.565496	-0.655882	0.0142386	-0.206717	-0.338504	-0.366735	-0.270856	-0.226254	-0.733397	-0.361453	-0.262726
164	-0.43766	-0.461992	-0.171544	-0.116842	-0.79553	-0.300019	-0.0293052	-0.802212	0.70261	-0.329469	-0.537546	-0.305295	0.846908	0.0616953	-0.380441	-0.00333733	-0.0627709	0.44258	1.21097	0.487365	-0.914596	-0.95514	-0.166287	-0.172251	0.0552565	-0.470779	-1.07112	-1.08604	-0.357959	0.706872	-0.121497	-0.523602	-0.369505	-0.347863	0.369883	-0.473027	-0.431105	-0.277277	0.0211658	1.74118	0.0720757	-0.144091	0.286231	-0.386889	-0.112422	-0.647967	-0.653785	0.107603	-0.311319
164_c	-1.47631	2.60309	-1.73278	-1.48263	-0.149593	-0.158204	0.704002	-0.4576	-0.626539	0.42697	-0.18985	-0.44612	-0.911765	-0.605338	-0.373741	-0.377688	-0.514528	-0.335701	-0.386188	-0.149059	-0.293659	-0.145368	-0.152605	-0.239558	-0.25139	-0.0623883	-1.33725	-0.33366	-0.822052	-0.256921	-0.209161	-0.16346	-0.296897	-0.221608	-0.297589	-0.259482	-0.740092	-0.547674	-0.777017	-0.49713	0.515094	-0.38386	-0.454721	-0.499407	-0.263763	-0.202357	-0.708577	-0.597677	-0.117013
165	0.480136	-0.326366	-0.682503	-0.846301	0.0655553	0.259671	-0.104031	-0.325149	-0.728168	0.151124	-0.0945072	-0.552997	-0.793655	-0.698054	0.176373	0.00191231	-0.70712	-0.341526	-0.49	-0.280736	-0.788022	-0.292368	0.096475	-0.020043	-0.283425	-0.109049	-0.876321	-0.776086	0.00943812	0.435502	-0.598266	-0.873458	-0.565138	-0.5398	-0.410052	-0.55357	-0.539536	-0.616439	-0.507218	-1.35737	0.428921	-0.331009	0.0963792	-0.455438	0.883786	-0.567427	-0.477881	-0.464388	-0.368286
165_c	0.477596	0.109524	1.53368	-0.635696	-0.308888	-0.230516	0.613628	-0.0839631	-0.270455	0.285118	-0.140219	-0.320713	-0.661323	-0.753	-0.105839	-0.841004	0.165799	-0.588902	-0.173774	-0.35777	-0.0843224	-0.345046	0.0245137	0.337115	-0.513399	-0.140561	-1.19848	-0.129446	-0.536657	-0.336885	-0.494675	-0.352889	-0.36957	-0.23402	-0.289556	0.111182	-0.127497	-0.279404	-0.260865	-0.728981	-0.432483	-0.137309	-0.555873	0.0264647	0.296297	-0.173911	0.298003	-0.325491	-0.0849591
166	-0.348778	0.970212	-1.2581	-1.15698	1.15893	-0.27551	0.0539767	0.461412	-1.24228	0.0145176	-0.0559027	-0.619789	-1.61542	-0.810635	-0.567135	-1.22303	0.129143	-0.0146638	-0.558031	-0.512353	-0.241516	0.153584	-0.797951	-0.524691	-0.00158952	-0.185416	-0.336068	-0.828144	-1.24116	-0.46664	-0.649254	0.188667	-0.163247	-0.876927	-0.999067	-0.0821021	-0.811035	-0.361054	-0.563727	-0.919968	-0.234678	-0.391511	-1.22161	0.480909	-0.580336	-0.40824	0.281611	-0.302409	-0.425111
166_c	0.673896	-0.546171	0.302801	0.202645	-0.839932	-0.418981	-0.0979901	-0.0727266	0.244266	-0.211954	-0.355934	-0.362616	0.033331	-0.185318	0.346939	0.860537	0.0251833	0.611176	-0.0744719	0.0265773	-0.306301	1.06493	-0.163302	0.233565	0.207301	0.137778	0.298787	-0.138982	0.348813	0.546268	1.53838	-0.207061	0.0916854	-0.171913	-0.18092	0.244505	0.131633	0.0717222	1.12703	-0.561568	0.209608	0.689746	-0.244524	0.176505	-0.0414437	-0.145608	0.488631	-0.377958	-0.278872
167	-0.764893	-0.500984	1.51274	0.980923	-0.3882	-0.428357	-0.288804	-0.10694	0.769407	-0.399233	-0.174695	0.377462	0.569307	0.0853238	0.242378	0.393788	2.00157	-0.0163764	-0.226218	1.07492	-0.633275	-0.363709	0.147477	0.0580767	-0.412982	0.0936448	1.56568	0.161569	0.0807498	-0.640545	0.597334	0.00388195	-0.939249	0.224682	0.887566	0.645945	0.475455	0.791663	0.817818	-0.608375	-0.235827	-0.392437	-0.311885	0.0327347	0.0825292	0.672087	-0.262826	0.677148	0.408111
167_c	0.703403	-0.563573	1.35763	-0.278407	-0.526377	-0.178353	-0.280779	1.2758	-0.4802	-0.199277	-0.225712	-0.448944	-1.07805	-0.513243	-0.0523851	-0.516887	-0.414449	-0.224594	-0.659862	-0.1687	0.059622	0.0650705	-0.00608832	0.319163	0.0610324	-0.126432	0.63683	-0.233644	-0.43121	0.0466285	-0.245263	-0.394467	0.0307444	-0.236745	-0.270124	-0.154928	-0.0294847	-0.27679	0.0940536	-0.794819	0.470451	-0.214311	-0.486808	-0.374072	-0.273307	-0.183954	-0.308942	-0.524333	0.381304
168	1.70969	-0.463863	0.132113	0.515592	-0.389404	-0.0699088	-0.156489	-0.493532	0.156594	0.20451	-0.0850904	-0.694455	0.0820205	-0.441967	0.998925	0.862452	-0.320351	-0.0462291	-0.740637	0.278352	0.502814	-1.05753	0.122898	0.866815	-0.190767	0.343291	-0.463321	-0.426057	0.231876	-0.825942	-0.908585	-0.382229	-0.0379701	-0.866211	1.87491	-0.314964	0.946904	0.831277	0.506132	0.596424	0.104476	0.463309	-0.135403	-0.214647	0.92704	-0.526491	-0.282571	-0.651796	0.0138023
169	0.230265	-0.407833	0.0199007	0.0271928	-0.459425	0.00174381	-0.76168	-0.186102	-0.560866	-0.174413	-0.506008	0.541952	-0.186238	-0.391638	0.316145	-1.07867	-0.368483	-0.441563	0.107049	-0.482576	-0.546274	0.133249	-0.302706	0.334201	-0.0485326	-0.580804	-0.281598	0.0424834	-0.548702	0.416068	-0.28941	0.167009	0.162755	-0.370459	0.523057	0.188726	0.137791	-0.219564	-0.779482	-0.469111	-0.928958	-0.951501	-1.07576	-0.53701	-0.752941	-0.547581	-0.74511	-1.04867	-0.0240758
169_c	0.754238	-0.411013	0.637268	0.145488	-0.509013	-0.0532155	-0.113517	-0.35913	0.0272672	-0.372898	0.0958471	-0.481551	0.0805387	-0.651026	0.297472	-0.0117845	-0.480954	-0.169566	-0.0727789	-0.0321968	-0.280883	-0.940121	-0.141795	0.356373	0.141764	-0.0847861	-0.0330981	-0.0537557	0.647649	0.154671	-0.489003	-0.349125	-0.1782	-0.188616	-0.180286	0.255641	0.0685393	0.110398	0.732654	0.00450243	-0.17348	0.0823818	0.219812	-0.45736	0.0284201	-0.188856	0.313746	-0.498228	0.207279
16_J	-0.206441	-0.542316	0.494717	0.535408	0.0767684	-0.544722	0.144341	0.0656536	0.464833	-0.435421	-0.0949913	-0.277632	-0.400073	0.514672	-0.0975044	-0.33333	0.179318	-0.0279035	-0.167166	-0.111092	-0.280233	1.19606	-0.141246	-0.123874	-0.164041	-0.0304935	1.23235	-0.076241	0.537433	0.280267	0.208003	0.574259	-0.271495	0.294879	0.0735611	0.534187	0.376289	0.115993	-0.743915	-1.01261	0.0859228	0.085838	1.30545	0.369536	-0.245313	-0.156737	0.801997	1.00646	0.354312
170	-0.0730135	-0.490076	0.428352	0.443248	-0.351352	-0.0502098	0.168859	-0.336353	0.103521	-0.390233	-0.537439	0.100703	-0.0955872	0.6214	0.253273	-0.12738	-0.261065	0.558799	-0.0592715	0.144458	-0.00793046	-0.157009	0.0127763	-0.305357	-0.267546	0.206261	-0.577619	-0.115262	0.402694	0.0512839	-0.50004	-0.801379	0.114714	0.44548	0.217173	0.766752	-0.0653109	-0.25933	-0.896198	-0.733014	-0.345585	0.0520506	0.295441	-0.323712	-0.846314	0.56106	0.117598	0.138209	0.0749359
170_c	1.27275	-0.344324	1.21042	-0.448691	-0.580193	-0.298107	-0.517734	-0.459221	-0.427773	-0.286496	0.01242	-0.483305	-0.587439	-0.671214	0.0798904	0.0529604	-0.37801	-0.593779	-0.101874	-0.446314	-0.289511	-0.398183	0.174462	0.34527	-0.399006	-0.00206236	-0.58239	-0.25964	-1.25213	-0.125382	-0.187601	-0.149156	6.40369	-0.0766438	-0.294598	0.145608	-0.481949	-0.820634	0.647556	1.05546	-0.44147	-0.574151	-0.141093	-0.17112	-0.258063	-0.2233	-1.14833	-0.0878141	0.0324782
171	0.630958	0.302774	-0.872504	-0.590667	0.30537	0.00390148	1.52362	-0.446156	-0.609041	0.0920822	0.332358	-0.492711	-0.156979	-0.150135	-0.210867	0.395015	-0.638746	-0.650446	-0.178914	-0.0240542	0.742514	0.820046	0.040015	0.00223563	-0.175262	-0.361713	-0.364932	0.230421	0.278302	-0.55019	-0.93919	-0.112592	-1.27371	-0.847708	-0.839856	0.0220043	0.787136	-0.306998	-0.885051	-0.420098	0.0144273	0.0818872	1.26695	0.113868	-0.0230161	-0.509034	4.64658	1.38515	-0.748235
172	0.056004	-0.499031	-0.236666	0.624571	-0.712665	-0.402921	-0.584115	0.683114	-0.557584	-0.369879	-0.446363	0.974929	-0.133786	0.249576	-0.591361	-0.199484	-0.670285	-1.02605	0.555645	0.0560972	1.29056	0.986041	-0.267869	-0.13092	-0.489946	0.309921	-0.221335	0.171056	-1.15427	-0.906162	0.329432	-1.038	-0.128322	0.453642	-0.612057	0.144987	-0.250941	-0.213804	-1.07488	-1.49784	-0.489533	0.428059	-0.824934	1.04613	1.81934	0.261261	-0.721789	-0.265544	-0.404216
173	0.243825	-0.485592	-0.0403137	0.669126	-1.04343	-0.30373	-0.323926	-0.186897	-0.156894	-0.338004	-0.468148	-0.19263	-0.226171	-0.14467	0.33468	0.332273	-0.361894	-0.43156	-0.438718	-0.107385	1.21129	-0.239401	-0.295294	-0.0319083	-0.104729	-0.156151	-0.0442792	-0.197753	-0.326638	-0.536395	-0.280287	0.59066	0.176918	0.309678	-0.244123	-0.280185	-0.0082568	-0.20784	-1.08423	-0.107436	0.308117	-0.285402	-1.07206	-0.0290092	-0.748896	-0.584157	-0.740148	-0.859466	0.609174
173_c	0.908758	0.679259	-0.716085	-0.829492	0.101448	0.102019	0.202573	-0.570377	-0.806504	0.112773	0.705339	-0.380921	-0.723735	-0.173876	-0.156738	-0.361168	-0.549614	0.121048	0.0901526	-0.327169	-0.133303	-0.267136	0.42399	0.380255	-0.274267	-0.13996	0.121398	0.0474485	-0.578509	0.223011	-0.278563	-0.409196	-0.322158	-0.172287	-0.369856	-0.236524	-0.0764266	0.274421	0.0466675	-0.438699	-0.240656	-0.611405	-0.516405	-0.400426	-0.282111	-0.201292	0.480112	-0.379521	0.0945003
174	-0.337617	3.03546	2.60444	-0.510614	0.748245	0.590035	-0.526761	2.36871	-0.684227	-0.0705736	-0.143358	-0.59	-1.22671	0.0402167	-0.681993	-0.71445	-0.894893	-0.876032	-1.39914	-0.291547	-0.298526	-0.740234	-0.431613	-0.200667	-0.418978	-0.684771	-0.12297	0.185833	-0.369076	-0.517097	-0.923267	-0.0658526	-1.26382	-0.845487	-0.952909	-0.751283	-0.926596	-0.219911	0.449182	-0.965596	-0.637782	-0.716646	0.208147	0.383232	0.0193375	-0.652359	-0.314512	-0.0625591	-0.200905
174_c	0.692441	0.796205	0.580365	-0.264885	-0.982184	-0.45421	0.328149	-0.690194	2.65566	0.0971898	0.372964	-0.503251	-0.688878	-0.540195	0.117737	-0.385924	1.31795	0.181973	0.329633	-0.00109656	-0.294533	0.129667	0.161714	0.15985	-0.127103	0.279562	-0.0816272	0.0461809	-0.826164	-0.0334462	0.431496	-0.166475	-0.386618	-0.151684	-0.29822	0.313162	-0.418108	-0.00721597	-0.779173	0.176242	0.0307737	-0.584842	1.83509	-0.0427247	-0.264964	-0.143657	0.182473	0.0587615	0.282301
176	-0.467041	3.19888	-0.823784	-0.865596	0.44272	0.440829	3.43048	-0.338938	-0.954993	1.95717	0.0103185	-0.373163	0.270027	0.0313977	-0.661466	0.417905	0.225748	-0.333721	0.0533175	0.149584	0.0977492	0.601563	0.365772	-0.231719	-0.518374	0.410424	-0.676673	-0.332943	-0.894159	-0.333658	-0.432532	-0.39744	-0.359315	-0.754606	-0.404069	0.0871969	-0.256772	0.13438	-0.055918	0.864352	-0.271101	-0.420889	2.19403	-0.233179	-0.388188	-0.584697	0.227747	-0.50937	-0.542412
176_c	0.0769249	1.40053	-0.957504	-1.00895	-0.836792	-0.192659	1.81341	-0.53779	-0.392635	0.0623926	-0.0275254	-0.0429573	-0.919178	-0.289747	-0.394346	-0.530703	-0.231769	-0.316072	-0.462743	-0.439973	0.108596	-0.358419	-0.144669	-0.127074	-0.416546	0.0117481	-0.541957	-0.109618	-0.200585	0.494791	-0.500773	0.320531	-0.0933158	-0.219489	-0.326242	0.0359192	-0.435369	-0.460485	-0.996065	-0.449324	-0.182213	-0.772118	-0.260125	0.0163308	0.0190848	-0.229431	-0.191197	-0.502724	-0.0900225
177	-0.13348	-0.499045	2.03858	3.12925	-0.616519	-0.368085	0.0363816	1.10843	1.17071	-0.307371	0.7034	2.95306	2.05498	1.81807	0.328753	0.0570069	0.565351	-0.246639	0.874673	1.01932	-0.071378	-0.803964	1.11953	-0.0524681	0.746631	0.860709	-0.63458	0.693937	-0.346747	0.575391	-0.54057	0.113165	0.0392135	1.02228	1.04465	1.26621	0.927467	0.560072	0.745176	-0.515079	-0.705817	0.500907	0.213304	1.34765	0.276635	2.36982	0.518056	0.75474	0.652101
177_c	1.07547	0.159826	-0.428698	-0.897751	-0.246767	0.254741	-0.537071	3.15062	-0.966132	-0.126145	-0.0783102	-0.390594	-0.69047	-0.225811	-0.276779	-0.62499	-0.398634	-0.0821603	-0.479377	0.0690452	-0.110862	1.8029	0.00205887	0.144356	-0.101202	-0.0674501	-0.630909	-0.0691727	0.472398	-0.0395643	-0.220236	0.0417817	-0.563346	-0.236019	-0.199099	-0.265331	-0.058733	0.0456944	-0.326302	-0.911942	0.501398	0.00304225	0.247426	0.102192	-0.266691	-0.232627	-0.274216	-0.0283788	0.00989483
178	1.00657	-0.381881	0.140962	0.556088	-1.10693	0.0884254	-0.283653	-0.621139	-0.263104	0.0218391	-0.287744	-0.563402	-0.0273567	-0.160527	0.0143744	-0.233862	-0.190122	0.510648	0.32698	-0.0943873	0.354618	0.551441	-0.897717	0.435475	-0.300818	-0.461289	-0.705883	0.0734013	0.544825	1.6266	0.861567	-0.631433	1.59865	-0.622858	0.0848977	0.604378	0.145847	0.146189	-0.14169	0.265064	-0.505652	0.0603462	0.0777694	0.744578	-0.242707	-0.582403	-0.733708	-1.03493	-0.630392
178_c	-0.425675	2.20546	-1.60465	-1.69085	-0.526843	-0.148225	2.00532	0.104834	-0.914738	1.13987	0.63593	-0.501745	-0.724388	-0.596939	-0.140037	0.0829319	-0.477896	-0.16632	-0.16568	-0.109638	-0.279719	-0.0182354	-0.140811	0.286228	0.14835	-0.188443	-0.409632	-0.268509	-0.165738	0.0386937	-0.484971	-0.115386	0.0146999	-0.233599	-0.215057	-0.0142797	-0.227126	0.466793	0.000741375	-1.15784	-0.428882	0.516494	-0.390318	0.373343	0.0316181	-0.228165	0.324935	0.0354378	-0.510702
179	-0.627639	-0.399596	0.0444893	0.401073	-0.474649	-0.253002	0.282191	-0.616364	2.08954	-0.478787	-0.819415	-0.659524	0.928029	0.174941	0.358682	2.31824	-0.474906	0.714887	-0.274526	1.72636	-0.285248	-0.732442	-0.161987	-0.498565	-0.402556	-0.0472142	-0.295616	0.425188	0.376349	0.327415	-0.436768	0.656439	-0.663153	-0.755295	-0.408519	0.246734	-0.264599	0.414922	-0.594687	-0.352509	-0.275775	-0.424659	1.98282	-0.668754	-0.818265	-0.519644	-0.825256	-0.514923	0.347584
17_J	0.297753	-0.572072	-0.136895	0.82366	0.559499	-0.202667	-0.125875	0.153437	1.08214	-0.392292	-0.183308	1.77359	0.739179	3.6637	-0.0866053	0.693689	0.330673	0.124461	0.331561	0.637183	-0.0737701	4.3344	0.0334421	-0.163534	1.55835	0.298873	0.00381546	0.102358	0.212004	0.298467	-0.123833	0.127062	-0.169593	-0.156592	-0.0289495	0.064893	0.402023	0.422263	1.01939	3.43856	-0.164123	-0.114843	-0.37888	0.391676	0.318049	0.62804	-0.140451	0.314609	0.369369
180	-0.872565	-0.483796	0.283952	0.928372	-0.911478	-0.419482	-0.351802	0.185695	1.24892	-0.533889	-0.745734	-0.269465	0.103668	0.159356	-0.101669	-0.312449	-0.269533	-1.31599	0.104888	-0.240546	-0.92669	-0.536505	0.146057	-0.458147	-0.461642	0.0921719	0.411305	0.456565	-0.628975	-0.425652	-0.775428	-0.0890943	1.14918	0.883779	0.413869	-0.277364	-0.725899	0.863823	0.332158	-0.68775	-0.878568	-0.910858	-0.0101312	-0.971529	-0.692203	-0.607819	-0.670592	0.67457	-0.334279
181	-0.975033	-0.0763874	-0.805449	-0.108972	-0.0278287	-0.326525	-0.453255	-0.62961	-0.635642	-0.331529	-0.561322	-0.688587	-0.433109	-0.88444	-0.780765	0.374295	-0.182974	-0.0975307	-0.418614	0.039598	-0.968878	-1.00292	-0.587227	-0.568093	-0.864802	-0.348563	-0.469072	-0.043559	-0.946524	-1.30753	-0.260197	-0.62538	-0.498692	-0.805933	-0.701351	-0.360775	-0.372337	-0.52331	0.498195	-0.789047	0.337672	-0.942835	0.781505	-0.256479	-0.235394	-0.67201	-0.110142	-0.65649	-0.625796
181_c	0.0181553	-0.559137	0.0402636	0.544113	-0.122628	0.1508	-0.218603	0.184145	0.0780687	-0.46014	-0.406965	0.404726	-0.0753384	0.179012	-0.37047	-0.442175	-0.733789	-0.293456	0.151877	-0.00824612	0.141017	0.353762	0.0398239	-0.0693572	0.112616	-0.233255	0.14217	-0.209608	0.612948	0.573733	-0.104229	0.144404	-0.258703	-0.232657	0.0158959	0.364909	-0.0235129	-0.00431773	0.550244	0.360262	0.644848	-0.540004	0.276875	-0.432971	0.618407	-0.111344	0.385012	-0.396975	0.388361
182	-0.269737	-0.324591	0.0707146	0.0225405	-0.235098	-0.334126	-0.314828	-0.427748	1.02912	-0.400442	-0.600632	-0.640758	-0.874255	-0.365815	-0.455756	-0.354438	-0.116317	0.00788185	-0.138983	0.799329	-0.938777	-0.557785	-0.216483	-0.493905	-0.264626	-0.738762	0.111527	-0.352405	-0.198079	-0.0314902	-0.183283	0.322764	-0.0497745	-0.827025	-0.737978	-0.719163	-0.330825	-0.13524	-0.383991	-0.336142	-0.889927	-0.559547	-0.29395	-0.985335	-0.167201	-0.625192	-0.687389	0.215605	-1.03436
182_c	2.68645	2.15738	0.0238965	-0.0181868	1.42321	0.395062	4.9181	-0.228046	0.0152323	1.23877	1.56966	-0.0983019	0.849404	0.462298	0.0417661	0.137449	0.820309	0.242469	0.369364	0.632247	-0.0173802	0.26149	0.473181	1.64965	0.441157	0.471665	0.177905	0.0545733	0.749548	0.188053	1.22696	-0.275933	0.444998	-0.194077	-0.181878	0.65802	0.429133	0.783912	0.475408	1.2484	1.09966	0.498425	0.82172	0.409848	0.115917	-0.118567	0.619891	-0.149427	0.34469
184_c	1.01912	1.01439	-0.198115	-0.611135	0.149133	0.40857	0.0495122	0.174463	-0.349781	0.0661045	0.0408729	-0.287418	-0.531619	-0.356232	-0.0885336	-0.253852	-0.124926	-0.383769	-0.20651	-0.187287	-0.238183	0.669107	0.120873	0.190805	0.0579669	0.0221886	0.471616	0.0799134	0.549483	0.0347221	-0.189576	0.0549347	0.417382	-0.176561	-0.21875	0.189091	0.158882	-0.108294	-0.201298	-0.1932	0.0166425	0.0633904	-0.257789	-0.115499	0.0938697	-0.138191	-0.0161265	-0.22978	-0.138499
185	-0.974599	0.235199	-1.20711	-1.55433	-0.485227	-0.0375922	-0.922053	-0.255778	-1.44696	-0.286573	-1.30922	-0.549698	-1.98826	-1.25229	-0.86071	-1.32465	-0.933989	-0.317096	-0.742046	-0.797914	-0.776395	0.851271	-0.320839	-0.659177	-0.666958	-0.849742	-0.858427	-0.391086	-1.49992	-0.0931041	-0.583411	-0.264471	-0.54669	-0.760209	-0.733835	-0.540799	-1.56346	-0.736995	-0.942397	-1.34807	-0.737329	-0.796937	0.787187	-0.799859	-0.521959	-0.675535	-0.461723	-0.707155	0.253831
185_c	-0.809363	4.48919	-1.22759	-1.30383	-0.386302	0.934209	0.414933	-0.0424755	-0.939064	0.663536	-0.203022	-0.233957	-0.988698	-0.49551	-0.348823	-0.387328	-0.145322	-0.131999	-0.192998	-0.257793	-0.0431114	-0.763449	0.240545	-0.114514	-0.177316	-0.201141	-0.405135	-0.161063	-0.581161	-0.0567966	-0.403871	-0.311018	-0.271013	-0.172634	-0.216342	-0.242607	-0.076354	-0.219801	-0.352346	-0.434632	-0.160292	0.436623	-0.360304	-0.175246	0.164257	-0.164345	-0.0668231	-0.206201	-0.289484
186	-1.51502	-0.466566	-0.0888823	0.246889	-1.14069	-0.301568	-0.884031	-0.745362	0.447541	-0.8757	-0.767245	-0.418319	0.447331	0.25606	-0.293897	0.347084	0.252715	0.270185	0.78821	0.363528	-0.863875	-0.425913	-0.441907	-0.645773	-0.822197	-0.649185	-0.428264	0.640798	0.58817	-0.0430657	0.00810675	-0.428497	-0.248789	-0.454084	-0.138169	0.209624	-0.308907	-0.0179995	1.33393	1.66597	-0.819537	0.388494	-0.385068	-0.271018	0.00248673	-0.429179	-0.583296	-0.392704	0.307498
186_c	1.33945	-0.150304	0.576714	-0.109279	0.165172	-0.111401	0.168171	0.0937574	-0.388685	0.0398924	-0.0394442	-0.277661	-0.503903	-0.354756	0.0334596	0.207156	-0.21848	-0.163508	-0.164139	0.0177343	-0.248445	-0.293672	0.20858	0.546501	0.237059	0.0668591	0.671926	0.0140733	0.208522	0.0118276	-0.0236516	0.0377151	0.294086	-0.177084	-0.139782	0.126798	0.0366547	-0.110874	0.683575	-0.393278	0.132937	-0.058359	0.0734942	-0.0527126	-0.0914834	-0.13998	-0.0288088	-0.151231	0.574505
187	-0.848809	-0.456694	-0.880547	-0.735103	-0.757395	-0.436191	-0.745682	-0.433374	-0.742452	-0.649572	-0.623402	-0.627371	-1.43177	-0.619973	-0.235354	-1.13059	-0.56453	-0.126961	-0.393538	-0.568561	-0.321684	-0.914135	0.308464	-0.454698	-0.124453	-0.392789	-0.158611	-0.246987	-0.222752	-0.295827	-0.0024739	-0.948453	-0.692058	-0.879307	-0.832215	-0.641437	-1.18175	-0.68797	-0.620482	-0.546867	-0.823429	-0.866384	-0.959461	-0.280478	-0.625741	-0.68621	-0.589051	-0.631853	0.814299
187_c	1.50299	0.0889219	-0.735013	-0.210312	-0.466026	-0.276255	-0.463573	-0.273204	-0.694606	0.00456283	-0.172475	-0.272539	-0.521577	-0.347822	0.0400501	-0.259323	-0.0159031	0.037047	-0.0791857	-0.265923	0.229288	0.449577	-0.0783079	0.229176	0.13535	-0.08008	0.39866	-0.101278	0.468994	0.376259	-0.161665	-0.0352394	-0.0104247	-0.137544	-0.0486724	0.28085	-0.029723	0.0738868	-0.175158	0.048791	-0.246184	-0.124908	-0.312856	-0.258837	-0.0528972	-0.130583	0.00947849	-0.223437	-0.20497
188	0.185124	-0.395314	-0.0681224	-0.328402	-0.910954	-0.200409	-0.280661	-0.709536	-0.148642	-0.365657	-0.754796	-0.645894	-0.654266	-0.555848	-0.656719	-0.249046	-0.397109	-0.401271	-0.53847	0.00677577	-0.218565	-0.342429	-0.79001	-0.00900814	0.0818123	-0.520973	-0.306633	-0.553217	-0.0730954	-0.843202	0.12927	0.501207	-0.847411	-0.787479	-0.40235	-0.322108	-0.562919	-0.0741862	0.934002	-1.14086	-0.774976	-0.14752	-0.441652	-1.35781	-0.567338	-0.654079	-0.932849	0.10192	-0.408771
188_c	1.83021	-0.488487	0.272908	-0.0200419	-0.338228	0.856281	-0.435515	0.390363	-0.526676	0.104328	-0.098565	-0.277291	-0.492459	-0.289408	-0.024994	-0.234637	-0.173511	-0.161011	-0.0105572	-0.279701	0.291982	0.167582	-0.100635	0.556139	0.390101	-0.101436	0.138906	0.0988901	1.1986	-0.249992	-0.0191254	0.267239	0.121216	-0.156391	-0.138215	0.0938723	0.0387764	-0.0937275	0.580767	0.333287	-0.260343	-0.0549307	-0.128143	-0.283954	-0.0886937	-0.143199	-0.192318	-0.232236	-0.0601385
189_c	0.784019	2.51065	-0.494266	-0.655258	0.459667	0.0453088	0.0953299	-0.174151	-0.443978	0.633098	0.283508	-0.222651	-0.742481	-0.419516	0.0202571	-0.149516	-0.130209	-0.238186	0.185554	-0.153191	0.150926	-0.294495	0.000852624	0.563453	0.112373	0.094645	-0.262236	0.0457788	-0.135739	0.605543	-0.0243869	-0.298267	0.0262049	-0.183896	-0.181458	0.0507429	0.108438	0.0762675	0.233593	-0.304198	-0.130344	-0.160891	0.00438869	-0.208602	0.239972	-0.143618	0.300079	-0.0698757	0.208103
191	-1.70675	-0.501518	-0.542129	-0.231721	-0.968958	-0.250391	-1.11541	-0.634396	-0.103579	-0.619992	-1.01621	-0.14286	-0.233746	-0.552327	0.597983	0.128824	-0.186373	0.829875	-0.044172	0.159364	0.36139	0.168101	1.25381	-0.538124	-0.223465	-0.45805	-0.929284	-0.692294	0.768595	-1.11175	0.870218	-0.628259	-0.854526	-0.542661	-0.46548	-1.04649	-0.378089	-0.381413	-0.136896	-1.14804	-0.50247	-0.607506	-1.06551	0.499744	-0.238872	-0.206762	1.11948	-0.660347	0.0041103
191_c	1.0856	-0.535822	-0.201511	0.143371	-0.727913	0.33652	-0.626034	-0.181508	-0.475592	-0.0538899	-0.215022	-0.227826	-0.416205	-0.292515	-0.0115155	-0.14969	-0.215613	-0.144224	-0.0412726	-0.227074	0.47923	0.387717	-0.0889379	0.235327	0.0325575	-0.0299222	-0.0727717	-0.148922	0.343571	0.120854	0.0113024	-0.171659	-0.0332561	-0.0820391	-0.149767	-0.195122	-0.0238673	0.00276408	0.285586	0.203008	-0.112943	0.0768509	-0.104999	-0.188024	-0.246893	-0.117906	-0.183014	-0.227626	0.0680185
192	0.65222	-0.113694	-0.76316	-0.75886	0.132684	-0.0628323	-0.303219	-0.55837	-0.905061	0.019479	-0.129493	-0.566393	-0.977923	-0.915906	-0.283553	-0.304233	-0.741966	-0.440719	-0.32368	0.127068	-0.256113	0.13431	-0.00152668	0.115153	-0.397663	-0.614928	-0.948976	-0.753732	0.432727	-0.735834	-0.658579	-0.917716	0.278807	-0.842969	-0.58973	-0.478202	-0.348947	-0.313647	1.06589	-0.00464182	-0.248395	1.79222	0.274035	-0.536321	-0.588604	-0.513704	-0.543488	-0.320744	-0.160646
193	-1.18302	-0.35373	-0.88535	-0.630493	0.0885701	-0.282299	-0.374889	-0.782714	-0.249418	-0.654916	-1.05541	-0.656851	-0.535891	-0.788539	-0.72073	-0.545625	-0.304703	-1.11054	-0.226345	-0.458531	-0.63335	2.04246	-0.12287	-0.68478	-0.413115	-0.7471	-1.03894	-0.234765	1.59186	-0.467822	-0.400657	-0.728451	-0.31973	-0.77261	-0.160927	-0.898394	-0.344199	-0.106082	-0.288216	0.641669	1.59892	-0.688512	-0.312001	0.255603	0.524732	-0.545123	0.822442	-0.467586	-0.889401
193_c	-0.034349	0.609858	-0.239311	-0.738866	-0.0531585	-0.329494	-0.166298	0.750844	-0.583813	-0.0861693	-0.0709918	-0.296716	-0.6396	-0.394818	0.0498188	-0.117944	-0.162211	-0.292003	-0.13005	-0.214906	0.0910759	-0.382874	-0.0741497	0.0716161	-0.201311	-0.108286	0.251894	-0.0593965	0.104341	0.168042	0.253994	-0.282873	-0.102669	-0.144317	-0.255744	0.16606	0.0146573	-0.0676267	-0.168404	-0.242526	0.0551735	0.809382	-0.231074	-0.342476	0.142577	-0.158045	0.0160936	-0.268205	-0.0938888
194	0.274871	-0.498723	1.56791	1.05742	-0.183883	-0.396145	0.194852	-0.29951	1.05203	-0.209568	0.115279	0.797622	0.673761	-0.329363	0.548315	0.872072	0.376666	-0.400097	0.992667	1.85422	-0.217447	-0.341445	1.69507	0.442035	0.614565	-0.305528	1.22986	0.835493	-0.360984	0.878813	0.895276	-0.338538	0.814916	1.25617	0.508953	0.336103	0.873633	0.189275	2.41904	0.057252	0.912725	0.98757	-0.285691	0.180366	-0.566704	0.906154	0.31506	-0.773313	1.29622
194_c	-0.356219	-0.582634	0.554228	-0.148279	-0.528752	-0.519196	-0.488683	-0.428242	-0.0818545	-0.278696	-0.37458	-0.249325	-0.219572	-0.312505	-0.0113014	-0.00638137	-0.214284	-0.216713	0.188557	-0.0351874	0.0690436	0.25887	-0.0827075	0.121507	-0.285995	-0.146316	0.376764	0.0700611	-0.559648	-0.221389	0.421116	0.0801971	0.272624	0.0550873	0.036872	0.0190107	-0.00361324	-0.0113035	0.186322	0.033563	0.182826	-0.13141	-0.392053	-0.178679	-0.0599508	-0.131646	-0.178058	-0.180451	0.0872306
195	-0.30728	-0.500778	1.16852	0.905026	0.730315	-0.429678	-0.0897091	-0.603684	2.00155	-0.21216	-0.0250397	0.893099	0.62912	0.0194301	0.0884365	0.495816	3.72664	-0.0179068	-0.227459	1.07267	0.926685	-0.708136	0.416208	0.0692684	0.466944	-0.374277	1.36234	0.442672	0.456494	-0.123366	0.595472	0.734097	-0.320767	0.385818	0.396631	1.67276	0.180705	0.0634417	-0.289141	-0.609541	0.12981	-0.0975235	-0.313016	-0.191553	0.523251	1.22765	-0.263838	-0.46868	0.591736
195_c	0.722414	0.393089	-0.344238	-0.478852	0.0204322	-0.0454801	0.240046	0.522362	-0.415822	-0.0474993	0.134895	-0.29038	-0.369766	-0.253886	-0.076915	0.305486	-0.073855	-0.143417	-0.271959	0.0768823	0.814117	-0.038295	0.132928	0.388513	0.0343459	-0.0997896	0.15624	-0.136814	0.448591	-0.112738	0.460505	0.386629	0.506651	-0.142277	-0.119797	0.435577	0.0665768	-0.0245202	-0.231444	0.141609	-0.01867	-0.176123	-0.152537	0.0341058	0.0492309	-0.0998994	0.110815	-0.140198	-0.0927266
196	0.125802	-0.398905	-0.633311	-0.366952	-0.414767	0.108255	-0.301566	-0.391863	-0.688921	-0.050482	-0.0547412	-0.62465	-0.183285	0.0132458	-0.0450024	0.390893	-0.755547	-0.086655	-0.123931	-0.0766245	1.94996	-0.407874	0.348286	-0.0549116	0.914678	0.838335	0.460983	-0.780397	-1.26602	-0.0158605	0.0342876	0.642073	-0.669231	0.620004	0.186712	0.236635	-0.696871	0.196384	0.987743	0.834015	1.82476	-0.430466	0.216871	-0.247611	0.025699	-0.390545	0.210188	0.572116	0.336675
196_c	0.336565	-0.45772	-0.365715	-0.418464	-0.0468331	-0.240106	-0.0106869	1.40211	-0.563397	-0.201565	-0.317733	-0.278573	-0.336696	-0.173666	-0.0999275	-0.245843	-0.0894569	-0.242492	-0.21835	-0.199892	-0.384629	-0.453818	0.096362	0.128734	0.0770866	-0.0794561	0.161327	-0.168249	-0.151192	-0.130037	0.317278	0.0284632	0.277526	-0.15738	-0.123328	-0.254551	-0.0171979	-0.0145522	-0.111293	-0.0493378	-0.135418	0.0332063	-0.0731125	0.0899042	0.0643968	-0.154964	-0.197109	-0.234609	0.192242
197	-0.0947383	-0.499641	2.28989	1.76369	-0.5544	-0.345317	0.202757	-0.386442	1.65898	-0.132144	0.750859	0.749927	0.579094	0.126581	0.487747	-0.252322	0.694253	0.464492	-0.0512972	-0.0600964	-0.404417	0.827516	1.24224	0.373705	-0.0883226	0.383408	1.52743	1.99301	-0.0985381	-0.610817	1.82725	-0.0404153	-0.357095	0.677614	0.298176	0.311522	0.569618	0.179122	1.10841	2.1829	0.0867758	1.01602	-1.0023	0.201804	-0.672598	0.382707	0.756985	0.76153	0.417569
198	-0.621152	4.37777	-1.45113	-1.39798	-1.24587	0.196974	2.42438	-0.198274	-1.71266	4.46134	-0.22491	-0.649903	-1.12997	-0.792911	-0.71722	-0.408211	-0.223368	-0.460637	-0.465255	-0.376125	0.294565	1.61362	-0.0212059	-0.0192149	-0.282758	-0.490017	-1.40191	-0.354682	0.671612	0.38594	-0.306807	0.141478	-0.881032	-0.861009	-0.80719	-0.490697	-0.632793	-0.241918	0.420711	-0.490908	-0.53387	-0.632832	-1.08281	-0.0645738	0.691149	-0.625421	-0.160843	-0.344559	-0.449
199	-0.603056	2.66771	-1.61087	-1.57506	0.921685	-0.102987	0.370112	-0.187365	-1.48204	1.71869	-0.475136	-0.658665	-1.91621	-1.14931	-0.453985	-0.785077	-0.888272	-0.590397	-0.908335	-0.693696	0.87112	-0.72444	-0.676573	-0.341828	0.167359	-0.396427	-1.05861	-0.488936	-1.07145	-0.156152	0.548146	-0.746428	0.858579	-0.685543	-1.00984	-0.572098	-0.614243	-1.1444	1.30264	-1.24892	0.0949986	-0.703046	-0.736286	0.211799	1.34423	-0.727674	0.769145	0.138242	-0.175359
199_c	2.54765	-0.228759	1.25295	-0.0313858	-1.05097	-0.332125	-0.79612	-0.354748	-0.561872	0.00571064	-0.310617	-0.286283	-0.626484	-0.259372	-0.212138	-0.337125	-0.155959	-0.101975	-0.092211	-0.20285	-0.0859008	0.0737406	-0.0594975	0.0475933	-0.321374	-0.141854	-0.515705	-0.155793	-0.659276	-0.210968	-0.273663	-0.049799	0.0658002	-0.179743	-0.126204	-0.051605	-0.0563341	-0.151639	0.17142	0.113899	-0.181371	-0.138189	-0.266747	-0.394028	-0.156441	-0.160594	-0.0932634	-0.183163	-0.02488
19_J	0.0819515	-0.541817	0.873097	1.99352	1.1857	-0.607373	-0.236099	-0.0557915	1.17882	-0.376364	-0.176702	1.56363	0.736122	2.0019	-0.140221	1.01188	1.04014	0.423077	0.312462	-0.159931	0.43535	-0.180433	-0.155858	-0.0252642	0.644757	0.363741	1.4797	0.124722	0.23685	1.06735	0.723216	0.0338997	0.215801	0.108739	0.2612	-0.144288	0.824323	0.503919	-0.334754	-0.516726	0.490381	-0.00608087	1.07938	-0.361318	-0.269046	0.0721232	-0.286579	1.66247	-0.128077
200	-0.586835	-0.499162	1.05286	1.00407	0.416568	-0.414041	-0.0352615	0.183166	0.957171	-0.478203	0.216562	2.06723	0.531454	0.475963	0.0271172	-0.168217	-0.407753	-0.693908	1.08081	-0.370008	-0.72642	-0.183913	0.224356	-0.470097	0.420538	0.996071	1.33597	0.201579	1.18663	0.626324	-0.519564	-0.170767	-0.467399	2.60165	0.797188	0.118602	-0.0824793	-0.0635613	1.52809	1.44489	-0.0438875	-0.759058	-0.812816	-0.742777	-0.465351	0.512534	-0.392272	1.10473	-0.607074
200_c	1.72106	-0.569937	1.55203	0.951849	0.347959	-0.0429241	0.0709174	0.913896	-0.452939	-0.144979	0.0309084	-0.0985312	0.482125	-0.0216316	0.0591059	0.151323	-0.147196	0.170311	-0.120246	-0.102416	0.268795	0.678562	0.0287204	0.626369	-0.0910041	-0.0979311	0.305775	-0.073321	0.334374	-0.0652064	0.258677	0.247786	0.829987	0.0891349	0.093356	0.188187	0.0697726	-0.0145026	0.328424	-0.0492715	-0.135393	-0.133437	0.0385211	-0.113062	0.0101886	-0.0439422	-0.250928	-0.127922	-0.135636
201	1.57484	-0.497901	1.5286	1.27207	-0.10098	-0.115224	0.20402	0.413098	0.299799	-0.0452343	-0.453784	0.842789	0.139416	-0.250084	-0.382561	-0.761814	1.04088	-0.259367	0.143798	-0.401559	1.91279	0.362243	0.177647	0.386007	0.455292	0.602409	-0.474771	0.432204	0.444846	-0.0323128	-0.54831	-0.212956	0.0247963	-0.279475	-0.347073	-0.364436	-0.196423	0.685839	-0.451854	0.271675	-0.0861763	-0.271733	0.197619	-0.00841134	-0.490838	1.69235	-0.423541	-0.10392	0.0032094
201_c	0.875387	0.454591	0.792559	0.208614	0.0455954	0.327087	0.506294	0.0680476	-0.122161	-0.00847303	0.173246	-0.299704	0.169498	-0.115538	0.0213359	0.26711	-0.174193	0.0599743	-0.113857	-0.109991	0.152298	0.461259	0.00149221	0.343596	-0.0303385	0.0671144	0.230427	0.0305144	0.266549	-0.186344	0.156597	-0.186016	-0.0618087	-0.136232	-0.139653	0.0895216	0.000691829	0.225342	0.347515	-0.303276	0.00174942	-0.160261	0.210735	0.0253975	0.24134	-0.12562	-0.0285802	-0.232865	0.0270262
202	0.0118456	-0.499427	2.01951	1.26645	0.373564	-0.340454	0.571253	-0.235454	2.13428	-0.37079	-0.00828914	0.281693	0.665549	0.208756	1.38141	0.694855	-0.0721031	0.424871	-0.290597	0.499795	-0.22506	0.698774	0.0307058	0.103068	1.07887	0.968164	0.600214	0.820047	-0.0825213	0.600508	0.120973	-0.90316	-0.143664	0.500797	-0.0354041	0.848605	0.632273	-0.0827161	0.289886	-0.430865	-0.778028	0.0716902	-0.909426	0.169496	-0.571016	0.185464	-0.52191	-0.281739	0.433283
202_c	0.882064	0.600772	-0.431167	-0.0240043	0.391982	0.139999	0.0461169	-0.611638	-0.439686	0.235275	0.253893	-0.183532	-0.0324086	-0.150815	-0.0600094	0.0892156	-0.0779198	-0.0725656	-0.205288	-0.00780982	0.460303	-0.266797	-0.0931389	0.333789	-0.174493	-0.0646772	-0.188355	-0.136634	0.140001	-0.238031	-0.187384	0.0576655	-0.414353	-0.162267	-0.23978	0.074958	0.0196262	-0.0356272	-0.316472	0.746958	0.0190477	-0.146825	0.243717	-0.275521	0.617666	-0.12669	-0.0141152	-0.186617	-0.135714
203	-0.434287	-0.486165	0.0773459	0.573281	0.15817	-0.265108	-0.429695	2.11052	-0.215673	-0.43418	-0.394767	0.884013	-0.213634	0.518247	-0.304521	0.634611	-0.506214	-0.398941	-0.408946	-0.326716	0.382654	0.977762	0.661494	-0.401889	0.0853018	-0.0180635	-0.457434	-0.941948	-0.939207	-0.311827	-0.250536	1.06642	0.5795	-0.271448	-0.614862	-0.0572198	0.853869	-0.759636	-0.121842	1.01785	0.351885	0.0815968	0.801084	0.0108891	-0.226828	0.0352866	-0.0996329	0.105404	0.0192487
203_c	1.67934	0.129855	0.138482	-0.568379	-0.00587979	1.1515	0.327491	-0.429276	-0.680658	-0.00186299	0.125903	-0.276922	-0.30041	-0.262022	-0.160688	0.0400785	-0.217739	-0.00728446	-0.261769	-0.235273	0.163012	-0.590216	0.111874	0.0722086	0.0218154	-0.186182	-0.153426	-0.209051	0.0532262	0.156315	-0.0146175	-0.182421	-0.054658	-0.176856	-0.0944822	-0.131198	-0.0141874	-0.13098	-0.208605	-0.387267	-0.259244	-0.155342	0.222811	-0.202969	-0.0859153	-0.157398	-0.19094	-0.148494	-0.055558
204	1.54976	2.03321	-0.732411	-0.857171	0.75301	0.619853	2.81902	-0.0744804	-0.630465	1.48478	0.435888	-0.663813	-0.245104	-0.448305	0.358116	1.01803	-0.125118	-0.171187	1.15548	-0.5411	0.707835	2.96393	0.264769	0.687587	0.14099	0.0460738	-0.0257511	0.559933	-0.0974656	-0.252495	0.409072	-0.134266	1.24705	-0.701704	-0.0262828	-0.153715	0.132	-0.09624	-0.392432	0.406032	-0.00729882	1.40046	0.306279	0.0874608	-0.4433	-0.626234	-0.365218	-0.590855	2.09732
204_c	0.410217	0.765058	-0.130052	-0.485893	-0.426053	0.247555	0.380269	0.0647939	-0.29176	0.225152	-0.0334032	-0.300112	-0.484841	-0.391638	0.0239091	0.19238	-0.175827	-0.24185	-0.168592	-0.115508	0.00891585	0.288063	-0.207871	0.144158	0.139989	0.0881322	-0.318562	0.181383	-0.261245	0.650961	-0.0332429	-0.190154	-0.244971	-0.177326	-0.143102	0.0420823	-0.00331231	0.0133694	-0.110002	-0.399659	-0.00553863	-0.065624	0.263983	-0.0610081	-0.26062	-0.123229	0.127286	-0.194256	-0.253875
205	0.908115	-0.489863	1.1479	0.620643	-0.523785	-0.245418	0.503062	-0.402413	3.27345	0.260885	0.684571	-0.556268	0.66562	0.617495	0.935363	0.704268	-0.488723	0.926049	1.19333	0.734391	-0.49215	0.228539	0.0725452	0.540224	0.432544	-0.204631	0.525231	0.0108048	-0.91628	0.535826	-0.220261	0.268494	-0.0956974	1.44318	0.396577	0.176608	0.0317844	-0.33257	0.564584	0.355621	-0.47021	0.11752	1.81753	1.63152	-0.199986	-0.534969	-0.066701	0.155012	0.928364
206_c	1.16522	0.551948	-0.284207	-0.863509	1.14504	-0.421082	0.593606	0.68036	-0.232799	0.0918606	-0.184892	-0.245342	-0.595999	-0.263965	-0.132604	-0.241714	-0.175134	-0.166469	-0.216206	-0.197609	0.0130958	-0.448974	-0.00181876	0.0327857	0.0240549	-0.105074	0.219964	-0.053903	0.310386	-0.19057	1.03874	0.0332577	0.109779	-0.170485	-0.14164	-0.0656664	0.0251999	-0.07527	-0.106486	0.0471437	-0.00244986	-0.163523	-0.203347	-0.0573553	-0.0947919	-0.147531	0.131161	-0.274173	-0.431837
207	1.20233	-0.195998	0.504341	0.722182	0.231665	0.214658	0.0975657	0.137383	-0.674527	0.211259	0.00193426	-0.332668	-0.245217	0.582633	0.0915731	0.242638	0.16187	-1.23647	-0.276639	-0.660235	-0.211959	-0.86584	0.0443039	0.432718	0.140696	0.274251	-0.29816	0.0624465	0.518169	0.889742	0.13771	0.793858	0.348863	0.195033	-0.0201646	0.607483	0.166125	-0.0655102	-0.542801	-0.415137	-0.771872	-0.369107	1.89922	-0.155147	1.47938	-0.0669082	0.322687	0.741585	-0.404069
208	0.732908	2.54779	-0.990055	-0.884212	2.37685	0.33366	0.441311	-0.0691635	-0.869012	1.6773	0.56509	-0.55908	-1.44415	-1.12774	-0.131473	-0.875061	0.393295	-1.23389	-0.0109968	-0.656092	-0.204573	1.7998	-0.785169	0.61524	0.44536	-0.150071	-0.288688	0.247949	-1.22329	0.90445	-0.625655	0.807706	-1.07902	-0.768064	-0.769339	0.0873034	-0.31896	-0.05581	-0.10934	0.0778595	-0.199961	1.01197	-0.272358	-0.146711	-0.559413	-0.62653	0.332951	0.250521	-0.111723
209	-0.93868	-0.498793	0.989546	0.428349	-0.880993	-0.453536	-0.289394	-0.706997	1.40027	-0.581012	-0.0737383	0.372432	0.286038	-0.0779676	0.585663	-0.344336	-0.308545	1.06532	-0.563605	-0.0263079	0.140707	-0.0261644	0.948394	0.0362143	0.0824626	-0.0057008	0.154144	0.886073	0.82446	-0.816506	0.588275	-0.731705	0.29159	0.612007	1.50327	0.637378	2.21211	0.397666	1.35823	-0.61405	0.124516	0.487555	-0.720021	0.247676	-0.363858	1.08462	-0.267753	0.177696	0.585052
20_J	-1.01568	-0.422785	-0.450033	0.266895	1.68372	-0.436396	-0.917667	0.229232	0.839092	-0.593008	-0.339409	0.71488	-0.349009	2.49364	-0.156155	-0.780409	2.14361	-0.212648	-0.0360164	-0.231086	0.072466	-1.01053	-0.154859	-0.176105	-0.420035	-0.312089	-1.25848	-0.114965	0.140952	-0.71563	-0.542508	0.0393296	-0.301937	0.194479	0.265671	-0.203515	0.0876766	-0.149739	-0.556258	0.0263431	0.0238719	0.392775	0.668871	-0.204746	0.23939	-0.0938068	-0.721386	0.376312	-0.124679
210	0.726075	-0.209684	0.0736018	-0.14279	-0.381253	0.119964	0.0281407	-0.497034	0.5625	0.239845	-0.216397	-0.411469	0.298143	-0.453169	-0.184861	0.518956	1.57114	0.233655	-0.406942	-0.00942563	1.28586	-0.800824	-0.269495	0.0962458	-0.383319	0.30711	-0.108712	-0.810365	-0.175698	-0.309745	2.05132	0.437958	0.0477024	-0.190153	0.755712	-0.35175	-0.119146	-0.831974	0.0396799	-0.237799	-0.702465	0.254532	0.572102	-0.757483	1.81402	-0.612223	-0.410166	1.05082	-0.298907
211	-1.46099	-0.499397	0.0804966	-0.428948	-0.841927	-0.443924	-0.706375	-0.744312	1.09527	-0.75896	-0.353611	0.37182	0.19124	0.140811	-0.760424	-0.449091	2.17663	-0.750425	0.0981654	-0.244971	0.528393	-0.254947	-0.307514	-0.626034	0.39483	-0.0683791	-0.179178	0.0963244	-0.868703	0.501342	1.91093	0.360694	-0.0176782	0.241971	0.435432	0.323357	-0.294441	-0.0854183	-0.477123	0.732839	-0.728281	0.192064	-0.854602	-0.0491814	-0.511054	1.26846	-0.448343	-0.148754	0.276678
212	-0.645186	0.827465	-1.64912	-1.14715	1.31066	-0.00341757	1.48717	-0.726371	-0.924808	0.41308	1.11792	-0.575393	0.132432	-0.746982	-0.551715	1.06536	-0.563347	0.0677279	-0.5079	0.0470117	-0.593247	1.49616	0.500815	-0.330108	-1.26919	-0.52193	1.10838	-0.284023	0.574791	0.675493	-0.349423	0.848723	-0.256102	-0.814228	-0.243282	-0.159243	0.1737	0.0627866	-0.812737	0.112876	0.20641	1.83139	0.175489	0.347215	-0.314503	-0.630279	-0.207199	-0.0566333	-0.0909579
213	0.0472383	0.761576	-0.525639	-0.856528	0.533901	-0.0407426	-0.0243515	0.43839	-0.733556	0.322767	0.258671	-0.543986	-0.686438	-0.807423	-0.271616	-0.687628	0.287839	-0.274805	0.545675	-0.78098	1.54701	-0.526113	-0.520672	0.119227	-0.0473379	-0.12699	-0.321047	-0.162412	2.96683	0.679475	1.12382	0.390224	-0.775788	-0.735888	-0.88888	0.493299	-0.0441839	-0.456272	0.70247	0.511505	-0.4092	0.964154	-0.502953	1.85399	0.991693	-0.577346	0.0235229	-0.122377	0.145428
214	-0.348964	-0.198716	-0.96162	-1.27696	0.079252	-0.0882831	-0.770588	0.778472	-1.2481	-0.0450221	-0.493765	-0.644931	-1.53288	-1.04246	-0.642185	-0.0675064	-0.834684	-1.02228	-0.784586	-0.825909	-0.50733	-0.596627	-0.576102	-0.175838	-0.482133	-0.656674	1.41691	-0.935777	0.38539	-0.7019	4.39555	-0.610307	-0.119783	-0.804023	-0.769564	-0.44451	-0.886003	-0.552708	0.532343	-0.406772	1.22026	1.46951	-0.11623	-1.01053	1.83763	-0.617766	-0.0877975	-1.39582	-0.399108
215	-1.06059	-0.49737	0.087166	0.266913	-1.12464	-0.540238	-0.860292	-0.734215	0.0898448	-0.302276	0.245645	0.0655818	-0.209391	-0.269415	-0.18888	-0.206762	-0.237294	0.701033	0.236202	0.318083	0.269411	-0.653967	0.543951	0.093538	-0.440892	-0.50205	0.751103	0.725215	0.227831	-0.386997	1.82829	-0.671374	1.11262	1.0381	-0.213533	1.90257	-0.022608	0.382419	-0.798026	0.162769	0.245465	3.18639	0.21853	0.87549	0.662656	1.38359	0.991658	-0.0131323	1.5369
216	0.498696	0.134558	-0.517538	-0.788362	-0.374581	0.0530148	-0.119381	-0.279808	-0.724703	0.555819	1.18788	-0.490449	-0.575126	-1.07438	0.205856	0.0299319	-0.466285	-0.767959	-0.74574	-0.0879291	-0.144221	2.51822	0.114614	0.747823	0.249974	0.211464	-0.211285	0.43183	-1.50132	0.181536	-0.587103	-0.865266	-1.05508	-0.79861	-0.509632	-0.264945	-0.233025	0.0234537	-0.494846	-0.842096	1.05035	1.12633	0.119002	-0.440467	0.194123	-0.601879	1.29939	-0.977892	-0.0544349
217	-0.742025	-0.458639	-0.831283	-0.469711	-1.10494	0.0197246	-0.703371	-0.741663	-0.652651	-0.326573	0.00283373	-0.555419	0.0380334	-0.397495	-0.373579	-0.0254614	1.90869	-0.359462	1.60163	-0.814878	0.43902	0.236438	-0.562492	-0.262113	-0.752571	0.465679	0.0613399	-0.518611	-0.911939	0.545753	-0.214529	0.276907	-0.823733	0.188896	0.405409	-0.427228	-0.235919	-0.427608	-0.737988	1.10808	0.404855	0.124321	-0.565544	0.0591763	-0.194904	-0.506931	2.5152	-0.611591	-0.38044
219	-1.81212	-0.497267	-0.764148	-0.471851	-0.980646	-0.466586	-1.05506	-0.631748	0.249719	-0.651714	-0.837242	-0.635481	-1.15721	-0.862707	-0.499558	-0.392081	-0.426181	-0.952302	0.587877	0.0773088	-0.407422	-0.508678	-0.506967	-0.747355	0.475134	-0.344144	-1.32369	-0.279641	-0.834302	-0.167884	-0.112012	0.427361	-0.760076	-0.493168	-0.698044	0.97052	-0.456874	0.559413	0.0316778	-0.246846	1.50192	0.245964	-0.482441	0.771724	-0.104012	-0.573885	0.051048	0.753983	1.12943
220	0.506085	-0.22029	-0.331092	-0.378415	-0.403177	-0.271542	-0.292329	-0.181245	-0.562628	-0.158221	1.94923	-0.55239	-0.695704	-0.754188	0.387492	-0.746986	-0.125668	-0.337034	-0.352446	-0.805897	0.471043	0.264627	0.100913	0.363821	-0.278252	-0.405596	0.577808	-0.363422	0.471689	-1.08749	1.01031	2.95828	-0.811031	-0.295936	-0.406609	0.208129	-0.416664	-0.509755	-0.726653	1.15934	0.434948	-0.565949	1.40367	-0.451775	1.95887	-0.61257	-0.038215	-0.196778	-0.365242
221	0.306505	-0.232625	0.767536	0.580951	1.28775	-0.250085	0.0557339	0.604785	0.556765	0.013887	0.20325	-0.540492	0.552843	0.580995	0.325072	1.75558	0.0676832	2.09875	0.156498	0.73348	-0.07356	-0.214782	1.11576	0.0675537	-0.176786	0.135622	2.6307	-0.329963	0.137351	0.572011	-0.541964	1.68186	0.0366169	-0.792315	-0.099122	0.231211	0.0685518	0.0428848	-0.444821	-0.785542	-0.0768413	-0.772347	2.29339	0.385804	-0.485212	-0.476482	-0.416639	1.03132	0.967173
222	0.157299	2.63252	-1.81086	-1.42553	-0.28406	0.0840127	1.11528	-0.752438	-1.58094	1.11235	1.33157	-0.659616	0.190152	0.20806	0.697188	0.805941	-0.337076	2.55466	0.0441802	-0.49133	-0.662587	-0.0715299	-0.683536	0.565652	0.505217	0.670394	-0.297612	-0.0677082	-0.717507	0.158711	0.522435	-0.755862	-0.962503	-0.331376	-0.208019	-0.0854897	-0.407742	0.41226	-0.861826	-0.655296	-0.630378	0.428962	0.0318638	0.61815	1.31004	-0.596583	-0.303562	0.112964	0.523904
223	1.12349	0.313351	-0.0498282	0.00361249	2.57809	0.207608	0.713462	0.394536	-0.117061	0.552956	0.657824	-0.0170049	0.965377	0.767075	0.699487	0.164974	-0.312547	0.781644	0.173835	0.618745	0.907393	-0.373162	0.00120946	0.752385	1.19738	1.05262	-0.946948	0.510019	1.84181	0.807064	0.0846669	1.80434	-0.17748	-0.0844735	1.38581	0.798662	0.26389	0.324648	0.24965	1.39326	1.39047	1.35925	0.879265	-0.534063	0.727842	0.0785799	1.07163	0.654668	0.668304
224	0.107663	0.502837	-0.799867	-0.851811	1.06147	0.295473	1.14039	-0.269076	-0.470883	0.708101	0.187172	-0.581326	-0.330564	-1.00268	1.24023	0.736983	-0.00355425	-1.10442	-0.884543	0.215721	1.7446	-0.699867	0.982192	0.198385	0.239414	0.0147432	-0.624824	-0.791849	1.24786	-0.456218	-0.389491	0.0201298	-0.932374	-0.771053	-0.00551578	0.493392	-0.029281	0.256872	0.842357	0.669651	0.147465	-0.083283	1.33738	-0.626486	-0.350027	-0.565835	0.846735	-0.122289	-0.135612
225	0.520364	-0.497945	-0.146274	0.403348	-0.840499	-0.301435	-0.507705	-0.214001	0.0646508	-0.095911	-0.380749	0.0305707	0.30631	-0.713258	0.500265	-0.333691	-0.50932	1.47423	-0.414325	0.42098	0.37424	0.179412	0.0339273	0.307222	-0.500606	-0.238002	-0.00512679	-0.685776	0.354614	-0.713161	0.886635	0.216174	2.69786	0.415969	0.1816	0.723085	0.773291	-0.470149	0.50532	0.288621	-0.496433	1.43093	-0.59909	0.514422	-0.231594	-0.619619	-0.10548	0.471032	0.862146
226	-0.316054	-0.500894	0.00337471	-0.0263988	-0.12131	-0.177724	-0.044057	0.938956	0.106336	-0.453604	-0.35985	1.37267	0.175473	0.417719	0.0744405	-0.565938	-0.672024	-0.241624	1.31408	0.933195	-0.066605	-0.20866	-0.737434	-0.341941	0.918746	0.143107	0.92537	0.0672466	0.473442	-0.311835	0.323414	1.0664	0.0448932	0.128736	0.390116	-0.205267	-0.829525	-0.317125	-0.439897	-0.240633	-0.0703054	-0.258932	-0.478422	-0.373976	1.04536	1.213	0.524689	0.19944	0.978726
227	0.890717	-0.432324	0.882404	0.510939	0.053489	-0.277299	-0.682989	0.18811	-0.211221	-0.024847	-0.000976088	-0.663723	-0.279889	-0.229888	-0.0984469	0.0756356	-0.385147	-0.169191	-0.652053	-0.341379	-0.706003	0.475582	-0.223419	0.312911	-0.0849515	-0.460383	-1.11348	0.152181	0.247506	0.689569	0.411498	-0.132485	1.81276	-0.238696	-0.404715	0.470194	-0.236675	0.370993	1.61482	-0.157861	-0.00551386	0.330237	0.308738	0.494173	0.360138	-0.41974	-0.363898	2.37654	-0.923884
228	1.28615	-0.0542776	-0.0711207	-0.666913	1.33085	-0.0611652	-0.0783336	-0.262044	-0.340556	0.0625354	0.125292	-0.656651	-0.871381	-0.583466	-0.310904	0.0861533	-0.591386	-0.560572	-0.890188	-0.0169069	0.151881	-0.705697	-0.119941	0.4682	-0.0303533	-0.183655	-0.635018	0.222904	0.464534	-0.465012	0.602551	0.0077103	-0.316372	-0.725727	-0.577963	0.134765	-0.456975	0.0695053	1.37801	-0.605107	0.870946	-0.686908	0.0968085	0.260439	-0.35753	-0.635811	-0.259988	0.519617	0.226633
229	-1.0551	-0.500861	0.125069	0.873723	0.022911	-0.438342	-0.442148	-0.292588	0.172847	-0.422397	-0.27699	1.40991	1.26006	2.17125	-0.0488825	0.153367	-0.572821	1.17297	0.164581	0.478774	0.202185	0.0279539	0.474173	-0.300721	0.548025	0.432414	0.64764	0.281229	0.53754	0.283738	-0.365819	-0.702887	-0.917676	1.29625	-0.117007	1.06679	0.199649	1.00918	-0.821822	-0.564846	-0.577277	-0.667843	-0.26964	1.70273	0.586508	0.968799	-0.225034	1.27017	-0.492845
22_J	-1.85952	-0.575686	0.170519	0.14915	-0.605076	-0.835253	-0.186593	-0.614523	1.04278	-0.748671	-0.821201	-0.0765012	-0.495734	-0.02688	-0.169642	-0.9187	-0.314775	-0.2378	-0.0707548	0.172179	0.0454234	-0.518462	-0.162486	-0.526271	-0.207217	-0.321606	-0.704693	-0.157766	0.0508722	-0.406331	-0.269865	-0.203735	-0.153079	-0.171405	-0.0846664	-0.17117	-0.32935	-0.372305	0.491472	0.464941	-0.236354	-0.421153	-0.373628	-0.682138	-0.0387926	-0.0752769	-1.18638	0.16586	-0.150619
230	-0.49333	-0.349967	-0.0297525	-0.152235	-0.519391	-0.321458	-0.517018	-0.334849	1.12122	-0.291511	0.458452	-0.626635	-0.542828	-0.263118	0.276634	-0.683235	0.252078	-0.501424	0.318199	0.208456	-0.313895	0.0580122	-0.0615029	-0.169009	-0.467575	-0.386269	-0.428896	1.3575	0.320915	-0.5307	-0.69549	-0.428959	0.187127	-0.388937	-0.434153	0.32985	-0.515859	-0.0789485	0.943173	-0.0971355	0.731451	-0.863432	0.754119	-0.271581	-0.621329	-0.525485	0.181024	0.528184	0.306795
231	-0.683732	1.42625	-0.546821	-1.38836	2.04999	-0.0411226	0.315812	-0.275917	-0.944127	0.918489	-0.60927	-0.668409	-1.17866	-0.744493	-0.740035	-0.24605	-0.926294	-0.273289	-0.996141	-0.226088	-0.755546	-0.235191	1.07565	-0.318186	-0.0985572	0.425817	-0.488367	-0.160843	-0.533711	-0.33851	-0.556775	-0.225379	-1.03625	-0.79438	-0.475645	-0.228441	-0.412283	-0.49102	-0.927637	-0.276817	0.520478	-0.781134	0.521613	-0.776044	-0.498343	-0.673106	0.482803	0.155273	-0.322045
232	0.113358	0.0340294	-0.635232	-0.823435	0.918961	-0.33992	-0.117372	1.16567	-0.205605	0.0594912	0.176261	-0.677718	-0.622383	-0.30447	0.462948	0.838711	0.278317	-0.87257	-0.3636	0.551259	0.2668	-0.901766	-0.428192	0.255607	0.370631	-0.369264	-0.115363	-0.212369	-0.724159	-0.512722	-0.682514	-0.409916	-0.669765	-0.811915	-1.0177	0.112641	0.142246	0.624603	-0.600587	1.28091	0.243011	0.843297	0.50601	-0.24838	-0.609825	-0.619281	-0.569524	-0.837068	-0.994108
233	-1.43924	2.62399	-1.96541	-1.58919	-1.45281	-0.427703	3.63478	-0.932218	-0.780324	2.18381	2.30585	-0.593113	-1.42749	-0.758394	-0.898567	-0.84023	-0.900967	0.380383	-0.627659	-0.926643	-0.686922	-0.75472	-0.700375	-0.671111	-1.09494	-0.263575	-0.720725	-0.644214	-0.752824	-0.538943	-0.469101	-0.778676	-0.404729	-0.738955	-1.15849	-0.762128	-1.27835	0.425291	-0.879054	-1.27645	0.713945	-0.729119	-0.395226	-1.1131	-0.420611	-0.559167	-0.337381	0.3564	-0.914827
234	-0.571863	-0.496783	-0.128256	0.29709	-0.684906	-0.427096	-0.252863	0.41711	-0.37982	-0.229927	-0.497668	0.405511	-0.106933	0.166996	-0.229549	-0.78366	0.0972872	-0.45561	-1.0701	-0.372099	-0.270287	-0.891513	-0.412073	-0.233984	-0.137966	0.881622	-0.372968	-0.34948	0.128569	-0.745243	-0.667633	0.148207	0.256317	0.447079	0.423845	-0.361877	-0.4554	0.421343	0.630819	-0.0273311	0.275848	0.0202677	-0.0442006	-0.221771	-0.596631	0.399827	-0.553337	-0.817561	0.640379
235	-0.640117	-0.470413	-0.0268118	-0.442341	0.40396	-0.415954	-0.171858	-0.439132	0.213747	-0.507232	-0.529603	-0.423003	-0.256421	-0.371932	-0.332607	0.427712	0.0312724	-0.746107	-0.448515	-0.422262	-0.763684	0.323253	0.597243	-0.207478	-0.119565	-0.529365	-0.505068	-0.272837	-0.23469	0.222955	1.0954	0.369364	2.05438	0.131541	-0.0215196	-0.0980157	0.201495	-0.220421	-0.0121186	0.745175	-0.113925	-0.787303	0.496326	-0.785341	0.229463	-0.617196	-0.444059	0.13142	-0.333633
238	-1.40631	-0.500179	-0.508588	-0.972974	-0.911062	-0.319643	-0.0737572	-0.706268	0.448089	-0.62103	-0.207759	-0.45629	-0.103431	0.691267	-1.08981	-0.649726	-0.366321	0.882587	-0.0120994	0.0893123	0.761694	0.520485	-0.701814	-0.948911	-0.394854	0.080426	-0.723924	-0.226426	-0.40494	-0.541702	-0.471756	0.579416	-0.983457	0.854353	0.268679	-0.126107	-0.954376	-0.453876	-0.880525	-1.27812	1.38973	-0.180897	-0.398454	-0.700035	0.398658	-0.0103828	-0.340269	0.0466101	-0.227295
239	-0.596721	-0.499175	-0.736598	0.548846	-0.0462346	-0.177275	0.416996	-0.454441	-0.26981	-0.411459	-0.274783	0.0728684	2.54905	1.06048	0.346909	0.425946	-0.273558	-0.382458	-0.00599131	0.537434	-0.200658	-0.326665	-0.36389	-0.0852913	0.648421	0.724561	-0.906303	0.253907	0.246465	0.643701	0.927451	-0.322798	0.848214	0.601857	0.644598	-0.0417103	0.641656	-0.0506678	-0.105182	-0.887266	-0.766562	-0.360541	-0.268303	-0.142239	0.817587	-0.0604891	0.338393	-0.759253	0.468027
23_J	-0.658559	-0.54217	0.233799	0.182513	-0.348219	-0.485593	-0.576026	-0.591168	0.0682829	-0.533679	-0.266638	-0.43008	-0.883065	0.688782	-0.307894	-0.581252	0.184385	0.0312653	-0.0483012	-0.165607	-0.29951	-0.749623	-0.157556	-0.430995	-0.119073	-0.171956	-0.0469931	-0.253476	-0.530015	-0.278294	-0.867532	-0.391953	-0.307968	-0.113734	-0.073111	-0.151176	-0.590537	-0.456046	0.548936	-1.05472	0.0115777	-0.402547	0.774039	-0.667756	-0.271804	-0.168971	-0.301054	0.35662	-0.133852
240	0.526452	-0.49973	-0.0665364	-0.82888	-0.663816	-0.396448	-0.340524	0.0461107	-1.10534	-0.13077	0.377916	-0.327768	-1.27467	-0.623192	-0.120402	-1.1934	-0.270973	0.0474764	-1.03893	-0.822613	1.62863	-0.323582	-0.361466	0.495293	-0.326327	0.439293	1.28191	0.96487	-0.336442	-0.696699	0.934164	-0.319514	1.82078	-0.00819409	-0.00294374	-0.0382475	0.147697	-0.978589	-0.101462	0.576832	0.378937	-0.819189	-0.894977	0.209338	-0.555212	-0.537137	0.343261	-0.501504	-0.393529
241	-0.0387471	-0.483854	-1.45599	-1.13528	0.236316	1.51659	-0.541485	-0.19266	-1.12569	0.112709	-0.498228	-0.646207	-0.778314	-0.335225	-0.081634	-0.335125	-0.839663	-1.03173	0.346251	-0.332296	0.372706	-0.608502	0.0328662	0.0966371	-0.069277	-0.452637	-0.00670008	0.608438	-1.37628	1.65862	-0.25689	0.214736	-0.850037	-0.646435	-0.619313	-0.848952	0.369101	-0.764536	1.13627	-0.428366	1.18223	-0.603217	0.325509	-0.507936	-0.232462	-0.671784	1.13521	0.0949909	0.436247
242	0.968767	-0.496034	0.914328	1.34347	0.46995	0.41498	-0.0334646	0.269111	-0.127301	0.215426	0.935121	-0.254495	0.810306	1.19411	0.142041	0.0727818	1.87129	0.265919	-0.192256	-0.307731	0.416501	-0.186306	-0.253556	0.629199	0.268474	-0.103254	0.507857	0.397043	1.73428	-0.0868101	-0.813686	0.684904	-0.469555	2.32289	-0.0263244	-0.0349129	1.14852	0.659692	-0.0978803	0.705694	0.383692	0.454188	-0.577206	0.301289	-0.207659	1.44997	-0.076114	0.524116	-0.173891
243	-0.0305745	-0.496625	0.331849	0.179947	0.676678	-0.0676959	-0.16333	0.357121	0.668341	-0.347788	-0.55602	-0.679145	0.569617	0.110193	0.964473	-0.840818	0.0380815	0.252049	0.533762	0.194624	0.221534	0.525005	-0.071742	0.0277317	0.40018	0.518453	0.397677	-0.565663	-0.753356	-0.0568163	-0.00512616	-0.438208	1.03666	1.71127	1.60635	0.315764	2.08585	0.44414	0.536179	-0.112926	-0.311966	-0.0405286	-0.113425	-0.594272	-0.00924571	-0.511613	0.167315	0.735844	-0.742466
244	-0.541967	-0.501007	-0.61932	-0.367856	-0.173218	-0.32936	-0.245541	-0.590435	-0.59623	-0.490509	0.0141202	1.7353	0.278881	0.156499	-0.325802	-0.347731	0.663385	0.516299	0.294102	0.406246	-0.793595	-0.302181	-0.774191	-0.230091	-0.997908	0.622656	-0.884899	-0.333527	-0.60734	0.967634	-0.605387	-0.878683	-0.0815284	1.22637	0.358611	-0.150584	0.144902	0.665252	0.803283	-0.368178	-0.753493	-0.809975	-0.239497	0.598567	0.161701	1.38374	-0.485627	-0.216151	0.802247
245	-0.00396851	-0.500012	-0.0967859	-0.00745223	0.869263	-0.116642	-0.574686	-0.107649	-0.159683	-0.347798	-0.0581938	1.00469	-0.454041	0.161436	-0.151187	-0.0804018	3.66736	-0.280726	0.676289	-0.0482758	-0.103824	-0.241423	0.156545	-0.275674	0.315145	-0.210409	-0.49563	0.401266	-0.857555	-0.634746	0.275863	-0.84633	-1.03906	0.0221749	0.457428	0.0540181	-0.568356	-0.353786	-0.466246	0.239132	-0.105281	0.209532	-0.168015	-0.780087	-0.502352	1.73139	-0.437668	0.693609	-0.0160885
246	-1.47779	-0.49031	-0.412947	-0.119279	-0.51586	-0.484826	-0.603703	-0.6922	-0.317133	-0.660587	-1.08869	0.389745	-0.000715187	-0.0944126	-0.741295	-0.0720345	0.530793	1.10805	0.405539	0.141879	-0.756239	-0.815739	-0.292944	-0.773655	-0.843527	-0.363052	-0.489789	-0.734629	-0.853424	-0.0485061	1.12393	0.390305	0.00737844	0.182563	0.112247	-0.663235	-0.364677	-0.492234	-0.462216	-0.805207	0.518524	0.216004	-0.843699	0.350723	-0.499128	0.0169158	0.480877	0.153242	0.301663
247	0.630708	-0.437991	0.375534	0.833949	0.197163	1.61027	0.0465711	-0.236539	-0.647398	0.301648	0.348853	-0.325818	0.372545	0.116064	0.10003	-0.0999736	0.673806	0.34127	0.570669	0.866351	0.012581	-0.138953	1.75848	0.49555	0.0425376	-0.795559	0.721849	0.888615	0.95267	1.96834	-0.486938	0.545995	1.27113	-0.021981	-0.269701	-0.144381	-0.277097	-0.317212	0.121263	-0.145567	2.01554	-0.198911	-0.416914	-0.713607	0.371737	0.413923	-0.356783	0.0167582	0.0944059
248	-0.556769	-0.499579	-0.196933	0.0281898	-0.301422	-0.229282	-0.106779	0.420149	-0.21212	-0.0680867	-0.134102	0.0624275	0.231705	0.0808051	0.239501	-0.213891	0.0684984	0.104382	0.586444	0.0763656	-0.575803	0.081261	1.69754	-0.0729078	1.04178	1.29986	1.6012	-0.256212	-0.185896	-0.0203458	-0.327136	0.897786	1.10204	1.08017	1.13231	-0.136249	0.220763	1.8428	-0.206735	4.1816	-0.548823	0.626304	0.211622	0.865967	1.60495	0.398124	2.14773	0.330981	0.729849
24_J	-1.46716	-0.565727	0.35788	0.407093	-0.752616	-0.772663	-0.370403	-0.649921	0.754057	-0.64968	-0.340585	1.1204	0.658018	0.0648844	-0.118614	-0.465253	0.528804	0.0877106	0.285033	0.265806	-0.0913314	-0.371681	0.183312	-0.333948	0.112663	0.16132	-0.367365	-0.160467	-0.328365	-0.347551	-0.50682	0.310501	-0.00617625	0.674704	0.374869	0.0955471	0.00941562	0.233851	-0.278146	1.38468	-0.186699	-0.359479	1.37956	-0.314094	-0.253271	0.627296	-0.671867	0.61174	-0.235109
250	-1.08427	-0.497737	0.47236	0.118747	-0.334989	-0.336433	-0.626655	-0.636362	1.73396	-0.241575	0.0371067	1.44802	0.686375	0.10445	0.227712	-0.733022	0.296314	-1.10123	1.15026	1.33845	-0.620059	-0.695861	1.54442	-0.310726	0.123021	0.212343	1.01209	0.248815	-0.271535	0.25281	0.631102	-0.715991	0.331479	0.0788155	0.00262736	-0.543569	0.220415	0.702488	-0.269398	0.684218	-0.590413	-0.678438	-1.11397	1.19322	-0.344873	-0.333413	0.859382	-0.112763	-0.883093
251	0.468569	-0.49454	0.423756	0.359485	0.750191	0.237232	-0.0489412	0.116219	0.469835	-0.185314	0.786642	0.727381	0.640182	0.772707	0.122447	0.658997	0.671271	0.247792	1.14739	0.0640584	-0.507551	-0.995944	-0.262511	0.459117	0.322133	0.752962	0.0205304	0.378288	-0.0538223	-0.300813	-0.239937	1.08975	2.038	0.488383	0.447401	-0.0462847	0.914581	0.240992	-0.110096	-0.770009	-0.0586029	-0.249493	-0.586141	0.284044	-0.217431	-0.432904	-0.718202	0.312607	0.0310609
252	2.11495	0.329271	0.818708	-0.495913	1.42393	4.02463	-0.0358914	2.41553	-0.0652019	1.05079	0.883488	-0.64096	-0.586187	-0.0109749	-0.0280178	-0.35815	-0.994314	0.336476	0.46446	-0.136987	0.0091585	-0.977366	0.43799	1.05448	0.956704	-0.286066	0.593991	0.332505	0.0278516	0.17518	-0.186013	-0.570944	-0.0531653	-0.770857	-0.14508	-0.303373	0.305413	-0.0866993	0.285592	-0.339563	-0.890931	-0.920829	-0.051004	0.0974179	0.905343	-0.611651	-0.688874	-0.980899	0.991978
253	0.424031	-0.470197	-0.217538	0.525275	0.390888	0.0867016	0.47771	0.767637	-0.35106	0.00483397	0.0109456	-0.0832496	1.16474	0.749867	1.11679	-0.177296	-0.222033	1.63859	0.812534	-0.614743	1.15264	0.111398	0.572564	0.416446	-0.625715	1.04609	-0.523364	0.143112	0.882083	-0.368699	-0.305266	0.945931	1.15636	1.09543	1.56722	0.638217	0.747884	-0.00581528	-0.485383	1.90797	-0.532736	0.0166554	-0.639099	0.42617	-0.275353	0.720645	0.4354	-0.879931	0.364362
254	0.474459	-0.4991	0.579638	0.337446	0.69665	0.23283	-0.156834	-0.0644727	0.472538	-0.157431	-0.0999944	0.169508	0.166247	-0.196907	-0.161445	0.37785	-0.730356	0.425579	-0.0366709	-0.166881	0.370191	0.175848	-0.792118	0.163292	0.0242512	0.968938	0.295882	-0.472302	0.205833	0.0747529	-0.638484	-0.345296	0.328719	-0.0992598	-0.3543	-0.326791	0.633182	-0.147289	-0.55179	-0.906473	0.899177	0.52303	-0.909217	0.509797	-0.570787	0.35905	-0.521629	0.964064	0.433859
255	0.359506	-0.496133	0.642108	-0.302725	0.406878	0.2661	-0.0256083	-0.327962	1.46245	-0.192853	1.18054	-0.507748	-0.0253356	1.54454	0.0821659	0.261283	-0.299401	-0.00647223	-0.15121	0.119814	-0.942876	-0.565001	-0.87749	-0.00788259	0.482746	-0.0670524	0.336575	0.456869	-0.440042	-0.252826	0.408594	0.307393	1.43332	-0.631762	0.521793	-0.41294	-0.451569	-0.561057	-0.726477	-0.726613	-0.00765003	-0.565761	-0.792848	-0.182229	-0.176487	-0.502668	0.617346	0.395846	0.306295
256	-0.345715	-0.49857	-0.729075	-0.133562	-0.188498	0.421147	0.0474532	-0.558846	-0.415029	-0.438745	-0.249658	0.060855	0.780748	0.459356	-0.104222	-0.748594	0.181871	1.27318	0.00265493	-0.161136	0.677857	-0.0137535	-0.117916	-0.14983	-0.364573	-0.306662	-0.230271	0.302102	0.97485	0.347054	-0.0619606	-0.479913	-0.728996	1.72853	0.0788543	-0.437196	0.192759	0.416183	-0.653445	-0.184135	-0.845307	0.305354	-0.983572	-0.0349407	-0.0596357	1.41358	-0.621404	-0.242593	-0.267085
257	-0.445888	-0.498049	0.107487	0.285991	-0.176161	0.352324	-0.0864818	0.314173	-0.813935	-0.405111	-0.240239	2.13262	0.742994	0.269883	-0.000331134	0.727964	0.718896	0.432827	-0.467453	-0.0193277	-0.135242	-0.26908	-0.318624	-0.170004	0.195676	0.426164	0.128329	0.446145	-0.158432	-0.561262	-0.85373	0.138254	-0.205906	0.78472	0.412446	0.163458	-0.092428	0.59522	-0.18664	-0.83491	-0.936164	0.335399	0.461807	1.15	0.204294	1.63465	-0.163232	-0.347438	-0.0459117
258	1.3921	-0.484815	-0.208063	0.161491	0.229073	0.660887	-0.150528	0.892194	-0.23365	0.355095	0.357147	0.0013479	0.460114	0.264016	0.861106	0.504919	-0.149256	-0.495942	-0.379681	-0.249356	-0.308677	1.52487	-0.0560871	0.958244	0.163037	0.279246	2.4139	0.249771	-0.47132	0.452495	-0.692157	1.1308	0.195406	0.467144	-0.132673	-0.0270472	0.692861	0.594039	0.954255	0.353686	0.221733	0.395656	-0.0938997	-0.265622	0.00783837	0.490073	0.188275	0.307638	-0.735307
259	-0.947366	-0.284196	-1.0797	-0.29024	-0.905821	-0.639023	-0.00824959	-0.672325	-0.334546	-0.673428	-0.398798	-0.126526	0.367745	-0.456608	0.1909	0.564114	-0.190768	0.537463	0.232648	-0.279934	-1.12031	-1.24594	-0.539	-0.0666354	-0.185995	0.281806	-0.641348	-0.328909	-0.274907	0.544936	-0.0761332	-0.350774	0.0255967	0.595294	1.04414	0.0374604	-0.328855	0.315751	-0.366738	0.532776	0.314755	0.559266	0.0218376	-0.579708	-0.956533	-0.298212	-0.743692	0.078019	-0.700257
25_J	-1.14467	-0.413212	-0.256112	-0.635154	0.267524	-0.508047	-0.273027	-0.0221827	-0.428894	-0.353741	0.132886	-0.502473	-0.776541	-0.0432542	-0.250215	-0.47264	-0.369377	-0.186308	0.74735	-0.364821	0.100785	-0.0835704	-0.146872	-0.308761	0.440265	-0.353288	-0.187583	-0.115571	-0.562305	-0.114183	-0.17394	-0.36292	-0.284076	-0.147074	0.0567765	-0.0413221	-0.357301	-0.175118	-0.999275	-0.462594	0.558647	-0.155888	2.11394	0.00133524	0.0119285	-0.214777	0.722062	0.52015	-0.515856
261	-0.290877	-0.284032	-0.507445	-0.552424	-0.701483	-0.57299	-0.637446	-0.424097	-0.327101	-0.16132	0.0366866	-0.562448	-0.892517	-0.683844	0.049983	-1.20608	-0.746378	-0.575987	-1.44068	0.101342	-0.560961	-0.165885	-0.485813	-0.334181	-0.306805	-0.173041	-0.1189	0.210772	-0.511206	-0.41845	-0.763185	0.127692	0.814314	-0.473728	-0.570286	0.749946	0.267676	-0.226136	-1.12561	-0.359068	0.00930428	-1.06959	0.733645	-0.511225	0.360718	-0.557732	0.109831	-0.683427	-0.356711
262	-1.02591	-0.284905	-1.05308	-1.55489	-0.601132	-0.881374	-0.607302	-1.16988	-0.128133	-0.318153	-0.539719	-0.0904463	-1.16742	-0.681168	-0.693392	-0.688014	-0.755787	-0.911507	-0.69412	-0.669499	-0.0852097	-0.719753	0.243096	-0.407045	-0.238065	-0.434355	-1.03129	-0.245372	-0.713187	-1.01392	-0.787379	0.079453	-0.889523	-0.395225	-0.250191	-0.467931	-0.908343	-0.421207	-0.728401	-1.43143	-0.845099	-0.792454	-0.804047	-0.0571383	-0.932242	-0.722784	0.061285	-0.0307814	0.713849
263	0.415942	-0.280619	1.25833	2.69581	0.577554	-0.137532	0.917965	-0.609316	1.07914	-0.0208774	0.224186	0.0336445	1.90838	-0.416151	0.860776	1.10055	0.972037	2.02658	-0.243957	2.80509	-0.628293	0.221929	0.916601	0.579234	0.561092	1.10984	0.406715	0.160856	2.12929	-0.243576	-0.0694141	0.768288	1.60781	1.30185	0.802438	0.321428	0.563196	0.439816	1.61718	-0.450102	1.10935	-0.260293	-0.256056	3.16452	0.833702	-0.480759	0.007086	-0.403023	-0.430018
264	-0.0810016	-0.283169	0.687	0.43338	-0.175982	-0.415908	-0.568268	-0.219597	-0.0314214	-0.165264	0.0485243	0.578482	0.511822	-0.355807	-0.284203	0.117203	1.33451	-1.14919	-1.39198	0.0268428	-0.364386	0.128224	-0.340097	0.0947892	-0.349497	-0.277627	-0.355562	0.373304	0.322056	0.187101	-0.613694	-0.517015	1.6567	1.19863	-0.383752	-0.736547	0.231075	-0.410149	0.460747	-0.093298	-0.7533	0.738164	-0.310585	0.269844	-0.793325	0.100204	-0.53897	-0.140283	1.54961
265	-0.946895	-0.279931	-0.269137	-0.66054	-0.488753	-0.48664	-0.262498	-0.120956	-0.19284	-0.352067	0.693569	-0.332563	-0.62239	-0.487856	-0.412923	-0.468081	-0.116907	-0.702611	1.22171	0.160991	-1.15429	-1.27983	-0.589376	-0.32531	0.140307	0.390879	0.252543	0.056489	-0.818821	-0.855202	-0.869431	-0.428058	-0.375421	-0.459625	-0.155016	0.050406	-0.237685	-0.303762	-0.815569	-0.854602	-0.888466	-1.10896	-0.0767773	-1.07753	0.105784	0.217396	-0.795541	-0.625617	-1.00268
266	0.311479	-0.279342	0.939499	1.5123	-0.261524	-0.844777	0.485939	-1.02528	0.698223	-0.0131354	0.775062	1.77422	2.86099	-0.156504	0.198477	1.82573	1.11676	0.13976	0.461192	1.0987	0.687911	0.328667	0.439946	0.444944	0.460557	0.969649	0.17836	1.99677	0.840357	1.03016	0.186559	-0.0673306	-0.508812	1.31103	0.575188	0.39474	0.778561	0.400859	0.30626	0.553425	-0.699452	0.0588458	-0.593718	0.680776	0.126023	1.39554	-0.0864304	0.374039	0.753014
267	-0.0948842	-0.281876	0.612364	0.693547	-0.844709	-0.806856	-0.101553	-0.448128	-0.370763	-0.224473	0.842119	0.130303	0.250417	-0.525946	0.755364	-0.183835	1.16031	-0.554589	-0.904409	0.135082	-0.537352	-1.19838	-0.8651	0.436094	0.420519	0.419955	0.600433	0.870901	-0.484239	-0.386344	-0.745231	-0.242329	0.523192	0.0895602	0.92975	0.5011	0.400533	0.0962924	-0.251177	1.12024	-0.822822	1.04912	-0.46118	0.788562	-0.898531	0.0760816	0.145856	-0.667757	-0.0396237
26_J	-2.1957	-0.446394	-0.915463	-0.983099	0.0534843	-0.507643	-0.85097	-0.874245	0.0723259	-0.587657	0.150072	-0.468761	-0.862042	-0.36224	-0.209155	-0.346255	-0.31563	-0.238405	-0.0715905	-0.324227	-0.305554	-1.31888	-0.0144642	-0.524834	0.00212349	-0.275598	-0.621764	-0.116103	-0.157227	-0.620243	1.55004	-0.607213	-0.319402	-0.23749	-0.274586	-0.292138	-0.289864	-0.434208	0.0574405	-0.0475922	-0.0117293	-0.608305	0.16472	0.0379221	-0.280109	-0.179755	-0.344642	0.473865	-0.151243
270	-1.55191	-0.285193	-0.691346	-0.0983235	-1.01068	-0.983409	-0.732482	-1.00694	-0.366041	-0.782876	-0.626144	0.254496	-0.132218	-0.57961	-0.164435	0.384226	1.83602	-0.680806	-0.315775	0.202251	-0.909434	-1.0356	0.809151	-0.46485	-0.57035	0.253713	-0.489725	0.259049	-0.795267	0.0575236	0.565328	-0.930243	0.254495	0.368194	-0.358674	-0.234018	-0.175303	-0.239168	1.27294	0.11413	-0.691634	0.210184	-0.177006	0.156166	0.149685	-0.0843232	-0.421914	0.244254	0.78478
272	-0.727699	-0.284066	1.14961	0.0268965	1.13426	-0.581354	0.326124	0.00313449	-0.0229537	-0.275659	0.510633	0.782903	0.404436	2.1133	-0.387932	-0.455109	0.262774	-0.626771	0.50928	0.587722	0.373921	0.244474	0.207193	-0.274051	0.783922	0.682355	-0.202448	0.579033	-0.575206	0.0443826	-0.805796	0.0427321	0.369528	1.0964	0.57329	-0.355434	0.167871	-0.325416	-0.347689	-0.769752	-0.854832	0.311001	-0.242936	-0.328257	0.258475	3.90127	-0.731699	-0.556194	-0.957129
273	-0.728148	-0.0881413	-0.778292	-0.88477	-0.671254	0.413492	-1.31202	-0.6784	-0.279856	-0.363041	-0.187247	-0.71463	-0.633628	-0.638409	-0.110444	-0.202219	-0.648471	0.140362	-0.334557	-0.607147	-0.229918	-0.357823	0.270316	-0.0755477	-0.442753	-0.605627	-0.799406	-0.0719302	-0.582786	0.406543	-0.511433	0.107292	-1.09928	-0.729695	-0.493898	-0.252742	-0.428358	-0.472763	-0.991885	0.0885038	-0.145385	0.577184	-0.593429	-0.524066	-0.711534	-0.824893	-0.436375	1.36548	0.378765
275	0.760007	-0.186864	0.372842	0.201551	-0.448623	-0.260017	-0.279989	-0.525658	-0.275193	0.273057	0.745276	-0.627358	0.0197659	-0.433585	0.681323	-0.323037	-0.209675	-0.660331	-0.282197	0.240993	0.538335	0.408469	-0.20125	0.34566	0.0278015	0.723693	0.148721	0.0377882	-0.306201	-0.674728	-0.471249	0.709773	0.298083	1.28231	0.658009	-0.200544	0.425551	0.0146492	-0.392561	-0.323678	0.472197	-0.558136	-0.978015	-0.486241	-0.679394	-0.197506	-0.396061	0.0461965	-0.328213
277	0.535983	-0.282606	0.170877	-0.102998	-0.562519	-0.636187	-0.651053	-0.549191	-0.474997	-0.0774563	-0.376874	-0.804576	-0.380977	-0.54481	-0.388981	-0.342586	0.638388	-0.755609	-0.43845	-0.667082	0.301808	-1.09734	0.625613	0.342102	-0.645317	-0.160224	0.489582	0.239902	-0.668326	-0.110835	2.31344	-0.494556	0.914082	0.307571	-0.46547	0.901352	0.0946474	-0.488798	-0.519954	-0.483571	-0.741393	-0.2882	0.454192	-0.295327	-0.000916195	-0.0802651	-0.516368	-0.322043	0.236081
278	0.336863	-0.28111	-0.00556193	-0.397385	-0.750587	-0.588342	-0.902861	-0.861118	-0.157182	-0.0247019	-0.373941	-0.238812	-0.173859	-0.647034	-0.613971	-0.802095	-0.444847	-0.900563	-1.1881	0.377089	-0.05804	-0.186383	-0.495969	0.350083	-0.112761	-0.343142	0.741054	-0.227415	-0.0210589	0.124976	0.79792	-0.284759	1.44801	-0.414304	-0.672421	-0.593294	0.0679908	-0.158862	-0.296391	0.670121	-0.422517	0.382583	-0.493664	-0.524302	-0.921225	-0.633653	0.0889242	-0.349629	-0.371628
279	-1.38239	-0.235302	-0.862564	-0.973518	-0.667069	-0.327035	-0.662358	-1.08447	-0.0522371	-0.56343	-0.751057	-0.855065	-0.1724	-0.442363	-0.92382	0.257852	-0.419545	-0.224554	-0.278367	0.655483	-0.890559	0.414251	-0.198385	-0.341803	-0.475091	-0.693401	-1.37439	-0.605242	-0.0683127	-1.45201	-0.46831	0.171778	-1.08105	-0.0737712	-0.202343	-1.20905	-0.461388	-0.550566	-0.96898	-1.28961	0.476857	-0.555958	-0.144138	0.543545	0.195609	-0.739474	-0.393112	-0.426071	-0.715553
27_J	0.694474	-0.56039	2.45945	0.0222953	2.51307	2.316	-0.919296	-0.376338	2.16825	-0.345164	-0.0807483	0.936572	0.0473374	1.8527	-0.251869	-0.231433	0.585688	-0.337127	-0.118158	-0.150986	0.0784134	1.26493	-0.153182	-0.250287	0.481167	0.181981	-0.259621	4.30826	0.160763	0.0809447	-0.535638	0.262701	-0.121869	0.101134	-0.0292536	0.762006	0.36326	0.31562	1.51901	3.57058	-0.447678	0.407547	-1.03192	-0.501649	-0.00856793	0.0856643	0.632418	-0.433805	0.417354
280	-0.794694	-0.282409	-0.181368	-0.409986	-0.566378	0.596962	-0.439189	-0.773046	-0.157339	-0.106294	-0.0167375	-0.142297	-0.303682	-0.340755	-0.322953	-0.0229924	1.17966	0.583218	-1.12383	0.100951	-0.444937	-0.572293	-0.830848	-0.111679	0.755139	-0.421578	-0.193626	0.00600457	-1.13775	0.688272	0.209463	1.18532	-0.420455	-0.185884	0.844027	0.027208	-0.183284	-0.424722	1.27015	-0.202204	0.149207	-0.0535863	0.294317	0.154519	-0.134944	0.532306	-0.600427	0.551405	-0.230394
281	-0.655004	-0.283826	-0.156282	-0.346909	-0.682482	-0.0952178	-0.709877	-0.0302223	-0.424967	-0.380326	-0.496981	-0.244807	-0.141625	-0.197831	-0.332101	-0.253642	-0.0655583	0.209575	-0.0407634	-0.574406	-0.651064	-0.300694	-0.552604	-0.0557175	-0.740285	-0.32844	0.765852	-0.130687	-0.457991	0.239762	-0.831707	-0.73436	0.303787	0.722129	-0.0779888	-0.263678	-0.244511	-0.322602	-0.00246449	-0.804301	-0.0993436	0.253384	-1.11558	-0.368908	-0.967696	0.142016	-0.757694	-0.584461	-0.454809
282	0.615707	-0.241473	0.112949	-0.172321	-0.132964	1.092	0.776257	0.298539	-0.024976	0.40895	0.285215	-0.390958	0.4561	-0.186504	0.118815	1.70684	-0.484105	1.68829	-0.262891	-0.289447	-0.157595	0.196517	0.171553	0.546026	0.291422	0.343475	-0.65021	-0.0753629	-0.287127	0.524568	0.6465	0.372798	-0.298708	0.546395	-0.396043	0.159815	0.39842	0.301564	-0.376821	-0.467324	-0.475871	1.63285	-0.55145	0.796616	0.80271	0.494643	-0.75004	-0.255272	-0.707051
283	-0.762578	-0.199346	-0.513185	-0.253365	-0.635689	0.159426	-0.481677	-0.494836	-0.25326	-0.191485	-0.26218	-0.304687	-0.11221	-0.235867	-0.219189	0.830284	0.899767	-1.02541	-0.0618126	-0.213537	0.0453248	-0.907786	-0.649138	-0.0401874	-0.415152	-0.374637	-0.623514	0.089232	-0.0884587	-0.942913	3.46963	-0.206393	0.0525195	0.504269	0.432884	0.485763	-0.522094	-0.167028	0.454936	0.460634	1.40487	0.0331688	-0.913469	0.0674519	-0.544117	-0.451685	-0.226375	0.816256	-0.146611
284	-0.945361	-0.284426	-0.0842134	0.672393	-0.309547	-0.791471	0.107158	-0.781065	0.567087	-0.671406	-0.665335	0.163895	1.01603	-0.414368	-0.074697	-1.06336	0.465155	-0.636937	1.21237	0.495274	-0.138361	-0.999395	-0.717219	-0.205362	-0.303912	-0.346621	0.198205	0.138904	0.930663	0.156259	-0.441806	0.76848	-0.124689	-0.143932	-0.296043	0.252467	0.106342	-0.647761	0.232337	1.70241	-0.662452	-0.12214	-0.113794	1.29475	1.13186	0.222654	-0.366521	-0.159099	-0.696581
285	0.275825	-0.277324	0.546843	0.204858	-0.068344	-0.37354	0.104444	0.0732331	-0.231463	-0.142328	0.496608	0.243342	0.480259	-0.440489	0.520414	0.918848	-0.0322739	-0.688266	0.358003	1.77114	0.468986	-0.351232	0.277663	0.329055	-0.0887302	-0.180817	-0.795184	-0.191061	1.23005	-0.335859	-0.506408	0.114806	0.238613	-0.351166	0.466776	-0.246215	-0.0704278	-0.523474	0.688696	1.03343	0.416449	-0.193966	1.01776	0.141435	0.134665	0.00126103	-0.431334	0.689404	1.14148
286	1.50791	0.485262	-0.19982	0.1185	0.618743	1.39319	0.917014	-0.61122	-0.157064	1.18535	0.255292	-0.897577	0.148431	-0.587887	0.317968	0.446425	-0.290969	-1.21228	0.0942736	-0.211886	2.01359	1.36392	-0.49488	0.787718	0.30681	0.683611	0.303678	0.75321	0.825529	-0.716514	0.801271	-0.675322	-0.876929	-0.834356	-0.224853	-0.153787	0.392162	0.0479718	-0.712581	-1.42481	-0.421337	0.968307	1.00909	-0.276002	0.967762	-0.815328	0.880612	-0.348167	0.474858
287	-0.0769278	-0.229842	0.250031	-0.332144	-0.636186	-0.339775	-0.483087	-0.168835	-0.420721	-0.132323	-0.270424	0.243544	-0.249592	-0.413927	-0.108381	-0.813761	0.00350622	0.0212863	-0.685765	-0.0783544	-0.0725624	0.309605	0.634967	0.383287	-0.176627	-0.194435	-0.153765	-0.60601	0.130162	-0.450249	-0.00256742	-0.683775	-0.225789	0.0637016	-0.769071	-0.313967	-0.555345	-0.129409	-0.721589	-0.0447158	1.21534	-0.210745	0.0920245	0.199171	0.318051	-0.623329	-0.706789	-0.698946	-0.382168
288	0.857579	-0.278753	1.24412	1.77567	0.048488	-0.513595	0.758732	-0.505098	0.255468	0.0982236	0.669588	0.192281	0.50541	-0.341116	1.97468	0.255904	1.48771	-0.550459	-0.634685	0.448888	0.542314	0.948619	-0.0664579	0.59287	0.862363	0.754456	0.610139	0.783041	0.924407	0.497102	1.71104	-0.237147	1.56918	0.569661	0.569382	1.11698	0.226653	0.0598045	2.36007	1.13257	-0.82099	-0.455639	0.478845	0.0287336	-0.89576	0.590436	0.152809	0.405622	-0.618672
289	0.99276	-0.0360796	-0.535029	-0.339885	0.05052	1.88171	0.0301149	-0.00391775	-0.270367	0.31674	-0.107981	0.0536421	0.21847	-0.434619	0.0227231	0.154545	0.15987	0.24947	1.20986	0.283806	0.741333	-0.560671	-0.826529	0.406815	-0.112229	0.302029	-0.679156	0.0715377	0.592965	-0.564302	-0.666091	0.321286	-0.409214	-0.134959	-0.550462	-0.122112	-0.169118	-0.182598	0.823905	0.607595	0.163257	-0.371502	-0.370574	-0.949928	-0.835233	-0.0250415	-0.591537	-0.79359	-0.537418
28_J	-1.34742	-0.57409	0.733843	0.326185	-1.27084	-0.758475	-0.783219	-0.0636191	0.852994	-0.575847	-0.212969	3.90223	1.36193	-0.152856	-0.0234413	0.530402	1.63935	0.877929	0.638903	0.561391	-0.288969	-0.976996	-0.148637	-0.243483	0.85243	-0.101862	1.08889	0.779588	-0.687282	-0.123071	0.811943	0.293575	2.52364	0.386081	0.189798	0.0166066	0.702549	0.569414	-0.0562751	0.504093	0.298736	-0.16477	0.895796	1.4092	0.269708	1.03183	0.696986	0.506344	0.0344285
290	-0.417432	-0.208854	0.0193288	0.204148	-0.469549	0.0717059	0.219903	-0.467822	0.273348	0.136616	-0.167486	-0.765973	0.0784326	-0.334518	-0.231002	0.387315	-0.55185	-0.151518	-0.0108245	0.0668528	-0.471448	-1.16551	0.844183	0.0577887	-0.0398985	0.0821667	-0.711673	-0.432363	-0.223522	0.93969	-0.695112	0.694222	-0.446031	-0.828037	-0.485346	-0.491336	-0.408304	-0.355619	-0.630382	0.146077	0.11724	-0.403769	0.585671	-0.968141	-0.858445	-0.842217	-0.620654	-0.435444	0.668709
291	-0.393057	2.62623	-1.35914	-1.47321	-0.583749	0.657426	1.74737	-0.520161	-0.859474	2.03285	-0.583935	-0.813868	-1.02649	-0.787458	-0.799014	-1.55914	-0.33742	-1.15785	-0.797162	-1.22126	-0.393046	-1.12641	-0.811615	-0.189467	-0.435388	0.443752	-0.903652	-0.540069	-1.31058	-0.520522	-0.635489	0.842825	-0.761066	-1.08466	-0.934951	-0.585327	-0.498027	-0.335396	-0.56704	-0.953294	-0.27652	1.03209	0.722195	-0.0610717	-0.810757	-0.929274	3.14673	-0.97514	-0.835221
292	1.45341	-0.274355	-0.139152	-0.76506	0.28946	0.802424	-0.663806	-0.218702	-0.304809	-0.019971	-0.546602	-0.666155	-0.670022	-0.620824	-0.327081	-1.04367	-0.739357	-0.231003	0.156651	-0.0177467	-0.00188088	-0.664342	-0.468216	0.423737	-0.0114983	-0.804421	0.372639	-0.286794	-0.484091	0.48747	1.69757	-0.64805	-0.509485	-0.346217	-0.178307	-0.707405	-0.689015	-0.328087	-0.25102	-1.05076	0.0379287	-0.157623	-0.150333	0.277877	-0.247208	-0.489427	-0.670837	-0.845329	-0.0394471
293	-1.07411	-0.272163	-0.41797	-0.716353	-0.965757	-0.111439	-0.580004	0.419242	-0.499269	-0.700442	-0.629432	0.019882	-0.443527	-0.371007	-0.804884	-0.454247	-0.616179	-0.626284	0.510476	-0.969802	0.622856	-0.990602	-0.159481	-0.432909	0.00962321	-0.450606	-0.729631	-0.514576	-0.736372	0.180235	0.702569	-0.896038	0.370563	-0.180634	-0.280834	-0.354753	-0.630079	-0.639372	1.45518	-1.27188	-0.655366	-0.107233	-0.961662	0.263821	0.259454	0.0360063	-0.35307	-0.638004	-0.686984
294	0.945448	-0.238622	0.0109167	-0.205484	1.23569	0.96362	-0.41423	1.96654	-0.699739	0.719547	0.162268	-0.741396	-0.755251	-0.468053	-0.315356	-1.37656	-0.0191665	-0.617031	-0.955611	-0.822276	-0.105417	-0.73319	-0.148129	0.327279	-0.000967404	-0.138102	0.24031	0.418336	0.744627	-0.480036	-0.797624	-1.08008	1.67871	-0.407109	-0.267623	0.789049	-0.520999	0.0828463	-0.739285	-0.758856	-0.447908	0.329172	0.350943	-0.315437	-0.331177	-0.414539	-0.7235	-0.879688	-0.133383
295	0.233457	-0.281318	0.886896	0.676852	0.441717	-0.728776	-0.150161	-0.3306	0.237999	-0.277723	-0.276403	-0.0345802	0.433969	1.46346	-0.348154	1.01686	-0.54838	-0.487769	1.13469	-0.0866195	-0.463627	1.1211	0.0104513	0.0967259	-0.08817	0.0905156	-0.217513	0.0889204	0.533554	0.0251469	0.181037	1.14281	1.03342	1.54352	-0.675348	0.323795	-0.400122	-0.0311808	-1.08629	0.546063	-0.333259	-0.719657	-0.396991	1.21993	-0.15768	0.321489	-0.614687	-0.239085	1.30651
296	-0.0129057	-0.10752	0.169188	-0.0993871	-0.548862	-0.438459	0.458123	0.132972	0.159345	0.151856	-0.435934	-0.616724	0.0343225	-0.564298	-0.0317663	0.0862026	-0.331004	1.06725	-0.7891	0.181648	-0.995051	0.101575	0.100994	0.184843	0.0681939	0.644729	0.669841	0.0186241	1.09301	-0.842098	-0.627239	0.398751	-0.754089	-0.500577	0.128029	0.115746	0.066268	-0.180556	-0.0631548	-1.36025	-0.760459	-0.328307	0.741085	0.244343	0.686916	-0.812314	-0.552559	-0.564778	-0.495702
297	-0.161793	-0.283182	1.08574	0.832118	-0.585881	-0.84006	0.431539	-0.840309	0.630523	-0.158998	0.143442	1.67469	0.960872	-0.403222	0.713081	0.0214554	-0.142107	0.653449	0.596513	0.666004	-0.577867	-0.191179	0.265198	0.339733	0.14309	0.282722	-0.363521	0.372822	0.309863	-0.721599	0.00728309	-0.678865	-0.548696	1.33046	0.391099	-0.0150229	0.121071	0.164202	-1.13244	0.662538	-0.839106	-0.493747	0.101423	-0.0357947	0.329869	-0.24414	-0.701847	0.330836	1.02667
299	0.610238	-0.279349	-0.521562	-1.27213	-0.842634	1.19173	-0.303298	-0.400767	-0.831383	0.685889	0.370361	-0.841005	-1.24536	-0.665906	-0.130343	-0.788351	-0.747056	-0.89367	-1.18245	-0.499111	-0.563255	0.351675	0.286861	0.0648685	0.850523	0.0638185	-0.789897	-0.733931	-0.854746	-0.42157	-0.764929	-0.667787	0.809151	-0.688191	-0.30211	-0.729447	0.0273024	-0.6014	-0.282567	-0.715262	0.426424	1.28514	-0.786912	-0.0148745	-0.914286	-0.629481	-0.690699	-0.858287	-0.359209
29_J	-0.834479	-0.573593	0.487503	0.793524	0.188592	-0.465031	-0.613422	-0.563087	4.00413	-0.658528	-0.183752	2.3833	0.579665	2.43565	-0.236303	-0.530081	1.81073	0.14518	-0.230275	-0.100667	-0.302068	0.0494907	0.293742	-0.278339	0.144419	-0.035209	-0.161697	0.236685	1.55375	-0.50513	0.366216	-0.397834	0.0252037	0.597359	0.404967	0.33051	0.0429021	0.0510021	0.0832228	1.28112	-0.22795	0.92047	-0.218447	0.207851	-0.275319	6.04403	-0.319503	1.44439	0.372877
300	0.468123	-0.266654	0.0570318	-0.0406093	0.0237322	0.52652	-0.113949	-0.679723	0.132488	0.351008	0.106697	0.0104705	0.457411	-0.367714	0.261408	-0.236743	-0.556119	-0.163147	0.254023	-0.428642	0.0823449	1.0776	-0.844241	0.268715	0.0621734	-0.185863	0.96035	0.170039	-0.419955	-0.922775	-0.702431	0.248828	0.631783	-0.296681	0.574801	-0.500842	1.27018	0.0381231	0.72739	-1.0128	0.558554	0.540846	-0.0851483	0.102786	-0.178901	-0.66048	0.231736	-0.443428	0.650374
301	0.0141051	-0.281791	0.0558985	-0.296997	-0.164671	-0.213976	-0.535831	-0.231846	-0.317796	-0.303362	-0.379599	0.0832716	-0.409933	-0.567788	-0.276587	0.33456	-0.853659	0.128781	0.333939	-0.0259377	-0.239501	-0.367381	-0.247522	0.155078	-0.311415	-0.296265	0.65192	-0.203463	-0.813893	0.763093	-0.518721	0.615122	1.09789	0.102152	-0.0291522	-0.841537	0.0664785	-0.641625	1.76806	-1.31202	-0.153089	-0.593322	-0.996131	-0.204403	-0.717363	-0.270094	0.600355	-1.15124	-0.00673005
302	-0.892403	-0.285119	-0.0412578	0.566342	-0.421107	-0.727982	-0.510812	-0.744452	-0.14705	-0.346061	0.50601	0.765957	0.165407	-0.349112	0.39145	-0.298774	2.16242	0.22855	0.456653	0.264014	2.0195	-0.285033	1.42702	-0.132879	-0.464416	0.196628	-0.443695	0.25209	-0.286487	0.525634	0.647494	-0.359741	-0.142615	-0.158432	0.438939	0.0241076	-0.0382687	-0.25386	0.795934	1.65845	0.496477	-0.546786	-0.972171	0.220618	0.215403	1.28807	-0.380697	-0.896787	1.66285
303	-0.0225044	0.694032	0.069143	0.0304126	-0.0941191	1.18836	-0.0129603	1.01815	-0.225955	1.16997	0.445707	-0.131216	-0.305324	0.356322	-0.567572	-0.154764	0.337403	-0.457332	0.926095	0.288439	1.33675	0.617415	0.484353	-0.0221837	0.782947	-0.0532549	0.0763102	-0.030966	0.599313	0.720679	-0.663625	-0.120296	-0.0273113	-1.01101	0.773252	0.879326	0.101241	0.0541424	2.25784	0.216051	0.640594	0.295169	-0.0259113	0.456898	0.599609	-0.772225	0.3096	-0.401093	-0.214179
304	0.666194	-0.282372	0.854907	0.879425	-0.757089	-0.0888728	0.119476	-0.603891	0.287187	0.368456	0.391462	-0.102542	0.33901	-0.489583	1.1159	0.232858	0.742747	1.04757	0.108003	0.343517	0.216696	0.694298	-0.360199	0.605325	0.118306	0.167505	-1.16178	0.0637929	-1.31008	0.142846	2.14083	-0.537575	0.413432	-0.341485	0.534919	0.102613	0.81026	0.485857	-0.565795	-0.129962	-0.275281	1.37796	-0.334196	-0.059233	-0.0699424	-0.220636	0.368409	-0.570955	0.821023
305	0.164251	-0.281475	0.0785776	0.0836951	-0.715445	-0.230898	-0.0877775	-0.628533	0.0424206	0.262064	0.308779	0.283464	-0.138519	-0.311163	-0.233761	-0.653202	-0.542819	2.14477	0.879169	-0.402934	-0.740294	0.863894	0.0243905	0.599997	0.24745	0.192103	0.907391	-0.235233	0.274958	0.989522	1.07984	-0.144231	1.80565	0.828799	-0.216544	0.834774	0.561501	-0.0397005	-0.847581	-0.0150209	1.53669	0.102493	-0.386076	0.973811	0.561204	1.08043	-0.163819	0.349245	-0.0796621
307	-1.52207	-0.285614	-0.956162	-1.47149	-0.763021	-0.443153	-1.48716	-0.730535	-0.595668	-0.743537	-0.628603	-0.454047	-1.24734	-0.686457	-0.91581	-0.652666	-0.0292303	-1.00044	-0.409937	-0.402552	-0.739961	-0.866563	-0.618501	-0.632891	-0.365098	-0.46918	-0.200922	-0.704186	-0.00753236	-0.425809	-0.239256	-0.143725	-0.425962	-0.407272	-0.964765	-0.38913	-0.860979	-1.00285	-0.146103	0.572388	-0.555398	1.08153	-0.88948	-0.682073	-0.49384	2.89186	-0.16331	-1.09027	-0.551593
309	0.847804	-0.270727	0.829578	0.351551	0.646149	0.16599	0.245842	-0.12758	-0.104819	0.629504	0.720206	-0.548876	-0.260874	-0.580462	0.210191	-0.121218	-0.630577	-0.0762495	-0.749748	-0.298456	0.789577	-1.25402	-0.19557	0.674725	0.277504	0.0389717	1.79275	0.347199	0.327233	-0.538058	-0.83007	-0.369198	-0.00045242	0.0758758	-0.488289	-0.125308	0.517726	-0.168192	-0.773754	0.170304	0.288708	-0.283537	-0.558311	0.548982	0.200229	-0.686791	-0.0243762	-0.582676	-0.713486
30_J	-0.814876	-0.590615	0.557593	1.12589	0.498427	-0.535903	0.436781	-0.687853	1.49103	-0.283748	-0.163708	2.14762	1.55258	1.85239	0.164547	0.493356	1.5337	0.128453	0.279999	0.225006	-0.118742	0.298299	-0.00161573	-0.00818355	0.106158	0.259876	0.317954	1.14631	0.0845558	-0.321378	-0.0286674	-0.188254	-0.0662589	2.50496	0.331041	0.121192	0.146107	0.177785	0.116174	0.314242	-0.262669	-0.163323	0.0677715	0.559027	0.0700604	1.21777	-0.0318763	0.211434	0.563463
310	0.0131611	-0.280771	0.0152827	-0.0121624	-0.323872	0.0452965	-0.451491	-0.761628	0.0124378	0.010181	0.428273	-0.394029	-0.437238	-0.594387	-0.130563	0.160938	-0.324365	0.468162	0.342803	-0.687782	0.865958	0.735255	-0.0393438	0.00118382	0.24824	0.378048	-0.626062	-0.657199	0.714978	-0.945082	-0.305149	-0.834602	0.579034	-0.00369581	-0.141025	-0.450268	-0.105019	-0.235271	-0.216105	3.24247	-0.590224	0.029797	0.0426629	-0.329889	1.45976	-0.609422	-0.229418	-0.557329	-0.149868
311	2.05038	-0.28038	0.909746	0.636233	-0.14543	-0.24256	0.0691218	-0.0303139	0.227947	0.45182	0.319943	0.578888	0.387286	-0.659123	1.52109	0.295766	0.161752	0.0300784	1.10507	0.370467	-0.0638318	-0.192161	1.79034	1.1307	0.297934	-0.0321326	0.512733	-0.184856	-0.0273594	0.397604	-0.776541	1.2717	0.112726	-0.103233	-0.586951	0.129225	0.0908723	0.0407862	0.114747	-0.382812	-0.0118723	-0.204184	-0.795774	-0.527987	2.20704	-0.621121	0.0830323	1.18377	-0.0956534
312	-0.217855	-0.282908	-0.533702	0.115651	-1.11773	-0.129356	-0.580073	-0.758576	0.492981	-0.1366	-0.514824	0.0505791	-0.0565875	-0.395091	0.765703	0.618605	-0.687971	-0.772957	0.149666	0.383575	-0.363474	-0.491038	-0.339421	0.223143	-0.662704	1.33605	-1.14984	-0.690979	-0.89481	0.188589	0.333366	1.37061	0.0583185	-0.699626	0.583279	-0.560289	0.865736	-0.458807	0.46222	0.749173	1.74799	-0.663203	-0.670951	0.86503	1.47801	0.0673048	0.41118	1.51253	0.535718
313	-0.381848	-0.282847	1.99445	2.9613	-0.238346	-0.77842	1.15758	-1.05579	1.5837	-0.056429	1.15069	1.17815	1.83176	-0.349496	1.74827	2.08264	-0.14373	0.64958	0.592434	2.13179	0.962617	-0.193916	-0.118608	0.174641	0.555413	0.907403	-0.146836	0.1846	-0.86816	0.395051	-0.777433	0.87882	0.110839	0.523389	1.27462	0.417441	1.25179	0.487688	2.18957	1.35328	-0.0132871	-0.785082	-0.19964	0.942972	0.326531	0.311627	0.081242	-0.0134204	-0.936827
314	0.652017	-0.28133	1.3843	1.92732	0.0310918	-0.675758	-0.104109	-0.619472	-0.00590124	-0.261541	0.519779	-0.10041	0.259295	-0.379851	0.266719	-0.190267	0.837134	0.409001	0.678604	0.587203	3.19295	-0.136091	-0.471052	0.399455	0.252667	0.333255	-0.0892071	-0.194091	1.25238	1.63983	-0.748041	0.157887	-0.513176	1.02597	-0.27529	0.0421324	0.876258	0.345132	0.175299	0.389053	-0.395496	0.439425	-0.774022	0.780625	-0.251862	-0.202257	0.140217	-0.493187	-0.335031
315	0.107549	1.43476	-0.655215	-0.691858	-0.171569	1.19795	2.99234	0.166841	-0.0609589	1.17663	1.04375	-0.911211	0.124093	-0.475401	0.145975	0.501382	-0.385808	-0.15563	1.44372	1.19597	0.204981	1.88422	0.417925	0.349785	1.23675	-0.0251374	0.830112	-0.312276	0.0678524	-0.11644	-0.1807	-0.772569	-0.959426	-0.952447	0.625705	0.432706	-0.443899	0.0547556	-0.816209	-0.855405	-0.160114	0.6791	1.23742	0.0035467	0.104339	-0.557242	-0.104563	-0.175057	-0.262962
316	0.862119	-0.278823	0.697995	0.485304	0.818722	1.08734	-1.12215	1.39536	-0.226112	-1.06484	-0.926597	-0.375484	-0.110935	1.16172	-0.676139	-0.454748	0.223101	-0.871561	-1.16432	-0.931305	-1.06728	0.424668	-0.0596405	-0.476821	-0.543273	-0.801201	0.85352	0.112512	-0.11917	-0.371809	-0.737103	-1.04992	-0.847004	0.176714	-0.164645	-0.698465	-0.557778	-0.360913	-0.67499	-0.312699	-0.818526	-1.05992	-0.451875	-0.736491	-0.234365	0.262699	2.637	-1.01948	-0.319372
317	0.569199	-0.275354	-0.00138936	0.160909	0.92573	0.204445	0.701461	1.14001	-0.343033	0.0466674	0.952527	1.09615	-0.0961954	0.161147	0.389957	-0.00872447	1.19542	-1.21823	-0.945688	-0.0893538	-1.1004	0.292545	-0.885687	0.0392002	1.04231	0.416881	-0.166517	0.806512	1.10855	0.642402	0.756322	-0.690259	-0.236789	0.121265	0.187456	0.248125	0.239491	0.262897	-0.318487	2.34235	-0.437175	0.923885	0.079615	-0.0573105	0.302446	1.86208	0.0611015	-0.030941	0.713587
318	0.284887	-0.285967	1.009	1.00106	-0.51723	-0.104431	-0.638079	-0.653311	0.386534	-1.15653	-0.962557	2.78673	0.886639	-0.0958863	-0.375707	-0.560169	-0.586773	-0.0868708	0.265215	-0.714637	-0.0213022	0.641536	-0.673832	-0.648405	-0.855823	-0.647069	-0.328122	-0.536786	0.622989	0.315452	-0.352785	-0.256906	-0.521976	0.431927	-0.4688	-0.718368	-0.385986	-0.529148	0.374195	-0.16572	-0.615401	-0.470329	-0.932806	-0.374729	-0.584643	0.53589	-0.277209	0.727812	-0.201015
319	0.16261	-0.284004	1.13156	1.13317	-0.69753	-0.247966	-0.145304	-0.352091	-0.204505	-0.0970282	-0.140619	1.27537	0.280896	-0.113248	0.597825	-0.24982	2.91425	-0.713741	-0.0372269	0.715483	0.405744	0.276216	-0.266774	0.373226	0.616022	-0.209749	0.607661	0.260592	-1.04989	-0.381729	0.482423	0.0668589	2.34287	0.713405	3.87912	0.28047	1.89471	-0.388858	0.0782983	0.0404341	-0.713543	1.28378	-0.614067	0.091133	-0.73316	0.988767	0.560724	-0.264556	0.330379
31_J	-0.407201	-0.592651	0.644814	0.879819	0.254079	-0.633874	-0.247579	-0.199543	0.296257	-0.402195	-0.042531	1.86443	0.713913	1.28473	-0.0494543	0.107204	0.67101	0.0623983	0.172807	0.341558	-0.202304	0.694985	-0.0665309	-0.229688	0.152151	0.0308582	0.0538908	0.12177	0.473394	0.0371798	-0.141241	-0.14746	0.328215	0.694933	0.160065	-0.166622	0.0433016	0.0736641	-0.15603	0.194754	-0.0845238	-0.227276	-0.0606657	0.483798	0.1609	0.64057	0.0282139	0.0686476	0.244223
320	-2.85808e-06	-0.254328	-0.312408	-0.488254	1.90224	0.25335	-0.917803	0.952898	-0.261194	-0.13697	0.370709	0.551471	-0.125773	0.203187	0.306498	0.0102086	0.183446	0.585333	0.376384	-0.795944	-0.210944	3.14458	1.32695	-0.0205068	0.557581	-0.598393	-1.08485	0.25907	-1.0232	-0.322405	0.565358	0.658422	-0.643946	2.0746	-0.358657	1.14598	-0.372768	-0.349939	0.144378	1.05851	-0.691626	1.39135	-0.582416	-0.177147	0.149709	1.08894	-0.421899	0.0124801	0.784812
322	1.17571	-0.280474	0.913088	0.808084	-0.381242	-0.50644	0.276835	-0.471286	0.630314	0.402144	-0.0511718	-0.444883	0.716157	-0.387933	0.250378	1.21317	-0.273175	0.394356	-0.388576	0.420881	-0.549127	-0.676216	1.8775	0.782813	0.1866	0.564356	-0.101254	0.0364579	-0.843219	-0.402356	0.856177	0.948349	0.159992	0.218078	0.354307	0.926082	0.049272	-0.0875155	0.162245	-0.343068	1.30027	-0.171044	-0.164152	-0.499929	-0.26169	-0.566944	-0.67992	0.202841	0.80889
323	0.61576	-0.280098	-0.811774	-0.989879	0.0982877	0.806742	-0.731047	0.117362	-0.585685	0.115975	-0.123601	-0.493988	-1.04164	0.527449	-0.805207	-1.12294	-0.647717	-1.1078	0.00997166	-1.19758	-0.227368	-0.355279	-0.750208	0.10632	0.604042	-0.288864	-0.797776	-0.691856	0.320367	-0.340273	0.540379	-0.936461	0.233395	-0.728656	-0.134639	-0.0554005	0.393491	-0.0332094	0.124475	-0.841295	-0.143335	0.580778	-0.591949	-0.851658	-0.709983	-0.693641	0.618869	-0.462015	0.757992
324	-0.0916446	-0.0785029	-0.607817	-0.506259	0.286143	-0.00457871	0.0591585	2.48399	-0.157516	0.571663	0.613903	1.31381	-0.295818	-0.176598	-0.131521	-0.612648	-0.324763	-0.279906	-0.883344	0.136327	-0.371647	-0.499189	-0.650949	0.113539	1.74458	0.502911	-0.802197	-0.137568	0.041242	0.399417	-0.305831	0.102327	0.0478065	0.582858	-0.283995	0.595866	0.0339831	0.123611	-0.882675	2.12546	0.734483	1.42273	0.99865	-0.723852	0.956822	0.0713842	-0.230103	-0.557775	-0.599249
325	1.21635	-0.285144	0.0962774	0.426497	-0.100055	0.0866216	-0.948094	-0.580069	-0.498332	-1.16673	-1.0964	0.934662	0.407463	-0.452364	-0.0866736	-0.416112	0.254136	-0.855709	-0.0539017	-0.761785	0.607046	0.477004	-0.851415	-0.738932	-0.466205	-0.624314	2.09453	-0.453259	0.28078	-0.93857	1.80949	-1.03997	-0.117849	0.400206	-0.226235	-0.832539	-0.375997	-0.556559	-1.10116	0.471427	0.082294	1.13237	-0.750446	-0.45345	-0.20245	1.17874	-0.642766	-1.01078	-1.19511
326	-0.422629	-0.275804	-0.0390746	-0.168623	0.55462	-0.753633	-0.081493	1.55197	0.0572688	0.201631	0.579836	0.650307	-0.207083	-0.272269	0.737927	0.0411913	-0.846325	-0.668082	-0.64619	0.0236762	-0.898906	-0.317913	-0.736323	0.399861	1.73221	-0.266013	-0.169728	-0.421067	-0.318761	0.471839	-0.481005	2.30291	-1.08641	-0.617177	0.882739	0.987434	0.728151	0.564715	0.169873	0.1426	0.456728	0.633569	0.252861	-0.83378	1.0378	-0.185596	-0.405848	0.268713	0.0472647
327	0.425857	-0.243142	-0.224422	-0.194492	-0.51642	1.42833	-0.780006	-0.363385	-0.0962743	-0.983898	-0.982701	-0.666667	-0.368035	0.823251	-0.539648	-1.403	-0.818877	-0.555927	0.683554	-0.707343	-0.806097	-0.13277	-0.0731652	-0.530266	-1.09258	-0.64188	-0.313626	-0.890437	1.95632	-1.40607	-0.339846	-0.244007	-1.02672	-0.855472	-0.457059	-0.482461	-0.826397	-0.45679	-0.900743	-0.148469	-0.608563	0.443179	-0.927868	-1.12785	-0.574295	-0.772606	0.959271	-1.11222	0.249351
328	0.711479	-0.280844	-0.263296	-0.516471	-0.831436	-0.397445	-0.792117	-0.327498	-0.0192174	-0.0276448	-0.0224561	-0.942714	-0.533013	-0.643961	0.302436	-0.0869343	-0.695172	0.318143	-0.188778	4.65731e-05	0.222217	-1.12381	0.546947	0.291254	-0.308034	0.357492	-0.64042	-0.152148	-0.114359	0.480699	0.296331	0.852722	0.0269974	-0.752591	-0.405992	-0.23655	0.0241369	0.0559875	-1.05567	-0.537375	2.67007	0.0108008	-0.330991	-0.637102	0.67665	-0.747119	-0.556852	-0.366065	0.495953
329	-0.00359577	-0.269397	0.067312	0.311929	-0.930811	-0.386112	-0.666139	-0.40254	0.116365	-0.250969	-0.429249	-0.931467	-0.305174	-0.463731	0.119852	-0.321972	-0.632582	1.50291	0.073358	-0.576436	0.539661	-1.01826	-0.731241	-0.0634902	0.100942	-0.148484	-0.460099	-0.025932	0.862756	-0.284599	-0.470577	0.168388	-0.621596	-0.853556	-0.205172	-0.401714	0.0220058	-0.268365	-0.391847	-0.806701	1.62418	0.249382	0.268779	1.56416	0.191983	-0.740039	-0.395386	0.522203	0.0621934
32_J	0.0215342	0.185138	-0.293464	-0.47343	1.3964	0.467239	-0.495309	4.17773	-0.614996	1.15964	0.159994	-0.224222	-0.457182	-0.101899	-0.0739529	-0.215347	-0.0888433	-0.168623	-0.119231	-0.0734196	0.271498	-0.304043	0.19967	-0.127871	0.0392332	-0.162189	-0.17344	-0.0881028	-0.37326	0.131615	0.143736	0.360072	-0.0697726	-0.157262	0.0200679	-0.179727	0.0811101	0.0532937	-0.330332	-0.134998	-0.00530464	-0.2661	-0.0714526	-0.137128	-0.0971977	-0.130226	0.451697	0.126958	-0.163908
330	-1.68432	1.03851	-1.76584	-2.04596	-1.01513	0.570052	0.493721	-0.175551	-0.793449	0.224628	0.0819886	-0.904085	-1.19112	-0.709507	-0.359677	-0.74377	-0.768103	0.239745	-0.253064	-1.11663	1.31255	3.1227	-0.540267	-0.321761	0.253974	0.798915	-0.0210692	-0.637603	-0.75396	0.805528	-0.0787328	2.23045	-0.916308	-0.894394	0.451725	0.858837	-0.496221	0.197033	0.810902	0.857771	0.312007	0.281529	1.43199	0.347815	0.818796	-0.536827	1.4832	-0.0860634	-0.436689
331	-1.00232	0.528845	-1.14847	-0.801719	0.275197	0.362869	-1.23869	0.479991	-0.493978	0.188902	-1.46566	-0.781168	-0.473	-0.361974	-0.814082	-0.621282	-0.741045	1.69257	-0.117074	-0.786081	-0.54293	-0.670035	-0.472447	-1.11388	-0.341439	-0.643757	-0.318869	-0.291939	-0.316834	-0.683589	0.0604206	0.155033	-0.172518	-0.278982	-0.645047	-1.01282	-0.633635	-0.671351	0.172257	-1.05462	0.459101	0.436242	1.69751	2.04718	1.04139	-0.549916	1.76242	0.388806	-0.916813
332	-0.575968	0.386891	-0.83476	-0.928295	-0.540218	0.129639	0.17653	0.0168139	-0.379237	0.599695	0.836035	-0.923304	-1.09998	0.218274	0.335601	-1.1981	-0.352723	-0.0880364	-0.521841	0.417621	-0.0225883	-0.151022	-0.0867301	0.122673	0.103722	-0.163952	0.00847744	-0.751683	-0.154949	-0.979856	-0.353763	0.944026	-1.03261	-0.860439	-0.19617	-0.271653	-0.521435	1.16746	1.01302	-0.702864	0.0212825	-0.471054	-0.933179	0.00263141	-0.585426	-0.861233	2.14088	0.463054	0.229428
333	1.18615	-0.262792	1.13143	1.80939	1.85999	-0.38677	-0.198652	1.02608	0.734422	-0.980354	-0.718081	0.267491	0.629315	2.80981	-0.228591	-0.44101	-0.464694	-0.800029	0.281192	-0.937696	-0.408279	0.660834	-0.669052	-0.790737	-0.366972	-0.399217	2.57896	0.261885	1.55542	-0.754618	-0.342976	0.359204	-1.02805	0.85297	-0.252925	-0.598226	-0.195245	-0.459074	-0.25629	-0.152641	0.675587	-1.13926	-0.929062	0.207003	-1.06325	-0.0148728	-0.877548	0.214125	-0.625837
334	0.774574	3.15326	-0.773224	-0.540632	0.318092	2.00083	0.857686	0.755652	-0.645776	0.618692	-0.961736	-0.94857	-0.550569	0.422576	-0.332165	-0.709741	-0.235384	0.151692	-0.60022	-0.760405	-0.498015	-0.0717065	-0.439152	-0.876338	-0.856192	-0.707836	-0.734309	-1.00168	-0.982624	-1.54035	-0.715315	-0.197594	-0.47166	-0.914172	-0.510555	-0.830835	-0.781281	-0.158744	-1.10018	-1.02425	-0.360902	-1.05185	-0.104817	0.0785292	-0.199512	-0.560516	1.05269	-0.0891569	-1.19445
335	-0.708869	-0.287002	-0.0592754	-0.0235916	-0.919368	-0.711462	-1.18032	-0.16011	0.371608	-1.32609	-1.04291	-0.112394	-0.13955	-0.394866	-0.767284	-0.919519	-0.744656	1.01957	0.647182	-1.09397	-0.0287585	0.367861	-0.871693	-1.05839	-0.88502	-0.809886	-0.334475	-0.682468	-0.16099	-1.55589	-0.758759	-0.661635	-0.188225	0.173786	-0.837216	-1.31684	-0.436326	-0.470374	-0.272734	0.716308	-0.406825	-0.771241	-0.171134	-1.00808	-0.909351	-0.426861	-0.684508	0.0191755	-1.21
336	0.393186	-0.23813	0.126928	0.334621	0.864982	0.160715	-0.282093	1.75516	-0.106411	-0.0630816	-0.250987	-0.65318	0.207202	3.08101	-0.267638	0.779966	-0.891667	0.153936	-0.0481037	-0.283066	0.614847	-1.17802	-0.84997	0.0935692	-0.0702738	0.140134	-0.0228251	0.250699	0.106434	-0.633107	0.130995	-0.195904	0.959354	-0.687411	0.737213	0.895429	0.508134	0.107261	0.69617	-0.271955	0.980409	-0.424975	1.18709	0.61104	-0.197705	0.358434	0.208149	2.67872	-0.891554
337	-0.12689	0.671512	-0.396659	-0.567732	-0.131359	0.275424	1.2042	0.806422	-0.39354	-0.994229	-0.830623	-0.916184	-0.194961	-0.530449	-0.731936	-0.896167	-0.801769	-0.486023	-1.27411	-0.903453	-0.748252	-0.0173744	0.0125936	-0.899467	-1.06923	-0.475502	1.98237	-0.0896016	-0.0237664	-1.3746	-0.251866	-0.156296	-0.989519	-0.882405	-0.525535	-1.12872	-0.965233	-0.256215	0.535011	-0.031158	0.128994	0.0890377	0.602645	-0.689987	0.541844	-0.801948	-0.175961	0.0481168	-0.0926567
338	-0.411038	-0.281024	0.196574	1.06926	0.112342	-0.591025	0.820861	-0.163871	0.550219	-0.137273	-0.0354732	0.835788	0.871662	-0.167396	0.169038	1.26993	-0.616363	0.870367	-0.226979	1.29612	-0.616871	0.244715	0.207372	0.0880329	-0.166012	0.380318	0.853254	0.177327	1.36547	0.853259	-0.0520416	1.54562	-0.26763	0.323293	0.146089	1.04327	0.0560058	0.342759	-0.347543	0.235282	-0.456449	-1.08535	1.1953	0.854266	0.861492	0.12954	-0.731606	1.58165	-0.687323
339	-0.45061	-0.279991	-0.539215	-0.593444	1.56815	0.0234226	0.333769	0.254967	-0.275449	-0.158476	-0.0774805	-0.116444	-0.218218	-0.207827	-0.410681	0.0374845	-0.347561	0.646205	1.26707	-0.367862	0.188668	0.657023	0.513788	-0.201132	0.215614	-0.126412	0.105915	0.691255	-0.143556	0.438117	1.17315	-0.551741	-0.772092	-0.071594	-0.737181	0.921354	-0.242629	0.125254	-0.580891	-0.155224	-0.77171	0.99827	-0.350465	-0.653113	-0.092673	-0.313908	-0.573916	-0.583357	0.785423
33_J	-0.399613	-0.545171	0.623792	1.10058	0.32157	-0.650571	0.269011	-0.295654	0.512121	-0.353583	-0.0859083	0.455081	0.854669	1.18597	0.078156	-0.151682	0.0387606	0.552933	-0.0162942	0.318002	-0.212131	0.302368	0.0435921	-0.225482	-0.107714	0.0526081	-0.194707	-0.132809	0.234229	0.167993	-0.15448	0.0986489	-0.203864	0.126162	0.0505457	0.166019	0.0146424	-0.00663881	-0.0409292	0.368821	0.353846	-0.350807	0.312542	0.0990665	-0.23505	0.126613	-0.171263	0.659856	0.21732
340	-0.623915	3.18616	-0.714066	-1.03719	-0.669385	1.04585	2.69947	0.813896	-0.582177	2.78297	0.550755	-0.960555	-0.942396	0.256356	0.295122	-0.0342693	-0.532904	-0.990514	-0.604604	0.121784	0.160842	2.67828	0.377025	0.071102	0.279595	-0.254358	-1.11485	-0.534412	-0.696897	-0.398998	-0.214268	0.21643	-0.689225	-0.960684	-0.877136	-0.365945	-0.672014	-0.189781	-0.834039	-1.1767	0.524202	0.629339	0.146711	0.177708	-0.473854	-0.903739	-0.13824	-0.791328	0.429132
341	-0.58994	-0.280153	-0.0211795	-0.334107	0.621407	-0.292484	-0.238386	0.842828	-0.225369	-0.206789	0.242556	0.441989	-0.401825	2.85668	-0.288982	0.276755	-0.139316	-0.0266065	0.449956	-0.68613	0.251826	-0.495636	-0.802363	0.0213453	0.210418	-0.185631	-0.8877	-0.0784875	-0.0885913	0.855498	-0.616506	0.420151	0.0523889	0.518144	-0.0663987	-0.0393003	0.506071	-0.216286	-1.0477	-0.0982976	-0.754787	0.0330544	2.20495	-0.0312908	-0.795574	0.66792	0.404146	2.94188	-0.821633
342	0.261763	-0.275606	0.229209	0.0503017	1.21296	0.214165	1.52894	1.09856	-0.0932156	0.12185	0.823027	0.462723	-0.254852	1.86306	0.157849	-0.363455	-0.870051	-0.385101	-0.453896	-0.13683	0.907204	-1.10512	2.46689	0.14448	0.931746	0.690867	-0.340613	0.391647	-0.0654416	0.210006	0.353327	0.923748	-0.329203	0.330672	0.714406	0.870556	-0.21051	0.84706	-0.0245605	-0.0743212	0.768723	1.11632	0.431573	-0.310205	0.74503	0.283103	2.35014	1.12568	-0.469697
343	-1.27842	0.704372	-0.701929	-0.319982	0.0498005	0.380372	0.433017	-0.173675	-0.0703394	0.253187	-0.194815	-0.0829488	-0.467417	-0.607405	-0.145576	0.282217	-0.872242	0.352364	-0.468581	0.20355	0.256198	-1.11251	-0.801283	-0.282083	-0.287457	-0.278165	0.967207	-0.0757295	-0.693134	0.861839	-0.614289	-0.0465193	-0.743137	-0.869097	0.0443267	-0.210974	-0.402533	0.47626	-0.54452	-0.0943572	-0.753615	-0.664159	-0.671935	-0.620885	0.717989	0.183675	-0.539567	1.7148	-0.481798
344	-0.403618	-0.282133	0.23402	0.00797474	0.41256	-0.574162	0.158853	0.181221	0.467517	-0.00729463	-0.0178825	1.18484	0.0256186	-0.0276022	0.06454	1.75008	1.04103	-0.356425	0.535576	0.0790644	-0.31871	-0.446388	2.08289	-0.239849	-0.115142	0.0486133	-0.0322967	-0.380333	0.606951	0.96293	-0.578958	0.00631562	0.115899	0.240238	-0.451622	0.387272	-0.0662713	-0.120137	1.05532	-0.0315437	-0.734941	0.0887161	-0.644968	0.0276162	0.0186119	0.158504	-0.50412	0.333022	1.6615
345	0.224598	-0.282766	-0.31548	0.111311	-0.0497062	-0.377877	-0.183541	0.700719	0.394164	-0.275306	-0.289385	-0.576752	-0.232103	1.84985	-0.524763	-0.186581	-0.713516	1.62391	0.881939	-0.236368	0.129179	-0.577192	0.0257717	-0.0773865	-0.130617	0.458422	-0.446586	-0.103678	0.749499	-0.267345	1.08267	1.17415	-0.797599	-0.42631	-0.165147	0.673978	-0.0582851	-0.0153366	-0.612932	0.182581	0.143285	-0.0591229	-0.721086	-0.128842	-0.140918	0.635597	-0.604174	1.31188	0.394661
346	2.73336	0.309107	-0.292024	-0.298869	1.93577	2.51269	2.72819	2.01052	0.0376564	1.59051	1.09199	-0.36541	0.594805	-0.520504	0.315236	0.945682	-0.162606	0.117853	0.0959935	0.33197	-0.399584	0.0755624	0.529512	1.06935	0.534942	0.297078	-0.39305	0.0822801	0.856123	0.622633	-0.181008	0.60141	0.206156	-0.67578	-0.0523233	-0.164567	0.0768364	0.329943	0.159825	-0.5493	0.203895	0.508368	0.00944956	0.7961	0.655191	-0.520515	-0.104872	-0.175325	0.312307
347	0.483051	-0.277844	0.054419	0.00161814	2.00275	-0.583231	-0.193366	0.763315	0.356532	0.0633764	-0.00713392	0.2846	0.15778	1.45878	0.265842	1.03683	0.457889	-0.751641	-1.06599	-0.114668	0.311658	-1.09407	-0.31327	0.392746	0.00443961	0.820537	-0.0444211	0.0745936	1.00755	0.942289	-0.586172	-0.00447253	-0.30783	0.96713	-0.459806	0.0113603	0.465192	-0.179908	-0.514649	-0.0443693	0.80434	-0.282648	0.092322	0.627015	1.56384	0.531266	1.44138	1.38214	0.941642
348	0.422559	-0.180556	0.136479	0.457382	1.14227	0.572416	0.190147	0.940468	0.028678	0.673697	0.107006	0.768745	0.321567	0.731345	0.107957	-0.0261504	-0.0993636	2.38405	1.77235	0.454211	0.00941531	-0.1191	0.336621	0.256496	-0.00161764	1.17096	0.387076	0.88609	0.756068	2.84994	0.900517	-0.233617	-0.155489	1.96523	0.203489	0.211919	0.231919	0.32039	1.06473	-0.681229	-0.819743	-0.149134	1.42301	-0.481379	0.417777	0.741117	-0.665091	1.1264	0.55774
349	-0.322216	0.0300067	0.166174	-0.111479	0.91992	-0.235842	0.237284	1.4639	-0.186111	0.586348	1.76596	-0.490975	-0.649921	1.49155	-0.0966799	-0.187959	-0.850667	0.153233	-0.324002	0.192758	1.16937	0.345348	0.796842	0.231327	-0.295078	-0.0721603	-0.792599	0.0623416	0.332264	1.17931	-0.503333	-0.406993	-0.202742	-0.819592	-0.845004	-0.438185	-0.183753	-0.19069	0.69523	-0.366457	0.421325	-0.581917	0.218777	0.14626	0.139585	-0.672965	0.631231	0.234611	-0.362662
34_J	-0.713938	-0.587711	1.58044	1.59962	0.0463658	-0.640059	0.612853	-0.461751	1.77749	-0.463626	-0.363433	1.72872	1.37703	0.68591	-0.190149	0.323951	-0.0104858	-0.206512	0.0424008	0.17497	0.0934453	-0.552865	0.0449955	-0.419368	0.176516	-0.204459	-0.248529	-0.131789	-0.0220691	-0.281716	-0.152857	0.228352	-0.202659	0.220526	0.241281	-0.175142	-0.0719704	-0.0351483	-0.422922	-0.138234	0.0569244	-0.350346	0.549848	0.101522	-0.0447549	0.601454	0.0175577	-0.0350859	-0.300181
350	-0.211407	-0.278319	-0.466252	-0.95934	0.905986	0.277951	0.0906038	2.14549	-0.377518	-0.256267	0.131965	-0.0274664	-0.480812	0.198101	-0.484892	-0.283457	-0.276822	0.465011	-0.394685	0.111206	-0.290597	0.895596	-0.773643	0.12784	0.378559	0.375663	-0.276972	-0.0645218	-0.847243	-0.0507726	0.444209	-0.461072	-0.271557	-0.128647	0.140822	0.988609	0.153337	0.533434	2.17635	0.00646503	-0.723642	-0.250858	0.13597	0.689817	-0.748442	0.184019	-0.482671	-0.0668206	1.01328
351	-0.525934	1.60189	-1.13226	-1.46717	0.373573	1.02873	2.03183	-0.229662	-0.146518	0.593162	0.106343	-0.734271	-0.643254	-0.560898	-0.446521	-0.394766	-0.599754	0.650138	0.0834544	-0.366001	0.449041	1.85817	0.262877	0.0458839	-0.0668794	0.045316	0.0726373	-0.324836	-0.196663	1.51455	0.00490232	0.0996845	-0.219471	-0.941797	0.03324	-0.30773	-0.375875	-0.245911	-0.302172	2.04934	-0.0129687	-0.784933	0.397636	-0.0380357	-0.924126	-0.816512	0.0816449	0.157584	-0.0968907
352	-0.692437	-0.279803	-1.08114	-0.343493	0.0532312	-0.423774	-0.865334	-0.556815	-0.372922	-0.417433	-0.503203	0.446628	-0.60493	-0.537123	-0.661202	-0.825936	1.64157	0.679619	-0.344287	-0.0913509	0.216318	0.087274	0.0903656	-0.30727	-0.495718	-0.157316	0.26293	0.556749	0.674284	-0.849897	-0.172079	-0.768271	-0.955781	2.11355	-0.619548	0.702939	-0.256167	1.04005	1.39904	-1.15795	2.41301	-0.336389	-0.334415	-0.204629	-0.440111	0.273423	-0.0959138	-0.772917	-0.503507
353	0.686668	-0.278777	0.490042	1.15235	0.86501	-0.0442472	-0.0878459	1.91867	0.179772	0.0456813	0.487314	0.677616	0.526277	0.209202	1.42906	1.23341	1.0754	1.95876	0.0853055	-0.158945	0.55413	1.14306	-0.727666	0.360586	0.402105	0.957143	-0.144851	0.696795	-0.531085	0.901988	0.632883	0.179358	3.5562	0.861092	0.42568	0.216667	0.847959	0.0818235	0.198179	0.17418	0.484893	-0.145973	0.698289	0.897017	0.203717	0.7652	-0.388027	0.295843	0.465005
354	-0.385895	-0.276893	1.81939	0.707793	-0.102101	-0.362419	-0.248441	-0.342782	0.690483	-0.053696	1.14607	1.66316	1.11422	3.54543	-0.00878056	1.45717	0.647031	0.372961	0.374908	-0.197865	1.53302	0.878464	1.45446	-0.124469	0.432899	-0.0133521	0.773231	1.86211	1.02639	0.72065	-0.763161	-0.269142	-0.532356	-0.402655	2.31992	0.602267	0.59335	0.230567	0.143174	1.05649	0.00934212	-0.774504	-0.177854	0.238279	-0.912872	2.97372	0.109879	0.880112	0.78319
355	-1.31332	-0.276647	-0.0761685	0.586821	3.97398	-0.250139	0.135252	-0.514284	1.24451	-0.489027	0.0688446	3.0084	2.43084	2.0392	1.01382	2.479	3.94319	-0.323286	2.24114	1.73134	-0.613586	0.251268	0.212242	-0.26921	0.390073	0.991848	0.0144347	2.24318	0.564415	-0.219575	1.46528	-0.705946	-0.902908	2.01552	1.00951	1.1924	0.651857	0.860916	-0.745214	1.58627	-0.453808	0.31676	0.338162	0.387586	0.869485	1.92472	1.54678	2.58138	1.2098
356	1.0051	-0.00790499	0.0752347	0.991951	-0.197852	-0.103649	0.972595	-0.00461929	0.61847	0.685245	0.823737	-0.732633	0.501984	-0.330445	0.918471	0.492419	0.0914704	0.2985	0.00870806	0.576631	0.116491	-0.442296	0.0163665	0.744883	0.976728	-0.210597	0.523929	-0.125014	-0.440849	1.20636	-0.247995	-0.806113	0.675706	-0.383866	-0.15057	-0.0322174	0.255506	0.841044	-0.155388	2.3054	0.826188	-0.149659	-0.642587	-0.0703561	0.0236027	-0.5327	1.8014	0.767661	-0.0885007
359	-2.31661	-0.287866	-1.24905	-1.06266	-1.37717	-1.03277	-1.46033	-0.965538	-0.102791	-1.09614	-0.811028	-0.812661	-1.2274	-0.600016	-0.654851	-0.328651	0.0285925	0.137034	-1.24579	-0.34667	0.225739	0.0966709	0.0973492	-0.96979	-0.953621	-0.431912	-0.117629	-0.425462	-1.10864	-0.346044	-0.164914	0.625477	1.99556	-1.10411	-0.931033	-0.320153	-0.819521	-0.692637	-0.0671269	-1.15477	-0.516106	1.73608	-0.861109	-0.635421	0.680935	-0.514782	-0.088726	-1.07405	0.000704619
35_J	-1.32282	-0.593051	1.35555	0.961305	-0.685676	-0.666159	0.350009	0.0889019	2.55509	-0.470975	-0.240029	2.23254	1.06852	1.30241	0.012381	0.0078397	0.346316	-0.0885752	0.337721	0.445458	-0.0141961	1.17972	0.0795998	-0.375603	-0.0762481	-0.159541	0.477248	-0.0257557	0.0670388	-0.08665	-0.112851	-0.269918	0.384475	0.746046	0.0889697	0.372913	0.043816	-0.019457	0.151548	0.258501	-0.228334	-0.211147	-0.285009	-0.129861	0.20027	1.67761	0.0542576	-0.0078137	0.187595
360	0.40478	-0.268049	1.49157	0.578571	0.849404	1.26909	0.757912	0.0587095	0.202392	0.45143	0.877265	1.10651	0.209328	1.89639	0.845616	0.0180402	1.46508	-0.0532562	1.31675	0.577518	-0.796059	1.10191	0.844419	0.0930501	0.673102	0.973687	1.43283	2.11398	-0.514795	0.586701	-0.941973	1.00221	0.0240222	1.05067	1.23762	1.25022	0.21617	0.101615	0.0911962	0.695102	-0.274182	-0.678232	1.19849	0.814134	-0.0682787	1.41886	-0.86832	-0.435338	0.492176
361	0.426195	-0.245033	0.462988	-0.216922	1.85287	2.36726	-0.578172	2.42972	-0.244792	0.389484	0.160712	-0.337523	-0.443698	0.930898	0.362758	-0.0522113	0.638907	-0.832323	0.287571	-0.248249	-1.03482	1.12584	1.71184	0.0816798	0.145396	0.0925454	1.00568	1.22745	0.911331	0.0282501	0.183929	0.278163	-0.436651	-0.279614	-0.673872	0.165266	-0.495353	0.289149	-0.622527	-0.999722	-0.792425	-0.718585	-0.72798	-0.416509	0.541798	-0.514716	0.261256	-0.997933	0.0632966
362	-1.3072	-0.285856	-1.33153	-0.923398	-1.25579	-1.00398	-0.685171	-1.0014	-0.30286	-0.956054	-0.889757	-0.241853	-0.580532	-0.772335	-0.811757	0.203398	-0.700909	-0.0739027	-0.510251	-0.365317	-0.407222	-0.534673	0.518188	-0.390767	-0.568015	-0.581672	-0.656948	-0.494268	-0.923364	0.117196	0.266828	-0.549491	0.774275	-0.557449	-0.113666	-1.27509	0.100203	1.12872	0.391534	-0.151212	-0.287916	-0.687863	0.69751	-0.93749	-0.0890626	-0.360973	0.344425	-0.979845	1.11788
363	-0.341411	-0.0111511	-0.744371	-0.511048	-0.348014	-0.879872	0.32951	-0.301272	0.0790051	-0.589562	-0.721092	-0.124656	-0.131301	-0.420899	-0.33543	0.177146	-0.783043	0.14818	-0.785442	0.715595	0.238037	0.108938	-0.577711	-0.435866	-0.205302	-0.427223	-0.893575	-0.669471	-0.502205	0.166064	-0.155562	-0.760038	-0.948796	-0.852327	-0.289823	1.51202	-0.501157	2.89838	-0.057191	-0.52668	2.45666	0.716366	1.82112	-0.629552	-0.4269	-0.861525	-0.0793428	0.765773	0.513177
364	1.7505	1.0018	-0.311569	0.398817	-0.206668	-0.381847	0.755952	-0.837534	0.153658	1.68096	0.775096	-0.755024	0.401265	-0.711875	0.511666	1.13383	-0.915476	-0.376394	0.654326	0.0991476	0.292838	0.163598	0.499332	0.82893	-0.121393	-0.188939	0.344429	-0.0954405	1.70463	-0.549783	-0.836627	-1.09953	-0.931173	-0.936051	-0.497957	-0.675158	-0.092435	2.76062	-0.396819	-0.810861	-0.489136	-0.561107	0.813271	-1.05695	-0.393567	-0.844197	-0.037532	-0.432134	-0.203179
365	1.36153	-0.134547	1.20561	0.0698251	-0.403147	0.196996	0.345108	-0.248863	0.609966	0.611057	0.46441	-0.824608	0.379637	-0.322424	0.816629	-0.54921	-0.546953	0.295165	0.218785	-0.0419436	-0.316973	-0.444655	0.0140283	0.409257	0.407766	0.312686	0.336573	0.260745	-0.162303	-0.203681	-0.250394	-0.481069	1.50192	-0.940348	0.73775	-0.642366	0.495445	0.461657	0.537356	-0.320086	-0.907202	-0.394436	0.105351	0.337725	1.06767	-0.766737	-0.831106	0.0497226	-0.559566
366	-1.23955	-0.268075	-1.31421	-0.835006	-1.02848	-0.994919	-0.95394	-0.0492937	-0.201681	-0.636086	-0.966369	-0.250831	-0.493971	-0.345181	-0.202192	-0.352534	-0.354133	0.865059	1.04358	1.77064	-0.0257652	-0.943241	-0.0890851	-0.284767	-0.458201	-0.286525	0.00509375	0.102864	-0.932553	-0.551262	-0.356179	-0.860039	-0.524847	-1.02235	-0.47188	-0.274343	-0.0315314	1.41337	-0.909418	-0.705011	-0.617195	-0.918751	2.28009	-0.000400873	-0.587358	-0.861534	-0.280614	-0.590731	0.225969
367	0.0799341	1.57267	-0.239776	0.503401	5.33166	0.411588	-0.0769231	0.121119	1.21278	2.47287	0.0844624	-0.835358	-0.0607086	1.30532	-0.428803	-0.403311	-0.392342	-0.432715	0.485904	-0.0358419	-0.384697	0.0449282	-0.828386	0.0130874	0.484643	-0.739831	-0.472932	-0.547148	0.730253	-0.661522	-0.91241	-0.442676	-0.689364	-0.942535	-0.95498	0.0664851	0.205113	1.88071	0.0380001	-0.245823	-0.95819	-0.432634	0.47049	-0.609283	0.133593	-0.696052	-0.883065	1.88761	1.07071
368	1.46359	0.68632	0.664095	-0.689801	0.458375	1.58087	-0.418504	-0.555609	0.291858	0.541472	0.441157	-0.903799	-0.686725	-0.358009	-0.460526	-1.19669	-0.595817	-0.987429	-0.566058	-0.421994	0.187921	-1.17691	-0.14545	0.640814	0.183167	-0.0431729	-0.0399143	0.0262204	-0.300487	0.47996	-0.447935	-0.658874	-0.229887	-0.897627	-0.946256	0.0178236	0.00802866	0.786684	0.262079	-0.174961	-0.49542	-1.11381	0.882158	-0.747023	-0.982058	-0.712427	-0.323602	-0.224057	-0.274998
369	-0.132677	-0.153795	0.442399	-0.0715674	0.338582	0.34952	-0.125801	1.0042	0.54532	-0.175657	-0.410272	0.0134218	-0.165474	1.23089	-0.180494	0.337893	-0.816413	0.333697	-0.433791	-0.773737	-0.81314	-0.567196	0.00538931	-0.18505	0.0528886	-0.230054	0.0156228	1.09497	-0.00238766	-0.116531	-0.938661	0.18165	-0.397513	-0.758699	0.530889	0.427352	0.384791	0.787781	-0.583302	2.01282	-0.984344	1.22412	0.393674	-0.644674	-0.872205	-0.654486	-0.914684	1.52994	0.605217
36_J	-0.235757	-0.575151	0.401242	0.141267	0.742022	-0.110253	-0.291101	-0.258102	0.0628031	-0.267252	-0.00669628	0.244035	0.264849	0.358074	0.0477373	0.296745	-0.157177	0.0713932	0.12316	0.100065	0.121448	-0.537041	-0.186016	-0.24961	-0.227023	-0.233796	-0.518411	-0.196998	0.292893	-0.188913	-0.133995	-0.142947	-0.294885	-0.0608378	0.0447109	-0.341068	-0.000710701	-0.0599582	-0.149244	-0.217005	0.0776174	-0.223159	0.35539	-0.240889	-0.225581	-0.0413148	-0.161867	0.172695	-0.176855
370	-1.31548	-0.28966	-0.952699	-0.301762	-0.83168	-0.665243	-0.240091	-0.898146	0.167222	-0.604828	0.580657	-0.142128	-0.401625	-0.668658	0.201462	-0.718746	-0.206836	0.557088	-0.00074607	-0.808493	-0.476838	-0.649494	1.08944	-0.419691	-0.37423	-0.965447	-0.0782268	-0.231998	-0.704289	0.0423205	-0.393085	0.656308	-0.763299	0.409569	-1.29193	-0.299588	-0.715496	1.12091	-0.666834	-0.379921	0.742999	0.485045	-0.989917	0.0908842	-0.0827143	-0.0203444	-0.257534	-0.165788	0.118515
371	-0.566931	-0.302594	0.699024	1.07716	0.341146	-0.435077	0.915546	0.616735	0.493737	-0.246861	-0.282031	3.00456	0.887543	1.8247	0.234561	-0.49009	-0.211044	-0.356402	1.53427	1.05208	0.101607	-1.05623	0.137107	-0.345537	0.740902	0.465935	0.258259	-0.30327	1.39225	0.0332086	-0.163526	-0.357945	-0.649755	0.432012	-0.148188	-0.306196	-0.00598458	0.630653	0.141466	1.09783	0.494188	0.264403	-0.301309	0.40038	-0.776277	1.07771	-0.834837	1.58409	0.798065
372	1.03541	-0.209358	0.97287	0.952822	0.248093	1.00563	0.694969	0.977757	-0.0502845	0.110706	0.675777	0.941033	0.812328	0.795683	0.0916446	0.0469655	-0.833823	0.779025	-0.0921176	-0.633175	0.16934	-0.708832	-0.901044	0.257406	-0.0271196	0.0943594	0.21482	0.391049	-0.029938	0.200138	-0.463007	-0.674822	-0.797884	-0.178334	-0.0794934	-0.0019305	0.316339	0.930233	0.717702	-0.693436	-0.510437	-0.626482	1.78555	-0.00338741	-0.992963	-0.27552	-0.341757	0.749832	1.01305
373	-0.662545	-0.30055	0.966632	0.997456	-0.266028	-0.519483	-0.418805	-0.572245	1.54447	-0.287816	-0.420997	-0.384368	0.592844	-0.500095	0.0239676	0.265073	1.22844	-0.601549	0.342175	0.637204	-0.672734	-0.180595	-0.694909	0.215684	0.548084	0.386729	0.035356	0.776002	2.00734	-0.781579	0.15945	0.904679	0.37096	-0.053531	0.0186566	-0.0416324	0.192457	0.950551	-0.190905	2.0677	0.109736	-0.845487	-0.758938	-0.337578	-0.542592	0.173243	1.45631	-0.811575	-0.757673
374	1.09429	0.307054	0.078994	-0.961291	0.364425	1.74447	-0.0987553	-0.135255	-0.670798	0.489103	-0.0285432	-0.966243	-0.388967	-0.515718	0.232664	0.175279	-0.816581	-1.2997	-0.15566	0.145671	-0.813636	1.06526	-0.421258	0.453246	0.125622	-1.11609	-0.39997	-0.140435	-0.166982	0.171571	-0.297718	0.179094	-0.716128	-0.696964	-0.474625	-0.205845	-0.126706	-0.0573929	0.52086	-0.294367	-0.345754	0.653563	-0.145229	-0.21315	-0.87337	-0.723246	-0.142665	-0.973459	-0.517283
375	0.417561	2.44523	-0.231426	-0.627562	0.582343	1.31067	1.33365	-0.462159	-0.632702	0.435676	-0.165357	-0.866215	0.271844	-0.137291	-0.146214	0.0551124	-0.354158	0.562432	-0.930831	0.046151	0.552644	-1.05138	-0.324807	0.416908	-0.152506	0.0860855	0.154992	-0.392655	0.688231	-0.276694	-0.866654	0.41022	0.0627704	-0.684794	0.75597	0.171432	0.231183	-0.0767182	0.77173	-1.12528	-0.912602	1.54223	-0.291751	-0.547593	-0.768005	-0.714169	0.0327406	-0.668865	-0.432555
376	-0.0828269	0.517073	-0.781086	-0.939724	0.588638	0.993876	-0.259581	0.954255	-0.980782	0.348167	1.407	-0.995503	-0.915231	-0.604866	0.00787591	-0.262966	-0.607126	-0.139106	-0.119648	-0.349598	0.31244	0.437123	-0.181356	-0.0276607	0.555386	-0.158657	0.0991555	-0.244119	-0.471904	-0.824477	0.0644939	-0.11668	-0.536972	-0.4503	-0.0629674	0.689429	-0.323387	-0.910069	-0.272696	-1.0767	0.0151288	-0.160419	-0.110668	-0.401589	0.579436	-0.729978	0.293621	-1.13657	-0.785297
377	0.472982	-0.160136	-0.234125	-0.0463591	1.16723	0.65844	0.382116	1.67509	-0.419047	0.379643	-0.535524	0.814239	0.215586	-0.193986	-0.18152	0.531001	-0.222413	0.0662381	-0.337282	-0.23376	1.37212	-0.473182	-0.809086	-0.0629018	0.148863	0.438889	0.0102599	-0.415445	0.64182	0.323897	-0.88327	-0.38101	-0.31532	-0.264917	-0.386795	0.362009	-0.210267	0.0391101	-0.487879	0.119525	-0.929156	-0.381141	0.263997	-0.569995	-0.792049	-0.554653	-0.847965	-0.439372	-0.0458075
378	-0.69426	-0.302349	0.0407444	-0.798932	-0.18694	0.444598	-1.2236	-0.24756	-0.931673	-0.47953	-0.505223	-0.263654	-1.25367	-0.848095	0.0461036	-1.02393	-0.766511	-1.14723	-1.16926	-0.918299	-0.665701	-0.16123	-0.687352	-0.171354	-0.551186	-0.806811	-0.516952	-0.526169	-0.412092	-0.372928	-0.699473	-0.925023	-0.0425919	-0.126279	-0.65077	-1.17858	-0.581455	-0.268745	-0.930744	-0.259276	0.132472	1.50173	0.356399	-0.916588	-0.526081	-0.567703	-0.626581	-0.17904	-0.238015
37_J	0.0430014	-0.448004	0.686596	0.710466	1.32088	-0.496822	0.280338	-0.409938	0.899891	-0.275515	0.143239	-0.218792	0.657747	1.30791	0.0147375	0.115195	-0.170935	0.15631	0.00110952	-0.0547548	0.315297	-0.114586	-0.0945977	-0.147285	0.271071	-0.00749319	-0.243133	-0.0713147	-0.163947	0.445947	-0.376407	0.0545144	-0.0454125	-0.141286	0.276044	-0.280483	0.0742397	0.00276464	0.0312622	0.364634	-0.256514	-0.0430346	0.805821	-0.0352145	0.0934018	-0.119666	-0.187516	0.15154	0.145312
380	0.760013	-0.299628	0.844045	0.0724877	1.52898	0.557766	0.154118	1.20551	-0.321149	0.281686	-0.218566	0.678519	0.149729	-0.0503729	1.32904	0.44041	0.794114	0.94888	0.267874	-0.485077	-0.564899	0.116322	0.805581	-0.0414886	0.146961	0.147965	-0.385072	-0.225791	0.550279	-0.623516	-0.535944	0.353992	0.717072	0.070784	-0.334055	-0.782506	0.267441	0.213203	-0.789888	-0.508081	-0.583105	0.232604	-0.612677	-0.101722	-0.289443	0.146135	0.829424	1.53312	-0.65589
381	0.101903	0.376766	-0.892906	-1.22895	0.0842813	1.74309	-0.320417	-0.593935	-0.935315	0.310385	0.105138	-0.974736	-1.02423	-0.81173	0.884812	-1.32957	-0.230833	-0.97694	0.950808	0.00191294	-0.500472	-0.682031	-0.509817	0.105376	0.134878	-0.0249648	-0.486234	-0.584221	0.73606	1.02923	0.718364	-0.641406	-0.213555	-0.784865	-0.938515	-0.337276	-0.368683	-0.462559	0.29052	-0.930056	0.666599	-0.598578	0.436013	-0.735894	-0.138197	-0.721342	1.08121	-0.206518	0.0738995
382	0.790856	-0.296502	1.39762	0.928396	0.965756	-0.189096	0.63518	0.402661	0.439393	0.302615	-0.00904362	1.19057	1.06489	-0.0914223	2.25533	0.246759	-0.0502607	0.577005	-0.613587	-0.4611	-0.765926	0.173098	1.1102	0.893792	0.185601	1.08635	0.859827	0.205469	0.701045	0.0564836	-0.142918	0.424782	0.0718468	1.21776	1.33229	0.181954	0.39312	0.656674	-0.451352	0.812228	-0.908031	-0.343674	-1.18597	0.428164	-0.761367	0.0036182	-0.822425	-0.663991	-0.00879771
383	1.94465	-0.291719	1.50395	1.03311	1.72187	0.178156	2.03643	1.68552	-0.267352	0.386158	-0.00106192	-0.546758	0.313447	-0.14643	-0.363332	0.482792	-0.480311	0.0822296	0.164488	0.784829	-0.514655	-0.701557	-0.151907	0.30288	0.371269	-0.205678	0.0441421	-0.290902	0.552101	0.722736	-1.01782	-0.0696351	-0.51498	-0.662216	0.0192787	-1.09829	0.11989	-0.078132	-1.20496	-0.434958	0.0594276	0.376636	0.397539	-0.371617	-0.98676	-0.66278	-1.01004	-0.230961	-0.28067
384	1.12995	-0.25549	1.61468	0.838583	0.839356	0.142356	0.571839	0.863343	0.304471	0.259085	-0.172847	-0.336216	0.689553	-0.0861586	0.527004	0.723207	-0.538045	-0.451511	0.455836	-0.289672	0.00932754	0.019822	-0.398482	0.341579	0.309631	0.160425	0.8976	-0.378559	0.0309061	0.218179	-0.263329	-0.463545	-0.0472677	-0.136506	0.994067	0.691591	0.741124	0.038697	0.580103	-0.559087	-0.968015	0.132136	0.166172	0.710025	-0.848488	-0.615486	-0.101243	-0.261281	-0.497275
385	-0.0995623	-0.260095	-0.0207948	-0.602056	-0.0700892	0.0103614	-0.13786	0.413868	-0.569913	-0.0143009	-0.722369	0.283784	-0.649919	-0.736718	0.170162	0.570464	-0.259929	0.395408	-0.592175	-0.443482	0.150962	1.15111	-0.540607	0.00254496	-0.423224	-0.380436	0.0176325	-0.616103	0.933586	-1.06952	-0.477914	-0.690595	1.3776	-0.153827	-0.270568	0.340037	0.0614981	-0.0449396	1.16077	1.52353	1.67321	0.335146	0.358278	-0.023485	-0.205469	-0.488868	-0.359712	-0.646585	0.661732
386	-0.794274	-0.289242	-0.625775	-0.817909	-0.472358	-0.680828	-0.355985	-0.488854	-0.598964	-0.405348	-0.727074	-0.349069	-0.316079	-0.572376	-0.76126	-0.0761312	-0.695485	-0.154473	-0.488605	0.955793	0.297529	-0.620592	-0.461866	-0.263784	-0.354561	0.0548807	-0.439525	-0.1993	0.244051	-0.463666	-0.359028	-0.564803	1.0671	0.371402	0.623567	-1.06703	0.464906	-0.171764	0.415241	0.198845	-0.406838	0.545225	0.557073	-0.68709	-0.0334316	-0.106734	-0.216513	-0.995169	-0.552955
387	-0.180798	-0.262325	-0.37726	-0.561569	-0.422732	0.327091	-0.486277	-0.0257661	-0.572187	-0.502913	-0.4585	-0.222408	-0.469864	-0.693743	-0.824257	-1.25507	-0.679382	-0.881908	0.144619	0.16274	3.5965	0.5476	0.449867	0.00635222	-0.460074	-0.218254	-0.599306	-0.125192	-0.647794	-0.98094	-0.281842	0.891715	-0.0655822	0.0397049	-1.07146	-0.19024	0.300144	-0.503154	2.78666	-0.862961	-0.329936	-0.466417	0.142954	-0.635058	0.0782614	-0.50242	-0.123543	-0.967837	1.00397
388	-0.0384502	0.987202	-1.27818	-0.501773	-0.274818	0.13775	0.511435	2.10302	-0.924495	0.297795	-0.581118	-0.0286607	-0.12223	-0.44654	-0.524388	0.863708	-0.435513	-0.923347	0.059384	0.534916	-0.448474	-0.610444	0.363463	-0.125721	-0.0625399	-0.272207	0.165362	-0.357094	-0.68092	1.21978	-0.347069	-0.55215	-0.740539	-0.450362	0.451239	-0.254356	-0.171104	-0.1621	-0.627199	-0.892218	-0.394924	-0.524047	2.64073	0.152923	-0.016127	0.295705	-0.202109	-0.116906	0.890119
389	0.648215	-0.287438	1.49242	0.236047	-0.225849	0.233011	-0.573941	-0.0314366	-0.139506	0.288954	-0.286261	0.0439542	0.284409	-0.606168	0.284148	0.0431936	-0.461508	2.26319	0.148119	-0.674336	-0.727658	-0.994802	-0.236493	0.446218	-0.338515	0.21476	-0.59801	0.448867	-0.117429	-0.509151	-0.799984	-0.204763	0.581086	-0.352584	0.720169	0.0683696	0.124256	-0.370276	-0.344402	-0.744952	-0.846177	2.52699	-0.833433	0.595565	-0.671529	-0.191075	-0.747647	-0.598041	-0.354975
38_J	1.78364	-0.530383	2.96104	3.30668	1.64106	-0.31097	0.889861	-0.488542	3.18033	0.73841	1.33405	0.0709693	2.43355	1.32599	0.862285	0.659328	0.749724	1.43075	0.859142	0.892916	-0.175918	0.253833	-0.0460328	0.591585	0.221417	0.0588673	-0.00306512	0.103268	1.53777	0.25776	0.351513	1.01362	-0.280864	-0.0522698	0.992343	0.194789	0.495749	0.449903	1.16183	0.616777	0.275855	0.572127	0.849281	1.06264	0.421542	-0.0408388	0.060823	1.34766	0.781021
390	0.27803	-0.298384	0.19294	-0.139938	0.674631	0.0325412	-0.573409	0.378234	-0.719667	-0.221839	-0.402462	0.385627	-0.698925	-0.0155847	0.122389	-0.296682	-0.277909	-0.342036	-1.08527	-0.0789576	0.115546	0.166055	-0.559635	-0.0733764	-0.315691	0.18836	0.505156	-0.488416	-0.489095	-0.59704	0.567931	-0.720991	-0.287962	0.0663718	0.0338953	-0.411212	-0.428389	-0.616694	-0.764648	0.964209	-0.553911	-0.665034	1.65787	-0.0622165	-0.24704	0.30671	-0.394315	-0.286421	-0.638841
391	0.290963	-0.279502	0.0443699	0.457976	0.536389	0.316789	0.446593	0.276691	-0.405695	-0.179541	0.37042	1.17523	-0.00442002	-0.216698	-0.934484	-0.496594	-0.714941	-0.272972	-0.56985	-0.425114	-0.513332	-0.699735	0.971805	-0.205382	-0.408424	-0.0479733	-0.68178	-0.598529	-0.161022	-0.54793	-0.452288	1.72553	-0.234193	-0.170389	-0.771856	0.012119	-0.0865359	-0.133091	2.1994	-0.433033	0.625027	-0.617011	0.401129	0.011065	-0.168386	1.10675	-0.328845	-0.628436	-0.607216
392	1.54519	-0.295862	1.28519	1.00911	1.55965	0.888794	0.14411	1.13395	-0.126672	0.160263	0.218599	1.72678	0.71307	0.743186	-0.709951	-1.20046	-0.166566	-0.215458	-0.121252	-0.392669	-0.0511568	-0.0634481	0.284045	0.155632	0.187373	-0.257049	0.590078	0.49546	0.719803	-0.294847	-0.172185	-0.864065	-1.11866	0.4762	0.504349	-0.0824491	0.58274	-0.0207737	-0.476561	-0.813774	-0.688634	1.29036	0.476817	1.02193	-1.12237	2.24981	-0.557188	-0.0974387	-0.717515
393	-0.648613	-0.302193	-0.670177	-0.992968	0.550399	-0.0728295	-0.646082	3.34782	-1.02801	-0.414339	-0.696643	-0.342575	-1.01054	-0.080165	-1.15173	0.0329946	-0.0239986	0.408543	0.864569	-0.438543	0.159459	-0.715634	-0.536043	-0.201875	-0.547483	0.543565	0.204478	-0.611377	-0.461961	-0.564857	-0.471022	-0.683303	-0.801848	-0.291613	-0.263028	-1.10372	-0.165114	-0.710848	-0.733967	1.0441	-0.518422	1.32821	-1.0225	-0.0141933	-0.195496	0.640077	-0.351411	-1.03483	-0.618116
394	0.550586	0.67279	-0.19864	0.990126	0.252952	0.249192	1.65244	0.585234	0.788173	0.163571	-0.21294	-0.952714	0.765151	-0.138915	0.478367	-0.597931	-0.794363	-0.756681	-0.249648	-0.161657	-0.747992	-0.387815	-0.280192	-0.179054	0.23601	-0.0552132	0.823607	0.474575	0.972309	-0.21583	-0.832973	-0.274573	-0.980876	-0.983083	0.86125	0.248682	0.183689	0.125481	0.243271	-0.103297	1.35744	-0.292264	1.95411	0.506613	-0.719266	-0.683319	-0.787382	-0.103177	-0.828709
395	-0.360175	-0.298523	0.430057	0.0648444	0.902148	-0.363981	0.675227	0.14108	-0.046919	-0.252382	0.000784974	0.859383	1.20677	2.77265	-0.516773	1.44937	0.12952	0.265848	2.05442	1.36304	0.0671586	0.978049	0.100093	-0.231449	-0.103711	0.705167	0.942818	0.615326	0.00680181	0.302947	-0.545891	-0.76252	1.72157	0.627754	0.302311	1.5856	-0.185603	0.0955588	-0.798455	2.26937	0.438508	-0.699712	-0.620993	-0.813056	-0.303837	1.8703	-0.441591	-0.694727	-0.661677
396	0.455928	-0.229207	0.638852	2.88007	-0.820149	-0.61723	1.712	-0.606435	0.239033	-0.0176625	0.346632	2.29335	2.60705	-0.0307309	0.315202	0.280819	1.89456	0.149086	-0.704763	0.511164	-0.00836692	1.6487	2.59953	0.377237	0.85231	0.855496	-0.285391	0.764894	-0.565663	1.07234	-0.607153	-0.827341	1.53977	1.50416	1.11041	1.40494	0.41966	0.316481	-0.0122082	-0.571962	0.316434	0.967386	0.142172	-0.854354	-0.392487	0.705959	-0.515381	-0.738113	1.56962
397	1.84384	-0.263935	1.52759	1.53439	0.164133	0.0181942	2.0377	1.20095	0.362075	0.0783206	0.582169	0.883911	1.189	0.932391	0.112874	1.03417	-0.173591	0.658323	-0.472002	-0.122181	-0.444097	-0.0777366	-0.860298	0.606629	0.0148903	1.27372	0.473683	0.0743742	0.583437	0.114309	0.280655	-0.544636	-0.123083	0.352898	0.365339	-0.0440239	0.0323403	0.219788	-1.15566	-0.610652	2.08553	0.0305654	-0.189385	0.999235	-0.90394	0.1915	0.553988	0.110401	-0.180771
398	1.87134	-0.293133	0.554597	0.815371	-0.655165	-0.379238	0.10218	-0.236833	0.227335	0.193329	-0.117486	-0.130913	0.356299	-0.659777	0.0326277	0.875247	-0.129186	-0.0401085	-0.695979	-0.764029	0.00406427	-1.10099	0.0322994	0.645843	0.152141	0.335044	-0.0639873	-0.562835	-0.807884	-0.975148	-0.269021	-0.469568	0.920655	0.240337	-0.247115	0.682265	0.246309	0.232347	0.00516274	-0.562917	-0.970851	-1.03477	-0.938054	0.258149	-0.852607	-0.557874	0.682173	-0.498646	-0.500587
399	-0.0353613	-0.261633	0.166631	-0.241916	-0.132365	-0.461784	-0.159835	0.298819	0.10254	0.117973	-0.626435	-0.971276	-0.418651	-0.608675	-0.885758	1.39653	-0.447977	-0.177236	-0.504212	0.060492	1.01778	-0.635794	-0.473731	0.113701	0.469732	-0.296916	-0.256844	0.279036	-1.00189	-0.479852	0.827331	-0.583757	-0.755314	-0.192161	0.0281168	-0.28372	0.184395	-0.429538	-0.65293	0.714917	0.775166	-0.55044	0.0236888	0.112648	-0.0593547	-0.717461	1.21246	0.277796	-0.563378
39_J	-0.855578	-0.449247	0.338524	0.0647159	-0.234905	-0.430486	0.0598747	-0.752938	1.44259	-0.345504	0.147119	-0.267754	0.503389	0.319284	-0.0600401	-0.0785986	0.00808262	-0.0967007	-0.107915	0.426822	-0.351909	-0.52754	-0.0558219	-0.196814	-0.31626	-0.127948	-0.632549	-0.0930261	-0.164948	-0.259497	-0.12267	0.00118765	-0.180226	-0.140709	0.0799066	-0.0146205	-0.0724126	-0.162368	0.273652	1.11512	-0.0709418	-0.216726	0.127945	0.337591	-0.0168463	-0.133914	-0.156673	0.235579	0.170135
401	-1.48667	0.0677695	-2.11421	-1.90232	-0.708429	-0.260016	-1.03475	-0.897172	-1.13139	-0.282497	-0.943935	-0.943623	-2.02648	-1.0809	-0.301275	-1.08563	-0.266331	-0.665752	-0.839147	-0.646687	1.82282	2.51649	-0.185396	-0.971441	-0.681655	-0.840966	0.0942357	-0.248303	-0.891346	-0.0865119	0.0583934	-0.123135	0.270992	-0.795832	-0.965109	-0.930258	-0.587237	-0.496935	-0.277951	1.496	0.00905067	-0.165809	-0.115769	-0.405701	0.570608	-0.569649	0.286273	-0.847359	-0.310089
402	-1.02131	-0.301117	-0.876169	-1.21639	-0.970641	-0.602609	-1.2412	-0.856213	-0.911218	-0.434144	-0.198439	0.307341	-1.01016	-0.873019	0.306354	-1.4595	0.904025	1.68096	-0.00457651	-0.597161	-0.113358	1.35962	-0.0938689	-0.543257	-0.0336652	0.667649	-0.367807	-0.153532	-0.404822	-0.764803	0.196584	0.0230827	0.407695	-0.31966	0.467359	0.280041	-0.622813	-0.800263	1.3724	-0.648362	1.91801	1.52702	-0.743415	-0.312546	0.77058	0.114922	0.452724	-0.168902	0.804684
403	0.34681	-0.240857	0.260578	1.20307	-0.0559543	0.34621	0.393245	-0.396715	0.619305	0.153185	0.595757	-0.238512	1.42005	0.427698	0.50838	-0.193921	-0.54155	0.160432	0.581054	0.873059	-0.00102805	1.66891	0.0268278	0.744146	0.41119	-0.212204	1.61719	1.71889	0.185433	1.08848	1.35883	1.25284	1.55743	-0.217601	0.513559	0.780279	0.585639	0.0285149	0.84219	-0.127035	0.328296	-0.748579	0.152126	-0.189702	-0.383873	-0.384372	-0.508211	1.34826	0.446539
404	0.901371	-0.299352	1.29309	1.38874	0.0713038	-0.357467	0.796481	0.266208	0.0262543	0.0147544	0.48976	1.53055	1.01891	0.592542	0.143471	0.444244	-0.345585	-1.24692	-0.606158	-0.71476	-0.315623	-1.04266	1.12903	0.296766	-0.390631	-0.0939376	-0.409673	0.217946	-0.38741	0.724237	-0.131548	1.9767	-0.633938	0.581275	0.33494	0.669988	0.0227838	0.231721	-0.441558	0.179829	-0.180194	-0.333628	-0.880585	-0.0451247	-0.75314	0.474709	-0.815578	-0.401287	0.00112557
405	0.415876	-0.295289	0.991684	0.897085	-0.594941	-0.348675	0.41872	-0.274099	0.859374	0.168947	0.202414	-0.0158685	0.729073	-0.170625	0.361558	1.13181	-0.611545	1.38883	-0.491908	1.09455	0.292855	-0.968466	-0.733369	0.450301	-0.497488	0.0506995	0.475108	1.07828	-0.688918	-0.834045	-0.768951	-0.139091	-0.547448	0.484925	0.172725	0.395524	0.78187	0.399523	-0.99059	-0.717112	0.803309	0.538526	-0.467932	-0.415867	-0.626621	-0.658592	0.268109	0.585425	0.153734
406	0.331454	0.150341	-0.110674	-0.00571381	0.40791	-0.0671624	-0.508486	1.37852	0.924352	0.281366	0.151092	-0.260584	-0.42531	1.3265	0.14821	-0.102038	-0.0886449	-0.395207	1.14569	0.986407	0.0639564	0.0950308	0.0966525	0.151534	-0.463985	-0.15407	0.104521	1.31858	-0.258734	-0.63485	-0.548488	-0.765268	0.692253	-0.0420008	-1.15481	-0.452345	-0.570907	-0.116229	-0.800693	0.870358	0.433332	0.210437	1.96713	-0.118635	-0.307595	-0.656113	-0.444719	1.13189	-0.0623211
407	-0.701509	1.9212	-1.72057	-1.92695	0.215672	0.247833	0.249721	-0.580144	-0.490956	0.0871893	0.575278	-0.944128	-1.41482	-0.680536	-0.910854	-0.276967	-0.610059	-0.670806	-0.842613	1.10477	-0.203445	-0.273106	-0.190666	-0.197487	-0.306546	-0.393284	-0.701696	-0.701355	0.349603	1.38055	0.0504376	-0.131553	-0.543924	-0.954612	-0.712582	-0.398241	-0.67695	-0.00568952	-0.284803	-0.713916	0.00112405	-0.172838	-0.12242	-0.411065	0.559096	-0.745133	0.27669	0.305368	-0.314717
408	-0.190475	-0.302192	0.308764	-0.194736	-0.885872	-0.410486	-0.166281	-0.596468	-0.310874	-0.346471	0.0699497	-0.130876	0.521539	-0.269998	0.284486	-0.519709	0.439448	-1.00199	-0.102369	0.755408	-0.524776	-0.71549	0.199493	-0.0381027	-0.162628	-0.068448	0.0256052	-0.306665	-0.179879	-1.06633	-0.470853	-0.683123	-0.801764	0.746252	0.778397	0.715425	-0.223703	-0.149969	2.13544	1.04448	-0.518253	0.347624	-0.0940853	1.48305	-0.195251	0.976465	0.98623	-0.641584	-0.618018
409	2.21347	-0.296854	1.79626	0.438022	-0.229156	-0.437693	0.13254	-0.199488	0.660347	0.321487	0.126474	-0.987949	-0.419463	-0.54594	0.249596	-0.964125	-0.36102	-1.10909	-0.322659	-0.559255	0.532368	1.53913	2.47126	0.272	0.462566	0.524631	0.442879	-0.0809957	-0.829398	-0.291554	0.302352	1.13148	0.512324	-0.88579	0.730265	0.69259	-0.13509	-0.588628	-0.0678152	-0.60092	-0.686213	-0.782358	-1.0929	-0.241246	-0.439197	-0.752932	-0.554261	0.239491	-0.716101
40_J	0.169794	-0.294937	0.206097	0.279234	0.0991139	-0.389984	0.0910998	0.0994082	0.270021	-0.2139	0.213698	-0.30769	0.33884	0.296448	-0.136649	0.0585469	-0.149728	0.013978	0.0331976	-0.190833	-0.344875	0.0661928	0.219891	-0.236492	-0.274739	-0.0481195	-0.250843	-0.121512	-0.204837	0.176904	-0.103719	-0.124092	-0.279886	-0.173312	-0.141006	-0.331551	0.00296423	-0.163239	-0.12089	0.164445	-0.224994	-0.0755304	0.418717	-0.121963	-0.211586	-0.0310655	-0.147981	-0.00158841	-0.262734
410	-0.581001	-0.303211	-0.457985	-0.507042	-0.0589453	-0.528997	-0.0901629	-0.382897	-0.426132	-0.565754	-0.0666088	1.08047	-0.225197	-0.295902	0.74295	-0.66616	-0.691576	-0.130666	0.0682416	-0.789572	0.320628	0.448397	1.19434	-0.539977	-0.63042	0.0755449	1.17377	-0.691927	-0.677477	-1.00735	-0.340291	-0.544977	-0.737186	0.352545	-0.701839	-0.654291	-0.296342	-0.658026	-0.62136	-0.33256	-0.388171	0.578334	1.10715	0.162062	-0.00631815	0.964735	-0.193944	-0.54912	0.90195
411	-0.26648	-0.299893	1.56806	0.673788	1.50742	-0.295333	-0.36055	0.623244	-0.283048	-0.265587	0.28062	1.75137	2.07877	4.05319	0.661813	-0.138616	2.98965	0.292323	0.16049	-0.388243	-0.724156	0.345615	2.89819	-0.0835055	0.303011	1.31055	3.08731	2.62077	-0.108775	0.565048	-0.794304	1.4725	0.595134	1.047	-0.124762	1.8844	0.5509	0.430353	-0.334616	2.78984	-0.0564944	-0.223933	-0.170771	0.610882	-0.663309	2.77038	1.15487	-0.0347126	0.567326
412	-0.379634	-0.219182	-0.448007	-0.88224	-0.846668	3.19738	-0.507803	-0.78118	-1.23737	0.126066	1.08567	-0.805341	-0.364411	-0.216388	0.451023	-0.951811	1.70369	0.71731	-0.44504	-0.778365	-0.42502	0.501473	0.413866	-0.486694	-0.472631	0.110033	-0.612456	1.24467	0.63059	-0.418482	-0.30902	-0.51189	-0.092467	0.34581	-0.881122	0.616735	-0.540812	-0.7739	-0.594425	1.40743	-0.357014	0.633593	-0.954775	1.06182	0.0389338	0.420213	-0.156278	-0.977461	-0.523859
413	0.225477	-0.235464	-0.0194848	-0.411962	0.329087	0.102426	0.019006	0.843438	-0.482134	-0.225505	0.332621	-0.61454	-0.907458	-0.795294	0.729831	-0.883173	-0.665883	0.0258109	0.229167	-0.745436	0.472451	0.657414	-0.367891	-0.196366	-0.115049	-0.164737	0.752082	-0.624362	0.770573	-0.335467	-0.217142	-0.414675	-0.00157768	-0.479662	-0.411658	0.767258	0.0901525	0.218478	-0.515285	-0.833939	-0.265473	-0.409252	1.36456	-0.591443	0.171888	-0.608905	-0.0456102	-0.944926	-0.470402
414	1.14193	0.413626	0.33444	0.00105633	1.27286	0.883726	0.185001	2.00339	-0.295533	0.0690816	1.16943	-0.977738	0.145379	0.159111	0.372589	0.019632	-0.490432	-1.00697	0.847874	-0.444037	-0.529606	-0.72214	0.189114	0.563702	0.0857438	-0.685063	0.372415	-0.0117424	-0.4678	-0.571783	0.623839	-0.691414	-0.80564	-0.22549	-0.0990996	0.338769	-0.231166	0.288391	0.2091	-0.456716	-0.52606	-0.640336	2.66146	-0.767754	-0.206589	-0.626534	0.967354	0.524089	0.660381
415	-1.18087	-0.301116	-0.0849643	-0.258032	-0.269342	-0.446652	-1.54749	0.380677	0.533786	-0.203513	0.0670013	0.222729	-0.733548	1.01911	0.799241	-0.906061	0.440492	-0.0131188	-0.39169	-0.756417	-0.38727	-0.526183	0.494988	-0.392091	-0.444335	0.177573	0.0623918	0.63909	-0.630495	-0.36315	-0.24778	0.963798	-0.691428	0.711757	-0.227196	-0.156757	-0.0817807	-0.216559	0.60689	-0.847682	2.36108	-0.436322	-0.371751	0.286787	0.127553	0.431613	1.52361	-0.483603	0.287599
416	1.81078	-0.128429	0.361841	0.891603	0.100271	0.414591	0.708057	0.0925382	1.04167	0.671066	0.902859	-0.991535	0.971137	0.29001	1.03455	0.74333	0.157754	-0.0200409	-0.0108043	-0.917015	-0.663492	-0.155149	0.487771	1.06807	-0.446852	0.171565	0.199915	-0.158434	-0.408452	2.03169	0.189435	0.95227	-0.475174	0.191155	0.597906	0.273014	0.592649	-0.0862653	-0.927658	-0.651569	-0.742464	-0.0500299	0.733986	1.47306	0.760235	-0.677114	-0.622265	-0.487461	-0.233845
417	1.56033	-0.296091	1.46185	1.16948	0.0546705	0.194645	0.205976	0.972007	0.526242	0.174009	0.936587	0.641043	0.519133	0.425395	0.336836	0.549883	1.72022	0.79497	0.16235	-0.17558	0.611743	0.0135274	-0.619156	0.397862	-0.150486	0.0644705	-0.116266	-0.562373	-0.0574648	0.656334	-0.596509	-0.816078	2.54546	0.293939	0.215288	1.11368	0.1777	0.332609	0.854312	-0.562414	-0.643448	-0.744434	-0.663314	-0.183377	-0.377085	0.582156	0.683523	0.664173	-0.1182
418	-0.396715	-0.297851	-0.832845	-0.185734	-0.883278	-0.587332	-0.978721	-0.323732	0.397366	-0.2407	0.376892	-0.93801	-0.904163	-0.84778	0.0914747	-1.04162	-0.229461	0.488189	-0.800658	-0.615019	0.921076	1.27505	-0.126871	-0.74659	-0.461642	0.136263	-0.670625	-0.187703	0.00865439	-0.00667263	1.87473	-0.0296385	1.21309	-0.895819	0.952979	0.231062	-0.275501	-0.461231	-0.201838	-0.670712	0.0970897	1.43898	-0.764244	-0.346135	0.698477	-0.710928	0.392707	0.407689	-0.258676
419	-0.586962	-0.29937	0.719139	0.443386	0.649875	-0.339071	0.0086088	1.226	0.836422	-0.111279	-0.154899	1.20444	1.3658	3.3001	0.207254	1.56645	0.370467	-0.0984143	2.85931	1.03485	0.351921	-0.583151	0.406065	-0.333585	0.402281	0.801826	1.01865	0.885183	-0.0214842	-0.995878	-0.314908	0.821742	-0.0982924	1.319	0.303592	-0.222743	-0.142171	-0.13611	0.491246	1.39422	-0.362881	-0.495632	0.101485	-0.657348	0.0304124	1.56469	1.3619	0.365661	2.41979
420	0.923388	-0.298743	1.18986	2.07082	-0.513997	-0.419913	0.627624	-0.414324	1.15553	0.0444157	0.983597	0.673294	1.06305	0.082514	0.745895	-0.152965	0.515055	0.842757	-0.241997	0.923583	0.0279381	-0.806168	0.0579515	0.536646	0.330556	0.0903943	0.876112	0.00366959	-0.28841	0.698811	-0.577704	-0.796181	0.63445	2.48564	1.65918	-0.481064	0.311773	0.665208	0.0385233	-0.0954181	-0.624712	-0.72782	-0.647592	1.19493	-0.349873	-0.392201	1.93756	0.34878	-0.0963183
421	0.559192	0.415833	-0.0947818	0.704847	-0.189511	0.302463	1.74206	-0.992678	0.716781	0.573754	0.835839	-0.991162	0.823616	0.0812676	1.54646	1.42666	-0.578609	-0.00884313	1.5522	0.0432827	-0.659871	-0.145177	-0.0908211	0.661027	0.586652	-0.0644358	1.07185	0.827523	0.0501173	0.44512	1.09239	-0.915016	-0.910166	-0.892311	0.890253	-0.00744473	0.227795	0.190928	-0.154956	-1.04605	0.151319	-0.039648	0.376169	-0.309444	0.777239	-0.438204	0.458266	0.149933	-0.227009
422	-0.461371	-0.280337	-0.878703	-0.950881	-0.843364	-0.243142	-1.0149	-0.652669	-0.0703869	-0.381438	-0.272377	-0.0820425	-0.387535	-0.424079	0.442314	1.88373	0.371147	-0.902501	-0.449602	-0.326176	-0.428248	-0.582598	0.406929	-0.160695	-0.182356	-0.943712	-0.410641	-0.503867	-0.664255	1.2939	0.952702	-0.517431	-0.724309	0.0544203	1.09657	-0.637231	-0.00749273	-0.263564	-0.598935	1.96398	-0.362232	0.624339	-0.427331	1.9053	0.0313556	-0.555051	-0.162586	-0.530682	0.210243
423	-0.679694	-0.297635	-0.436534	0.0211288	-0.821646	-0.766917	-0.907891	-0.849045	-0.473878	-0.313101	0.0233043	-0.32416	-0.872948	-0.647314	0.590669	-0.686451	-0.610945	-0.673505	-0.844463	0.515431	0.797094	-0.276711	-0.193479	-0.016488	-0.496491	0.0530791	-0.703066	-0.703103	-0.894444	-0.0975381	0.04619	-0.136047	0.25892	0.0417606	0.302822	1.19867	-0.247922	-0.00869299	-0.288462	0.0141532	-0.00310796	-0.176591	0.554341	0.683124	0.552949	-0.426474	0.271574	-0.275412	1.57654
424	-0.0696708	-0.275364	-0.697219	-0.255129	-0.872582	-0.13595	-0.496634	-0.857708	0.32098	-0.10195	0.134872	-0.968167	0.0251105	0.196496	1.69301	-0.0297825	-0.427559	-0.115057	0.0842942	1.46052	-0.436723	1.53276	-0.44132	0.364306	0.0976328	0.434625	-0.21738	1.03372	-0.671238	1.26284	0.925202	-0.53198	-0.73111	0.527558	-0.106563	0.175006	0.111319	-0.146695	-0.610779	-0.32154	0.872677	0.600041	0.608944	-0.666178	0.0114582	-0.222966	-0.179148	-0.0966557	0.194243
425	-0.262179	-0.304489	0.377745	1.52492	-0.62501	-0.61771	0.133645	-0.772406	0.259824	-0.130085	0.632496	-0.161164	0.0792103	-0.107691	0.177591	-0.164329	3.00154	-0.440613	0.183756	-0.162371	0.634462	-0.8117	0.049316	0.670221	0.551846	2.5554	0.862443	0.541719	0.464462	-1.11755	1.40976	0.251825	1.11468	0.21378	1.48298	-0.487472	3.36148	-0.655878	0.886059	-0.998594	-0.631208	0.147292	-0.236264	0.50527	1.08342	0.759241	-0.487762	0.337238	-0.103904
426	-1.65231	-0.307306	-1.4465	-1.39874	-0.355998	-0.799171	-0.236678	-1.05589	-0.478135	-0.546451	-0.296407	-0.667454	1.24364	1.0781	-0.226386	-0.709445	-0.450816	-0.946648	1.05465	0.482337	-0.471082	-0.641569	-0.478237	-0.777499	4.47238	-0.962872	-0.648614	-0.880013	5.68595	-1.02698	-0.383746	0.67607	-0.75868	-0.621278	-0.91616	0.886672	-0.64768	0.0501835	-0.658791	-0.90867	-0.431466	0.501547	-0.986013	-0.703753	-0.0692009	-0.270102	-0.246286	-0.579895	-0.567337
427	-0.775945	-0.307081	0.762365	0.766225	0.205126	-0.273151	-0.880544	0.812225	1.35765	-0.110963	-0.151694	0.877723	0.17986	2.05894	2.20279	2.05177	1.45874	1.04377	0.332933	-0.199647	0.570348	0.792191	-0.315296	-0.136236	0.106724	0.29894	2.96275	0.607136	0.158475	1.04052	1.30575	1.19668	-0.636997	1.50491	0.101603	0.424384	0.0936068	0.152879	0.796468	0.496631	-0.186356	0.936266	-0.279745	0.435155	0.286798	0.225038	1.78872	1.63889	0.415655
428	-1.74495	-0.307455	-1.18208	-0.017193	-0.967945	-0.757363	-0.203292	-0.955719	0.0599028	-0.640336	0.485907	1.01722	0.150196	0.172695	-0.399979	-0.197921	1.19132	-0.620389	1.42781	1.21853	0.900166	-0.20576	-0.138104	-0.560196	0.520682	0.593991	-0.124153	0.0353481	-0.00426616	0.750981	0.129796	1.76281	-0.504672	0.8125	0.929122	0.775016	-0.466464	-0.64092	-0.216447	0.856632	0.0801911	-0.102723	-0.771334	0.795843	0.673933	3.85891	0.372278	2.20729	1.72248
429	0.27666	-0.284139	0.217072	0.216691	-0.565362	-0.167134	-0.460351	-0.373198	0.811062	-0.0329287	0.85634	0.110558	0.468832	-0.336661	0.374821	0.965785	-0.349763	1.34135	-0.299156	0.829524	-0.617604	-0.843288	0.635691	0.490929	-0.0626666	0.82397	-0.144421	0.3386	-0.0891257	1.46719	1.29809	0.173055	-0.401531	0.97241	-0.427597	-0.209585	0.0899604	0.100924	-0.863535	0.706732	-0.668293	-0.766467	0.118272	0.429994	-0.41317	-0.666508	-0.532597	-0.0685217	0.411201
430	-1.28673	-0.304924	-0.0455576	-1.14143	-0.848768	-0.480209	-1.06008	-0.675975	-0.750462	-0.454762	-0.357203	-0.629193	-1.34897	-0.762735	1.2272	-0.26126	0.424325	1.43247	-0.118156	-0.643887	1.83727	-0.259724	-0.180221	-0.390152	-0.29926	-0.384588	0.100537	-0.694866	-0.471035	-0.0794524	1.71363	1.62825	2.72326	-0.263895	-0.962666	-0.387907	-0.40957	-0.66019	1.1478	-0.706843	0.0168352	2.75218	-0.109236	-0.400435	0.581915	-0.509858	0.295684	-0.844592	-0.305543
431	-0.403495	2.49455	-1.38553	-1.13975	0.546895	0.770209	0.424701	0.50893	-0.938882	0.658985	1.02913	-0.809507	-0.185692	-0.147937	-0.451679	-0.501113	-0.559186	0.675638	0.0805344	0.110012	2.25903	1.52543	-0.0291609	-0.320092	-0.41052	0.775398	-0.623036	-0.858261	-0.355205	0.126621	0.294282	0.126456	-0.423314	-0.88631	-0.305127	0.990596	-0.189626	0.545635	-0.0747664	-0.60454	2.11269	0.0426053	0.0814505	-0.246687	0.911956	0.0985777	2.82945	1.22852	-0.172843
432	0.00836355	-0.219812	-0.537234	-0.411755	0.554439	0.380566	-0.0168106	2.00844	-0.337737	0.0156791	0.105972	1.05172	0.130222	1.05784	-0.679542	-0.0436835	0.384172	-0.35267	1.23318	-0.087956	0.762452	1.05667	0.140998	-0.120814	-0.567808	-0.411121	-0.0242516	-0.349063	0.858226	3.2488	-0.515011	-0.729847	0.231123	0.50471	0.355399	-0.0700883	-0.152921	0.0252888	1.98329	-0.489302	0.500041	0.269593	2.5248	0.64524	-0.259151	1.05759	-0.404396	-0.672857	0.59698
433	-0.704217	-0.289416	-0.228012	-0.679116	-0.775667	-0.484335	-0.823067	-0.864392	-0.0720456	-0.230488	-0.556333	0.71143	-0.444626	-0.711248	-0.811682	-0.465419	0.25328	-0.974287	-1.05068	0.00640302	-0.497898	0.300806	-0.507051	-0.621047	-0.527258	0.934149	0.447085	0.051756	-1.01466	-0.00398307	-0.427249	0.584009	0.361349	0.25726	-0.215139	-0.711277	-0.121102	-0.343461	0.297714	-0.928183	1.82465	-0.594888	0.925395	-0.733079	1.53772	0.450371	-0.298686	-0.202082	0.0787591
434	-0.566869	-0.304528	1.15226	0.210598	-0.822149	-0.553351	-0.208668	-0.738019	1.99914	-0.145906	-0.34673	0.958304	1.12462	-0.0849548	0.523709	1.46825	-0.00920632	-0.274254	-0.570729	-0.0216023	0.876577	0.256596	-0.524303	-0.449396	0.372714	-0.671061	-0.136497	-0.135104	-0.162047	1.48938	0.674622	-0.664547	-0.235191	1.53734	2.22434	0.380368	-0.266668	-0.361879	-0.718699	0.0719916	-0.500761	-0.617902	-0.0720682	0.770047	-0.169846	-0.602377	-0.33006	0.569045	0.048449
435	-0.346714	-0.29434	-0.482268	0.374637	0.588706	-0.379543	0.959314	0.481099	-0.334725	-0.195112	-0.445485	-0.379423	0.293872	1.62059	-0.0849556	-0.592148	-0.127287	-0.0362529	0.165339	-0.291577	0.412233	0.574511	0.47087	-0.601111	-0.148901	0.157493	0.0447721	1.33321	0.0282064	1.40293	-0.265987	-0.466357	-0.049897	1.79035	0.166848	0.256291	0.180242	0.0362806	0.575524	-0.855849	-0.314139	-0.452408	-0.386973	1.14885	2.00444	0.602137	-0.104444	0.90068	-0.498821
436	0.168529	-0.226797	-0.276544	0.945081	-0.861507	-0.546871	0.247682	-0.809123	0.129507	-0.0941581	-0.178225	-0.8021	0.804727	0.197865	-0.592625	-0.618069	-0.681503	1.56878	0.131333	0.613847	0.380151	-0.563718	-0.417478	0.330495	0.428731	-0.937579	-0.812163	-0.134954	-0.325592	0.761727	-0.29201	-0.493892	0.562025	-0.342423	-0.268673	0.222184	0.0830987	0.14285	-0.579773	0.867302	0.944407	0.66365	-0.947664	0.227155	0.0635483	-0.688451	-0.13579	-0.971437	0.236131
437	-1.14561	-0.303198	-0.0854002	0.178299	-0.969945	-0.687403	-0.759474	-0.859147	0.625277	-0.547068	-0.427037	0.563748	0.107996	-0.14081	-0.445763	0.372138	0.743271	0.226746	-0.669267	0.58418	0.0418663	0.0646188	0.072917	-0.348787	-0.591555	-0.453633	-0.0822792	-0.259217	-0.792312	0.265874	-0.566407	-0.784228	0.656802	1.05323	0.108435	0.195061	0.0611959	-0.0318195	-0.816127	-0.0802153	-0.613456	0.178775	0.210306	0.541301	-0.333525	0.26305	-0.466302	1.44682	-0.673614
438	-2.08602	-0.306707	-2.07995	-2.03227	-1.12316	-0.776355	-1.63413	-0.982066	-1.26266	-0.666429	-1.07821	-0.721708	-2.23141	-1.05343	-0.71609	-0.19786	-0.59349	-0.62035	-0.808019	-0.621075	-0.154489	1.24636	-0.138064	-0.870397	-0.665145	-0.821262	-0.952058	-0.903366	-0.873199	-0.794948	0.129857	1.76294	-0.504642	-0.841764	-0.94277	-0.346196	-1.00972	-0.986586	-0.216395	-0.678292	0.0802523	-0.102668	-0.771309	-0.357527	0.674022	-0.58994	0.372351	-0.216158	-0.268509
439	-0.255682	-0.283332	0.0791617	0.294725	-0.885165	-0.521992	-0.819219	-0.594751	-0.0730823	-0.400759	0.199812	0.353737	-0.284644	-0.403572	-0.402697	-0.85567	0.583921	-1.03991	0.277275	0.271887	-0.561573	0.12548	0.120417	0.144684	0.0318299	-0.134285	0.12767	0.0683487	-0.507307	0.330672	2.62145	0.36541	-0.311612	0.211792	0.164478	-0.090452	-0.169365	-0.0981077	0.119759	0.910593	-0.57773	0.242138	-0.608166	-0.802714	-0.281635	-0.354174	-0.42311	0.43227	-0.65275
440	-0.0771679	-0.303163	0.0479953	1.01659	-0.496052	-0.592927	-0.156013	-0.790284	0.838116	-0.481992	0.401459	1.27981	0.714306	-0.424359	0.181966	0.862882	-0.023826	1.11439	0.381349	0.755474	0.844181	-0.715459	-0.535906	0.452681	0.606981	0.23775	-0.153451	1.3687	0.102121	-0.0630284	-0.470815	0.491815	-0.252521	1.7841	-0.436347	0.351667	0.305182	0.298729	1.17911	-0.449654	0.588108	-0.63338	-0.558225	0.734618	-0.195197	0.027312	-0.351162	0.538028	-0.617996
441	0.768325	-0.099129	0.606262	-0.160333	0.142703	-0.319872	-0.277956	-0.499193	0.183443	0.472398	-0.0357592	-0.917747	-0.596155	-0.590744	-0.057123	0.646448	-0.73694	0.893515	-0.661708	-0.133887	-0.578329	-0.789217	0.0844099	0.264241	-0.469322	-0.728649	0.422755	0.0310657	-0.00823015	-0.180824	0.465754	0.307888	-0.338501	-0.61138	-0.35789	-1.13214	-0.414781	-0.022179	-0.808654	-0.527625	0.414916	-0.710172	0.224813	-0.131095	-0.32097	-0.620975	-0.455851	0.384144	-0.0730757
442	-0.30037	-0.301617	-0.554258	0.361938	-0.176975	-0.142642	0.840748	0.409418	-0.223033	-0.5098	-0.337664	1.49542	0.915303	0.366675	-0.431598	0.142929	0.977135	0.249226	0.682518	0.237391	0.056407	-0.786571	-0.591407	-0.486521	-0.586105	-0.72693	-0.400127	0.457771	0.517096	-0.176598	0.471991	-0.771748	-0.335416	0.746323	0.768664	-0.794739	-0.0861802	-0.0187139	0.0783047	0.39614	-0.601705	0.199616	0.230028	0.565154	1.16911	1.02504	-0.452095	2.93432	-0.0694469
443	-0.00171603	-0.277587	0.394566	0.10014	0.733258	-0.476635	0.392594	0.569082	-0.168646	-0.333213	-0.453381	-0.346035	1.10304	1.4618	0.172565	1.1239	3.19819	-0.303698	0.852706	-0.0465168	0.152744	-0.720256	0.192053	-0.308446	0.853711	-0.0746423	1.62294	1.05169	0.375469	-0.0706909	0.628276	0.479851	-0.804542	0.844193	0.939647	0.704383	-0.4629	-0.378265	0.212923	0.0408093	-0.523849	0.337699	-1.02477	0.723185	1.39527	3.74158	-0.357972	-0.645562	1.30702
444	0.910569	0.689017	-0.174839	-0.188846	0.581735	1.65221	-0.129098	-0.493293	-0.364538	0.742734	-0.30191	-0.988275	-0.331739	-0.700272	-0.193494	1.3632	-0.36423	-0.517278	0.0786289	-0.227243	-0.631852	-0.0680285	-0.650982	0.294136	0.0214974	-0.00177264	0.887004	-0.344974	0.11937	-0.721654	-0.64456	0.124141	-0.887683	-0.886451	-0.599276	0.0670229	0.106501	-0.213276	0.730144	0.234755	0.241894	0.0406727	0.0796218	-0.87957	-0.446619	-0.769887	-0.560438	-0.432933	-0.174115
445	0.935116	-0.296636	0.919819	1.61526	-0.32992	-0.341372	0.799834	-0.425404	0.420708	0.0776799	0.130023	1.0058	1.65691	0.0596341	0.55815	0.718914	-0.00933038	0.680872	2.04907	0.112965	0.644578	2.80851	0.222552	0.466348	0.415949	0.365345	0.227159	0.999092	0.0287172	0.130343	1.42617	-0.266945	0.880294	1.14931	0.40249	0.0106019	1.14563	0.283566	0.900195	0.577654	-0.875453	-0.950172	1.34209	1.02316	1.46191	0.0938636	1.02816	-0.363025	-0.826612
446	1.42701	-0.295992	1.32377	1.56552	-0.41565	0.0218166	1.37751	-0.29099	0.37752	0.0484887	-0.225026	0.211808	1.4872	-0.539934	0.167408	-0.35029	-0.123065	0.452242	0.174153	-0.422108	0.536961	1.22703	-0.520857	0.646932	0.0521049	-0.0433488	1.23926	0.336862	-0.444495	0.479671	0.118465	1.13937	1.17111	1.03782	0.647539	0.203252	0.877317	0.0996434	0.261804	-0.17514	0.633383	-0.613306	-1.01291	0.780567	-0.162318	-0.318932	-1.00622	0.778876	-0.604777
447	-0.352652	4.10914	-1.75735	-1.33451	0.730856	0.767173	2.74709	-0.967016	-0.922992	1.43257	0.0518752	-0.924339	-0.559943	-0.584693	-0.856705	-0.934427	-0.545062	1.37893	-0.283698	-0.537884	-0.610312	-0.00871939	0.0156791	-0.034909	0.510782	-0.221487	-0.757907	-0.972955	-0.0741065	-0.251145	0.361982	1.22612	0.0907424	-0.944572	-1.32577	-1.14914	-0.407296	-0.276122	-0.853346	-1.00998	-0.656507	0.960856	0.138053	-0.856014	-0.396052	-0.734036	1.82224	-0.0517662	-0.698754
448	0.387341	-0.272493	0.244155	0.539746	-0.594907	-0.0819399	1.05318	-0.195333	0.681683	0.249457	0.284689	0.646771	1.22143	0.887558	-0.544291	0.916078	-0.275847	-1.19383	-0.496956	0.214308	-0.212599	-0.285709	0.334925	0.285245	-0.313407	0.935873	0.467009	-0.263943	-0.281309	-0.472327	0.0355875	-0.147265	-0.551269	0.608095	1.42834	-0.407972	0.215922	0.22879	0.398728	0.0046416	-0.0136716	-0.900205	0.878985	-0.966028	-0.632211	0.391697	0.258803	0.57585	-0.323358
449	-0.384546	-0.249543	-0.612146	-0.726976	-0.558371	-0.135945	-0.165461	-0.82642	-0.060429	-0.150005	-0.435819	-0.548506	-0.659004	-0.582774	-0.21227	-0.783771	-0.481952	0.432665	-0.575145	-0.831889	0.175062	-0.704893	1.70342	-0.237856	-0.152532	-0.0546767	-0.503615	-0.140666	-0.167196	-0.0461555	0.664483	0.518161	-0.795588	-0.681513	0.101801	-0.363758	0.0852908	-0.25204	-0.723065	0.06517	0.612916	-0.622381	-0.547816	-0.754055	-0.177182	-0.643273	-0.336166	-0.235137	-0.610753
450	-0.0223284	-0.304665	0.124763	0.239232	0.3066	-0.49723	-0.31914	0.658978	-0.232414	-0.564843	-0.593152	0.0721616	-0.229345	0.012985	0.10004	-0.43872	-0.337409	1.09291	-0.913347	-0.707738	0.60213	2.08281	-0.298221	-0.511286	-0.551293	-0.482832	0.430817	-0.566651	1.67701	0.423338	-0.111953	-0.303376	-0.624246	-0.249577	-0.559091	0.458172	0.195915	0.176316	-0.42468	0.531322	1.3032	-0.316315	0.356013	0.469912	0.324104	-0.0967591	0.0810897	0.653129	1.30051
451	-0.678033	-0.303046	-0.254899	0.115282	-0.464006	-0.758428	-0.449454	-0.0789286	0.753116	-0.497071	0.140643	0.397914	-0.332824	0.262856	-0.370624	0.277603	0.145285	-0.595155	0.734427	1.27547	-0.130044	-0.172055	1.04776	-0.617499	-0.655984	-0.327621	0.466227	-0.652357	0.0259902	-0.777032	1.92024	-0.0055598	1.24686	-0.499396	1.25861	-0.893848	0.571565	0.432205	2.83377	4.05124	0.119763	-0.0676309	-0.754731	-0.330794	0.731408	0.693342	0.420118	-0.808011	2.81042
452	1.11639	-0.298604	1.06996	1.10016	-0.465746	-0.445048	0.18535	-0.817107	0.703249	0.0809734	-0.132458	0.207383	0.0834914	-0.387251	-0.0418653	0.558078	1.11077	1.0823	-0.59699	1.12628	-0.532535	-0.726173	0.182818	0.492562	0.334413	-0.385007	0.542578	-0.0176092	0.643603	-0.0801394	2.80988	-0.696442	2.99287	0.0541724	-0.619759	-0.028711	0.22905	0.0603685	0.200913	0.0314281	0.56295	-0.644535	-0.109872	-0.0309361	-0.213467	-0.451342	-0.366369	-0.650499	-0.625342
453	0.504149	-0.301704	0.50192	-0.128298	-0.173899	-0.224175	-0.156876	-0.0246745	-0.540466	-0.00947778	-0.336292	-0.41284	-0.527983	-0.168772	-0.3948	-0.65765	-0.689793	-0.11981	-0.464839	-0.338713	0.331162	-0.59744	1.21132	0.0472164	-0.627459	0.0849679	-0.0188674	-0.173107	0.278688	-0.439017	-0.331747	-0.535937	-0.73296	-0.362913	-0.696498	-0.648692	-0.157319	-0.528359	-0.614001	-0.885345	-0.379658	-0.510509	0.60269	-0.668699	0.00604583	-0.113438	1.32134	-0.543069	0.189891
454	-0.78212	-0.303142	-0.144192	-0.0837783	-0.579233	-0.685424	-0.312472	-0.668768	0.171504	-0.0607214	-0.143115	0.336172	0.177187	-0.231047	-0.456852	0.267977	-0.0413727	1.06095	-0.129797	-0.453466	-0.537714	-0.733302	-0.549832	0.131584	-0.0537651	-0.0915964	0.704734	0.420277	0.0754249	0.400617	-0.491842	0.44732	1.88198	0.0460499	-0.626324	-0.396663	-0.301344	0.38116	0.18644	-0.468517	-0.539165	0.310535	-0.575804	-0.776621	-0.225624	0.166791	-0.376488	0.115051	-0.63023
455	-0.673571	0.593876	-1.90959	-1.33458	-0.457568	-0.156145	-0.596329	1.13879	-1.22061	-0.298423	-0.899981	-0.682891	-1.2988	-0.932948	-1.31076	-1.18699	-0.550992	-1.09918	0.114751	-0.891189	0.561223	-0.84531	-0.63725	-0.588091	-0.175732	0.0268087	-0.455947	-0.584856	-0.578366	-1.13544	-0.623828	1.18101	-0.877429	-0.451814	-0.130941	-0.212707	-0.572073	-0.8693	-0.0409345	-0.157484	0.283206	-0.768571	0.114289	-0.865595	-0.416617	-0.342893	-0.535466	-0.749922	-0.707023
456	-0.793575	-0.300718	-0.324387	-0.46776	-0.612471	-0.644075	-0.697394	-0.591172	-0.242873	-0.347162	-0.984816	0.311953	-0.429852	-0.752629	-0.152261	-0.647969	0.625743	-0.907438	-0.456372	-0.331746	0.343144	2.61657	-0.437359	-0.454352	-0.478641	-0.251494	-0.415654	-0.336485	-0.0287151	0.138624	0.93716	-0.525653	-0.728152	0.250814	-0.690422	-0.642323	-0.148576	0.112528	0.478982	0.813445	2.13916	-0.501922	-0.433828	-0.662147	1.84225	-0.0407973	1.34475	-0.0903039	-0.531427
457	-1.14354	-0.304864	-1.28653	-0.97007	-0.586231	-0.670788	-1.11106	-0.938846	-0.905923	-0.581271	-0.942172	-0.0233484	-0.744407	-0.763078	-1.01271	-0.145192	1.15244	-0.426663	-0.675224	-0.150567	-0.587892	-0.802383	-0.603747	-0.790658	-0.478283	-0.181373	-0.740308	-0.819735	-0.539832	-1.11259	-0.573245	-0.791463	-0.852409	-0.0651382	-0.689937	-0.146411	-0.534598	-0.344875	-0.822017	-0.0894169	-0.620269	-0.72388	-0.643863	-0.152012	2.5738	-0.354472	-0.474538	-0.357174	-0.0911287
458	-1.64007	-0.306572	-1.72794	-1.84116	-0.974345	-0.729593	-1.39883	-0.78911	-0.830481	-0.843257	-1.14577	-0.948416	-1.58024	-0.906563	-0.508523	-0.344206	-0.297817	-0.713692	0.490614	-0.113156	-0.245055	-0.330393	-0.235375	-0.88989	-0.879764	-0.861772	-0.471187	-0.514592	0.281038	-0.861323	-0.0170666	-0.202978	0.970001	-0.654332	-0.255308	-0.954983	-0.784729	-0.685426	-0.342949	-0.744195	-0.0661324	-0.23248	-0.832728	-0.45657	0.461412	-0.552544	0.195381	-0.320211	-0.353993
459	0.0529578	-0.224602	-0.0559842	-0.903648	-0.515623	-0.21687	-0.3793	-0.563297	0.11391	0.17572	-0.417312	-0.967519	-0.820153	-0.77785	-0.147193	-0.0145436	-0.423303	1.50322	-0.452696	-0.328721	-0.430436	-0.585611	-0.434564	-0.293328	-0.184817	-0.596347	0.402177	-0.679591	-0.666059	-0.426422	-0.317807	-0.521188	-0.10116	-0.600027	-0.885243	-0.225592	-0.746502	-0.521319	-0.601994	-0.31239	-0.365769	-0.498193	0.0978498	1.04405	1.85446	-0.713248	-0.166863	-0.0858208	0.206111
460	-0.637603	-0.303814	0.321878	0.266689	0.230755	-0.527596	0.0924371	0.293604	0.0753331	-0.426859	-0.213147	2.56521	0.54302	0.0913053	-0.518051	0.158005	2.07013	0.263649	-0.201933	0.248239	0.0657365	-0.780149	0.0985652	-0.514132	-0.582608	0.417801	0.273187	-0.663513	-0.519873	0.300862	-0.547045	1.42474	-0.32793	0.225982	0.946854	-0.450926	0.196266	-0.114771	-0.799449	-0.0541606	0.43621	-0.700731	-0.621958	0.580458	1.19102	1.31479	-0.44298	1.50167	-0.0606409
461	-0.943838	-0.303693	-0.817065	-0.699711	-0.374884	-0.580112	-0.594391	-0.401975	-0.50804	-0.620434	-0.743099	-0.55729	-0.519952	-0.748619	-0.54355	-0.528758	-0.490194	-1.00661	0.368623	0.742385	-0.529256	1.15059	-0.540744	-0.422743	-0.93302	-0.988893	-0.51636	-0.918846	0.653061	-0.0729281	0.624975	-0.690812	0.285864	0.592574	-0.788005	-1.10605	-0.113876	-0.49086	-0.74008	-0.456207	-0.525494	0.334783	-0.564332	-0.767371	-0.205767	-0.587152	-0.35996	-0.646731	-0.622246
462	0.406557	0.392309	-1.09783	-1.34535	0.131218	1.98969	-0.783539	-0.631116	-0.977865	-0.311129	-0.611874	-0.91258	-1.37276	-0.961269	-0.976368	-0.0472438	-0.0624123	-0.355265	-0.626272	-0.852922	-0.553255	0.148384	-0.566531	0.0212322	-0.445829	-0.706219	-0.369838	-0.934867	-0.226806	-0.606448	-0.517054	-0.732008	0.754446	-0.66424	-0.812345	-0.770127	-0.999796	-0.191971	0.143007	-0.491134	-0.564284	-0.674233	-1.04174	-0.793617	-0.262107	-0.70849	-0.406856	-1.05113	-0.644899
463	-0.33554	-0.535901	0.118199	0.173143	-0.681718	-0.453129	-0.401205	-0.644648	0.0302853	-0.405449	-0.371502	0.488698	-0.088715	-0.502334	-0.454936	-0.557398	0.239283	-0.847598	-0.709315	-1.0012	-0.278425	1.63892	-0.736282	-0.116152	-1.13111	0.0559054	-0.710865	-0.144471	0.0545212	0.148127	1.27641	-0.194013	0.504453	0.055718	-0.0755848	0.165267	-0.0811247	-0.193444	-0.326859	-0.12305	-0.870271	-0.520559	0.113634	-0.640468	-0.753083	-0.22945	0.0800217	0.114119	-0.952053
464	-0.235882	-0.537447	1.01746	0.638735	-0.0223942	-0.609324	-0.956881	1.51757	-0.0700851	-0.62925	0.0711573	0.813741	0.827866	1.6989	0.620318	0.294679	4.54339	0.780809	-0.0783457	0.772363	-0.0266389	1.56276	1.95755	-0.157662	0.264282	1.1704	1.47778	0.471782	1.14962	-0.21651	0.722248	0.0785866	-0.300407	1.13381	0.819523	1.28032	-0.0132075	0.105833	3.6965	0.632284	-0.676483	1.18367	-0.549482	0.528162	0.526412	3.00591	0.438228	0.995769	2.34778
465	0.079408	-0.539309	0.802327	0.124985	0.705232	-0.295123	-0.600841	0.0657549	-0.54445	-0.172617	0.557776	1.00359	0.272356	1.88471	0.555871	1.5347	0.0348127	0.241465	0.126988	-0.644907	-0.737748	-0.187188	0.353503	-0.0794071	-0.0655773	0.605978	1.93902	1.02263	0.738789	-0.26242	-0.534011	0.762961	0.278297	0.383939	-0.305198	-0.256574	-0.0567463	0.369778	0.902374	0.145335	0.326945	-0.299212	-0.386733	0.951873	-0.586901	0.844734	-0.573439	-0.642706	0.285208
466	-0.599183	-0.467204	0.578315	1.43547	-0.569811	0.112189	-0.539323	-0.48469	0.905504	0.18376	-0.091835	0.233054	1.10281	-0.0194224	-0.0576805	0.792102	0.950243	-0.228582	-0.113591	0.167443	-0.0659723	0.639486	-0.151363	-0.19852	-0.749354	1.3351	0.838885	1.22543	1.064	-0.652636	-0.533869	0.0360016	-0.336417	0.717583	0.0490569	-0.013352	-0.0356993	0.471387	0.902628	-1.12822	1.36114	-0.299044	-0.213733	0.471917	-0.586775	-0.281611	-0.573324	0.142114	-0.106432
467	-0.181072	4.57172	-1.13874	-0.936772	-0.256437	0.693926	0.89712	-0.88728	-0.963223	2.04588	0.452717	-0.877001	-1.05688	-0.817806	-0.263102	-0.172446	0.0104473	1.58201	0.567416	-0.927157	-0.0947422	0.586387	-0.667227	-0.083104	0.434924	-0.867098	-0.291137	-0.517445	-0.906289	-0.295676	0.601935	0.00485354	-0.362756	-0.822718	-0.327822	-0.0445861	-0.126453	-0.310903	-0.181706	-0.721823	0.282907	1.04166	1.29456	-0.979099	0.419789	-0.599572	-0.593789	-0.14747	0.25183
468	-0.726941	0.741897	-1.61193	-1.13851	0.00554511	1.40872	-1.43109	-0.636829	-1.21763	0.0753571	-0.833387	-0.922513	-1.23534	0.32726	-0.748285	-0.115871	-0.645834	-0.687167	-0.586119	-0.908832	-0.0492795	-0.166451	-0.650135	-0.195151	-0.460467	-0.842432	0.869654	0.336856	-0.215423	0.942933	-0.519124	-0.682182	-0.94371	-0.846954	-0.769907	0.250867	-0.211474	-0.0712442	-0.683174	-1.12295	-0.693908	-0.990689	-0.205137	-0.962846	0.490966	-0.661616	2.34095	-1.16251	-0.885218
469	-0.366397	-0.534006	1.0974	0.700203	0.375207	-0.426946	0.418271	0.495407	0.0304456	-0.519933	0.156023	1.31273	0.499243	-0.020675	0.673641	-0.0470337	0.0962776	-0.152958	-0.556378	0.539785	0.713737	0.772391	0.96702	-0.0821171	0.0226103	-0.812419	-0.187934	1.26529	1.22075	0.232803	-0.470262	0.113964	-0.270492	-0.197215	0.871206	0.0648258	0.0299453	0.566515	0.457186	-1.10547	1.52741	-0.223963	-0.723276	0.574887	0.57757	0.87781	0.484715	-0.324952	-0.0434229
470	0.212697	-0.451515	0.402513	0.449597	0.762517	0.417182	-0.112907	-0.575954	-0.947312	-0.304979	-0.0142196	0.105233	0.205985	-0.33291	0.899797	0.389133	-0.507587	0.215132	-0.367939	0.678363	-0.526414	0.332877	0.16632	-0.110739	0.450896	-0.302889	0.532668	-0.0442436	0.702402	-0.284281	-0.160664	-0.462502	0.0503871	-0.232216	0.339393	0.445345	-0.0206278	-0.170199	0.174911	-0.994688	0.977563	-0.779127	-0.223499	-0.186489	-0.256036	-0.266384	-0.272782	-0.739652	0.778327
471	0.403776	-0.480311	0.531567	1.5493	-0.266074	-0.376697	0.187141	0.250187	0.272139	-0.192132	0.44258	1.50026	0.755402	0.44256	-0.102371	0.357492	-0.57554	0.553994	0.366982	0.752849	-0.626151	-0.876253	-0.572561	0.0688829	0.207152	0.402683	-0.995736	-0.209614	0.791787	-0.0029699	-0.336861	0.277472	-0.849258	0.503045	0.834791	-0.054647	-0.0918933	0.943392	0.0172789	-1.05773	0.670511	0.750125	0.506062	1.91079	0.814013	-0.53299	0.69957	0.707682	-0.368155
472	0.180762	0.481255	-0.116685	0.239746	0.882626	0.067768	0.73259	0.531077	-0.507776	0.366502	-0.370215	-0.63397	0.0120063	0.00707998	0.512923	-0.507759	-0.708608	0.00703998	1.00057	-0.0352007	0.942264	0.330198	0.60673	-0.0257491	0.567966	0.120832	-0.192464	-0.710676	-0.153879	-0.115328	-0.681891	-0.781933	0.0483936	-0.334046	0.492265	0.0174722	-0.159003	1.09323	-0.755983	-0.437941	0.974211	0.139216	0.456804	1.07297	-0.717954	-0.382975	-0.692527	0.862122	-0.596014
473	0.511878	0.539909	-1.2806	0.239803	-0.735146	-0.532929	-0.216275	-0.573221	0.584163	0.153038	0.793564	-0.867358	-0.209044	-0.509958	0.823167	0.99667	-0.368696	-0.624866	0.240793	-0.872963	0.76424	-0.0569607	1.01765	0.0133575	-0.526472	-0.00795202	-0.747023	0.0207284	0.242645	-0.560502	-0.440522	-0.634012	-0.239669	-0.789912	0.160487	-0.16082	-0.140233	0.610992	-0.648015	-0.178849	1.60515	-0.188858	-0.345858	1.14105	0.630281	-0.620389	-0.498152	-1.14519	-0.859264
474	-0.111973	-0.315597	-0.340532	-0.462008	0.120161	-0.226256	0.152643	0.113322	-0.283784	-0.264097	-0.311987	-0.530811	-0.420049	-0.300332	0.0565656	-0.109995	0.0531877	-0.683861	-0.338991	-0.906928	-0.72696	-1.00029	-0.64836	5.62347	-0.178189	-0.593042	-0.519271	-0.479623	0.12037	0.159286	-0.514953	0.0591866	-0.941549	-0.117119	2.70997	-0.484005	7.92921	-0.11848	-0.681309	2.76075	0.360156	0.434796	0.675767	0.0146397	0.498358	-0.678156	0.412735	1.49586	-0.883841
475	0.479283	0.408363	-0.934459	-1.00782	4.93207	0.238056	-0.904863	0.540564	-1.02041	1.10788	-0.16432	-0.555386	-1.07453	-0.12308	-0.121984	-1.00657	-0.714065	-0.827395	-0.693801	-0.522069	0.910225	-0.412894	-0.289409	0.143192	-0.407823	0.307406	0.975538	-0.284494	-0.177126	0.198442	0.328416	-0.790605	0.0263946	-0.850779	-1.16363	-0.632386	-0.189957	0.272625	-0.762312	-0.0865693	-0.848062	-0.490472	-0.457575	1.0386	-0.730494	-0.659663	-0.703922	-0.749857	0.409474
476	0.420793	-0.536211	0.387463	0.362693	0.132454	-0.0947483	-0.0591187	1.35749	-0.295738	-0.353848	-0.271792	0.822602	0.159015	0.260892	0.0432457	-1.01788	-0.135347	-0.13837	-0.0366189	1.13551	0.734573	-0.96062	-0.624116	-0.0956936	0.185125	-0.546393	-0.466442	-0.215581	0.213946	-0.162379	-0.457992	0.902724	-0.257775	0.437172	1.26995	-0.178713	-0.0548732	-0.278287	-0.655829	-0.649338	-0.640642	-0.209479	-0.353496	0.083798	-0.519532	0.488342	-0.512221	-0.592434	-0.44815
477	0.547147	-0.0955197	-0.398647	-0.284306	-0.0776329	0.216401	0.95479	0.109419	-0.506587	0.476234	-0.173404	-0.466179	-0.352898	0.0861158	-0.486788	-0.672285	-0.109483	0.00422221	0.786242	-0.510777	-0.235561	-1.1178	-0.278877	0.0569468	0.205495	0.754774	-0.675749	-0.446645	0.127088	-0.118252	-0.683668	-0.783022	-1.02898	-0.447043	-0.439185	-0.409857	-0.168651	0.335962	-0.292987	1.41509	0.0661419	0.748005	-0.754378	-1.02944	0.199323	-0.658627	-0.693958	0.62965	0.772265
478	-1.2173	-0.539398	0.442065	0.36992	-0.519544	-0.771497	0.627236	-0.837898	0.187853	-0.417392	-0.00299622	3.16043	0.582236	-0.282203	-0.0933437	-0.174417	-0.605948	0.429011	1.06518	0.0314998	-0.670779	-0.0223881	0.504563	-0.178372	0.398918	-0.244611	0.480395	0.718349	-0.788352	0.322553	-0.415703	0.180836	0.462224	0.650303	1.09869	0.131882	-0.0190563	1.20565	0.530401	0.314661	-0.603794	-0.929651	-0.715325	-0.392924	0.674271	1.98698	-0.478166	2.31176	0.0106231
479	1.70463	-0.521401	0.669043	-0.416336	-0.400869	0.327403	-0.321675	-0.244337	-0.602446	-0.133697	0.0181256	-0.425943	-0.115531	-0.827495	0.101088	-0.757014	-0.0298503	0.578787	-0.863116	-0.435397	0.491593	1.27872	-0.685015	0.18189	-0.674541	-0.89277	-0.0800346	-0.648618	-0.634118	0.385904	0.518346	0.639658	1.91435	0.312895	-0.922026	-0.0959552	-0.088018	-0.0596225	-0.719833	-0.751732	-0.765316	-1.03906	-0.0897687	-0.089926	-0.646335	-0.307884	0.274025	-0.193536	-0.912279
480	0.460654	-0.539883	0.498137	0.557001	-0.743155	-0.434595	-0.0193843	-0.386188	0.807779	-0.331597	-0.21803	0.388801	0.794254	-0.411327	0.0659777	0.813745	-0.503507	0.435166	0.381938	0.453967	1.55376	-0.381572	0.175325	-0.0162798	0.827605	0.563194	1.76114	-0.525619	-0.426843	-0.101617	0.373386	0.506402	-0.481194	0.304017	0.194749	0.243886	-0.0456136	-0.00593807	-0.28394	-0.8036	0.0837645	-0.463931	0.162576	-0.177926	1.14506	-0.453149	0.157289	-0.734988	0.446598
481	0.647295	1.41771	-0.0958795	-0.393295	-0.306746	0.615474	-0.0975267	-0.473722	-0.372867	0.440203	0.512228	-0.885676	-0.381093	-0.541372	-0.623173	-1.1482	-0.702528	0.0320293	-0.0338402	-0.01362	-0.812532	3.30058	-0.712702	-0.0142561	0.359398	-0.285099	-0.65948	-0.0688371	0.738088	-1.13006	-0.666127	0.52006	-1.01989	-0.690573	-0.318595	0.0400762	-0.117496	-0.0868393	0.665982	-0.421019	-0.821997	-1.07745	0.170155	-0.595624	0.230413	-0.568836	-0.679832	-0.962496	-0.585604
482	-0.124466	0.551821	-1.11799	-0.141016	-0.465227	-0.559611	0.565257	-0.715603	-0.0668521	0.139323	-0.149132	-0.790214	0.407415	-0.119992	-0.0979608	0.286144	-0.53578	0.717423	-0.412433	-0.439389	-0.567794	0.231046	-0.528683	-0.151878	-0.678574	-0.0583595	0.0862431	0.14085	-0.638908	0.132703	-0.233767	1.31497	-0.795833	-0.16582	0.2594	-0.862708	-0.197914	0.0943394	-0.555529	1.10702	0.850169	0.0551955	0.82791	-0.24566	-0.320821	-0.641697	0.865614	0.539033	0.681772
483	-0.0596542	-0.526176	0.333502	0.624935	-0.146973	-0.352445	0.162156	0.325049	0.462631	-0.687153	0.232442	1.59001	0.726418	0.719125	0.58907	0.66059	-0.0031607	0.0653796	1.00997	1.16026	-0.597711	0.157424	0.0591029	-0.188252	0.441951	0.768267	-0.639968	-0.529488	0.10288	-0.4086	-0.286619	-0.539693	0.662906	0.769998	-0.511624	0.584261	-0.180955	0.657353	-0.579171	-0.5267	-0.49132	-0.853465	-0.0695975	1.45248	-0.367659	0.355543	-0.374214	1.10129	-0.334975
484	1.25553	0.393768	0.103653	-0.0955851	-0.718697	-0.0291235	1.09921	-0.397401	0.325312	0.0940467	0.857482	-0.640858	0.542814	0.0687793	0.368799	0.739754	-0.585994	1.04863	0.0587647	0.709559	0.894245	0.0496816	-0.00673656	0.0214263	0.0132752	0.363836	-0.69377	-0.698026	-0.374432	-0.484941	-0.363966	0.24425	0.542659	-0.696967	1.33143	0.195472	-0.194645	0.0299093	-0.613769	0.38871	0.623277	-0.899115	0.87381	0.197959	0.765972	-0.537153	0.655916	-1.12831	-0.833985
485	-0.206819	-0.0249667	-0.814061	-0.628357	-0.713854	-0.076483	-0.606307	-0.2093	-0.295135	-0.27007	0.0100912	-0.809707	-0.0741716	-0.247914	-0.557649	-0.354678	-0.341675	-0.0620672	-0.240681	0.359179	-0.658389	0.00810318	-0.596801	-0.16393	-0.789276	-0.765463	-0.406919	-0.602657	-1.13362	0.795041	0.93287	0.207665	-0.191259	-0.614796	-0.971529	-0.928278	-0.29385	0.454089	-0.627121	1.29539	-0.584722	0.649284	0.834659	-0.912132	-0.462657	-0.652869	-0.460538	0.327352	0.0323067
486	0.200603	-0.175341	-0.402186	-0.454767	-0.209623	-0.0156539	-0.62767	2.08612	-0.375082	-0.11082	-0.154474	-0.131352	-0.18901	0.204701	-0.20273	0.215764	-0.361105	0.410467	-0.00558656	-1.16202	-0.677401	-0.939314	-0.611096	-0.141892	0.0819019	-0.256587	-0.138244	-0.515252	-0.797961	-0.547552	0.865696	-0.62597	-0.22607	0.161411	0.304783	-0.147381	0.0115462	0.68587	-0.642145	-0.627447	1.63945	0.589814	0.413696	-0.925725	0.653537	-0.203886	0.553746	0.282929	1.27998
487	-0.921678	-0.543345	0.37416	0.422706	-0.419141	-0.618697	0.10884	2.81158	-0.357081	-0.78422	-0.515705	0.11329	1.0442	1.87144	-0.559227	-0.287682	1.93502	-0.195627	-0.331847	0.482465	-0.721977	-0.148379	-0.644613	-0.330459	-0.866976	-0.834463	0.61516	1.80734	-0.862647	0.173766	0.708198	-0.674231	0.32161	2.69743	-0.159455	-0.725547	-0.101602	-0.524943	-0.677371	0.18521	0.375496	-0.266325	-0.551529	1.00825	-0.562211	2.42486	-0.551003	-1.15965	0.322006
488	1.27324	-0.387317	0.323304	0.225454	-0.0690922	-0.0197147	0.0361469	0.200225	-0.520689	-0.0302475	-0.0341274	-0.28459	0.0122921	0.899326	-0.552765	-0.396237	-0.674262	-0.29869	-0.173409	-0.427876	0.505588	-1.05454	-0.201558	-0.0119772	0.373034	-0.887708	0.192897	-0.257428	0.918695	0.402171	-0.592836	-0.0362735	-0.981909	-0.28784	-0.0213334	-0.547821	-0.14534	0.0459032	0.292698	-0.342346	1.207	0.296897	1.39533	-0.0799206	0.360317	-0.351893	0.287297	-0.184453	-0.537202
489	-0.184696	-0.512939	-0.0963713	0.128085	-0.731585	-0.442283	-0.6391	-0.38117	-0.00383866	-0.581717	-0.0718875	-0.364096	-0.407777	-0.882985	-0.136101	-0.972238	0.12689	1.3243	0.416639	0.249235	-0.199909	1.13636	-0.25207	-0.146015	0.140425	-0.486693	1.08742	-0.596706	-0.690084	0.285032	0.416145	-0.109007	0.0945894	0.397338	-0.198444	-0.158761	-0.0376674	-0.48159	0.690944	0.358468	1.05188	-0.438694	-0.282701	-0.584332	-0.691621	-0.432264	-0.668598	-0.249857	-0.576391
490	-0.446185	-0.541844	0.296772	0.238685	-0.131438	-0.251169	0.905644	0.711895	0.0107897	-0.519148	-0.128673	0.222656	0.326419	0.540066	-0.382252	0.316369	-0.454799	1.49857	-0.399375	-0.682793	-0.128794	-1.05212	-0.198599	-0.225851	-1.05493	-1.11717	-1.11283	-0.736133	0.307842	0.409033	-0.58936	-0.0320128	-0.39393	1.74362	-0.0171838	-0.776682	-0.184487	-0.481608	-0.714592	-0.338615	-0.755107	0.970649	-0.246081	-0.991272	-0.635952	2.36554	-0.618011	1.06609	-0.161402
491	-0.266522	-0.532314	0.0123414	-0.112828	-0.465939	0.0811173	-0.171438	-0.49384	0.152337	-0.504691	-0.27771	0.0734024	0.101214	-0.583091	-0.304948	0.205683	-0.861055	0.400257	-0.534211	0.597954	-0.681047	-0.943799	-0.613838	-0.149254	-0.52031	-0.526614	0.152623	0.0287087	-1.15554	0.716026	2.13947	0.947125	-0.899515	1.07418	0.0404689	0.373155	-0.229784	-0.0387644	-0.0694831	-0.171677	0.501506	0.578411	0.0320942	-0.928332	-0.49813	-0.673626	-0.492772	-0.292838	0.417512
492	-0.313927	-0.541481	0.635062	1.40293	-0.405342	-0.411382	1.29383	-0.267699	0.40977	-0.77705	-0.235956	0.988215	0.826059	0.0967769	-0.573616	-0.6831	0.0790344	-0.418417	0.974575	-0.0511455	2.07852	-0.409407	-0.287278	-0.200625	-0.0494848	-0.949562	-0.208667	-0.193881	-1.01657	-0.134487	-0.693538	-0.789071	0.0302866	0.681181	-0.345862	-0.630335	-0.216623	-0.206228	0.15756	-0.817899	-0.845881	-0.487517	-0.606148	-1.03343	-0.728276	1.77793	0.125106	-0.295445	-0.264601
493	-0.331298	-0.535286	0.268455	0.82992	-0.168936	-0.238584	1.20865	-0.0498408	-0.409503	-0.479327	0.068299	0.72634	0.772015	0.616855	-0.743365	-0.353774	-0.0340098	-0.53458	0.756524	-0.184903	-0.357346	-1.19273	0.0250585	-0.271084	-0.63567	0.32224	-0.560056	-0.873934	-0.0790899	0.0105158	-0.791242	-0.279458	-0.12161	0.231985	0.0191434	-0.329683	-0.130471	0.364423	-0.389225	-0.222824	-0.931013	-1.15129	0.313374	-0.696894	-0.814862	0.551869	-0.0322561	0.825915	-0.361388
494	-1.10522	-0.540609	-0.814949	-0.242967	-0.737682	-0.342103	-0.849659	-0.129442	-0.534372	-0.801521	-0.866047	0.808094	-0.534266	-0.196661	-0.111868	-0.597625	-0.61199	-0.106719	0.251933	-0.574649	0.0500662	-0.0442127	-0.0641139	-0.273353	-0.815253	-0.788531	-0.142846	-0.188324	-0.0952875	0.720904	-0.431371	0.161632	0.437867	-0.148326	-0.469782	-0.943664	-0.172351	-0.256674	-0.643921	0.292237	-0.617446	-0.178056	-0.341857	0.11612	0.646501	0.532357	0.547353	0.277679	-0.00489725
495	0.53376	-0.460279	1.21432	0.0323689	2.45298	-0.10297	-1.21355	1.64968	3.40913	0.128604	3.07058	-0.232154	-0.0541437	0.374855	0.28594	-0.179836	0.144709	-1.12401	-0.525805	-1.16034	0.0629048	-0.0284157	1.05254	0.127241	0.841688	0.283484	-0.732769	0.489045	-0.0797622	1.599	-0.42003	-0.621453	-0.892358	0.25165	0.443682	1.45854	-0.147026	0.474931	0.524594	0.308468	-0.607565	-0.16467	2.12697	-0.922742	0.666601	-0.255267	0.565618	1.72602	-0.42308
496	-0.498401	-0.540013	1.46454	0.93865	-0.691683	-0.719406	1.34665	0.0951025	1.80634	-0.381021	0.264029	1.52293	1.55776	3.34941	0.673803	2.07226	0.761482	0.496442	0.650814	1.24822	-0.799233	0.412228	1.59108	-0.105399	1.02672	0.185136	0.112074	1.1588	0.205738	1.01311	-0.642632	-0.757874	1.78514	1.50388	-0.402446	2.06093	-0.0913506	0.677184	-0.256274	0.375542	-0.801525	-0.427429	-0.591311	0.295845	-0.683163	2.23407	-0.660912	1.66146	0.141739
497	0.368783	-0.335193	0.641704	0.490947	0.519429	-0.177818	0.627638	0.25578	0.702647	-0.224126	0.737823	-0.141871	0.706191	0.159293	0.251112	1.06989	0.466712	1.19447	0.133425	0.873723	0.903579	-1.12846	0.577642	-0.157368	-0.293784	-0.116303	0.494338	-0.462319	-0.74134	-0.815597	-0.698976	0.459666	0.0218317	0.142936	0.56329	0.202228	-0.0731412	0.791907	-0.763625	-0.0907701	-0.850619	-0.493937	-0.161108	0.204633	-0.733095	-0.560078	-0.706286	0.3741	-0.607297
498	0.161021	-0.522049	0.294648	-0.0199885	-0.457216	0.115352	0.0411103	0.147197	0.484466	-0.0865306	-0.514056	0.706798	0.291035	0.947806	-0.0189591	0.475286	-0.640293	0.769647	0.409255	-0.34749	-0.721189	-0.14644	0.390854	-0.168425	-0.305411	0.659882	-0.791706	0.46265	1.80149	0.976017	-0.504758	0.0716825	-0.936265	0.467492	0.567561	-0.475651	-0.111978	0.255181	0.954715	-0.247801	-0.681391	-0.982211	0.334779	0.519043	-0.560977	-0.321151	-0.549881	0.180617	-0.0775949
499	0.666769	-0.537105	0.984407	1.36704	-0.132399	-0.587547	1.17022	0.640224	-0.184332	-0.0208584	0.099492	1.9296	0.752465	0.124663	0.124046	0.604132	1.59262	0.0263966	-0.46456	0.461041	0.17682	-0.864097	0.0311924	-0.0111717	1.03888	0.714561	-0.662776	0.882673	0.825238	-0.901922	-0.319408	-0.559787	-0.840213	0.0660556	1.83821	-0.0367708	-0.0131763	0.492782	-0.593838	0.452483	-0.519889	-0.872817	-0.292905	0.252058	-0.396717	0.565096	0.727681	1.97001	0.568657
50	-1.82085	-0.55735	-0.950534	-0.229943	-1.08031	-0.402457	-0.199146	-0.478152	-0.449279	-0.931146	-0.751348	2.41683	-0.120125	0.804485	-0.449781	-0.431364	1.36212	-0.582996	0.0915584	-0.0334781	-0.912465	1.35238	-0.834828	-0.979602	-0.610852	0.948917	-0.462616	-0.785771	-0.251177	0.00469576	-0.775502	-0.431918	-0.129803	0.818755	0.307343	-0.386838	-0.247059	0.100611	0.146977	-0.906958	-0.845434	-0.566183	-0.92128	-0.835084	-0.649186	0.532719	-0.699634	0.609827	0.0884477
500	1.02221	1.471	-0.753004	-0.348663	0.11984	2.37198	1.87412	0.467795	-0.913021	1.13937	-0.246745	-0.756041	0.076242	1.12262	-0.950415	0.681442	-0.853567	1.51243	-0.779499	-0.247325	0.0912324	0.929631	1.09514	-0.091472	0.890725	0.319346	-0.715364	-0.0379988	1.04326	0.792684	-0.395008	1.01852	0.494398	-0.700994	-0.576317	-0.114203	-0.0945714	0.339231	-0.627655	-0.604266	0.569179	-0.135134	2.37849	1.23315	0.710951	-0.689963	0.605918	-1.13515	0.0311237
501	-0.175685	-0.0835014	-0.803793	-0.473222	-0.279717	0.303854	0.635942	-0.597361	-0.741838	0.665702	-0.309342	-0.914911	-0.437009	-0.670435	0.724049	0.365278	-0.30585	-0.53876	-0.753886	-0.506552	0.94872	0.0943665	0.0205697	-0.018046	0.374112	0.694121	0.294462	0.0320153	0.0409075	1.831	-0.331887	0.283569	-0.127075	-0.392607	-0.538643	0.234899	-0.262697	-0.116571	0.0217289	-0.559095	-0.530763	-0.0606253	1.11826	-0.887069	0.822829	-0.706706	-0.410668	-0.50904	0.093652
502	1.35669	0.687513	-0.757358	-0.923282	1.28207	0.74271	-0.972768	0.519292	-0.75586	0.561121	-0.0524227	-0.778156	-1.43708	-0.537324	-0.317775	-0.877545	0.0375319	-0.225398	-0.834758	-1.1857	1.28348	0.645083	0.357104	-0.012221	0.623841	-0.119334	-0.25857	-0.290527	0.419331	-0.258708	-0.53119	-0.689577	-0.333641	-0.795792	-0.184364	-0.01006	-0.0137494	-0.0327995	0.375423	-0.276174	-0.704422	-0.997811	-0.732156	-0.486402	-0.584401	-0.662458	-0.571167	-0.378675	-0.103779
503	-0.0359862	-0.471959	0.770603	-0.311749	1.80019	-0.193983	-0.968595	1.20851	3.08473	-0.255276	1.57364	0.123891	-0.318625	0.615142	-0.085568	-0.400782	0.624853	-0.451493	1.72334	0.252726	-0.561013	0.247732	0.114289	-0.0496672	0.193568	0.260755	0.447632	0.409886	1.01234	0.641545	2.77563	-0.499961	-0.0129643	-0.192523	0.123421	1.90524	-0.182744	0.1056	2.13142	0.0559474	0.871044	0.0693354	1.93398	-0.842511	-0.310205	-0.327005	0.884907	0.885245	-0.29216
504	-1.0925	-0.541848	0.718393	0.195269	-0.80621	-0.805931	0.702634	-0.146724	1.38856	-0.555965	-0.189308	0.42556	0.7171	2.47371	-0.273951	-0.269529	0.0756513	-1.1524	0.427865	0.225234	-0.713772	-0.984066	-0.115429	-0.265329	0.842983	0.180832	-0.497663	0.483893	-0.85074	-1.01526	-0.491655	-0.665348	0.980957	1.38518	-0.267276	0.0385325	-0.173746	0.849573	-0.121205	0.645649	0.400757	1.20131	-0.368214	-0.454401	-0.549364	1.70784	2.42944	1.55235	1.96422
505	0.109117	-0.358004	0.537556	0.307613	0.403738	-0.230431	0.258292	0.0710957	0.427713	-0.253988	0.817967	0.220008	0.513752	0.0832074	3.5269	0.37896	0.777038	0.0219514	-0.183331	1.09358	0.963562	-0.866701	0.0280098	-0.112845	-0.740396	-0.435958	-0.0173778	-0.077516	0.435473	-0.444652	-0.323147	-0.562078	-0.118016	-0.0572857	0.300601	-0.613084	-0.212152	0.249153	0.0295484	0.947118	-0.523147	-0.875024	0.316405	0.247519	0.838321	-0.00415146	-0.40363	0.112792	-0.359098
506	-0.574935	-0.52918	-0.210332	-0.447841	-0.533594	-0.239853	-0.446717	-0.0731784	-0.0739646	-0.34641	-0.752893	0.245844	-0.276725	0.440079	-0.854127	-0.42808	0.251147	0.457365	0.829488	0.554894	-0.411086	-0.61163	-0.410854	-0.320091	0.122828	0.22505	-0.410632	0.146978	2.00286	-0.663407	1.80665	-0.33764	-0.652367	0.232733	-0.490276	-0.0267646	-0.231849	-0.172915	-0.431693	0.340261	-0.204045	0.381981	0.379622	-0.0215763	-0.0754784	-0.450021	-0.10871	0.90519	-0.117243
507	0.81495	-0.538779	0.982656	1.43698	-0.211561	-0.601387	0.731599	0.548874	0.0334075	-0.212466	-0.359861	2.17393	0.752625	0.325288	0.013537	-0.575089	0.916557	-0.0781913	0.0147278	1.53906	-0.666066	-0.0107883	-0.602573	0.00844968	1.47199	-0.236086	1.10285	0.0603225	1.01617	-0.0957679	-0.407376	-0.613698	2.51663	0.432921	-0.191822	1.21807	-0.120986	0.492235	0.541576	-0.613116	-0.596539	0.625271	0.242752	-0.386184	1.85274	0.336149	-0.47146	0.888333	0.452468
508	-0.110319	1.03172	-1.20469	-0.757624	-0.0599058	1.46949	0.881077	0.140466	-1.11045	0.282633	-0.466567	-0.833025	-0.58938	0.652458	-0.377722	-0.475618	-0.780801	-0.289698	0.755551	-0.291463	0.51843	0.532078	-0.436705	-0.275337	0.64872	0.511517	-0.452881	-0.927065	0.937331	2.09781	-0.0176606	0.668713	0.198601	-0.615234	-0.351093	-0.425351	-0.0580083	-0.575657	-0.458861	-0.334228	-0.256967	0.310287	2.56889	0.618421	-0.129305	-0.650385	1.21368	-0.30124	-0.719634
509	0.454526	-0.00584108	-0.623884	-0.0639601	-0.138019	0.569445	0.583409	-0.607012	-0.45306	0.546234	-0.523165	-0.869377	-0.0801488	-0.895027	0.404409	0.15631	0.343012	-0.644571	-0.0441163	-0.311554	0.722023	-0.0915908	0.44113	-0.00210922	-0.11533	1.24639	-0.182277	-0.0089679	-1.17281	0.240829	0.789733	-0.649247	0.38499	-0.248845	-0.243755	0.0708225	-0.201487	0.252025	-0.659135	0.243558	0.44654	0.522564	-0.356727	0.0748246	0.586218	-0.622819	-0.518173	-0.320649	-0.0385897
51	-1.41296	-0.557672	0.36581	1.82465	-1.12147	-0.36316	-0.202723	-0.742616	2.63353	-0.804843	-0.450103	2.99366	1.91402	1.15962	0.785975	1.56543	1.03365	0.667705	-0.0591388	2.1251	0.618138	-0.0964396	0.492997	-0.746192	-0.297841	0.88719	0.961806	0.442871	-0.597833	-0.51495	-0.606582	0.247071	1.86474	1.94708	0.555427	0.0551611	0.0142937	-0.311583	-0.319583	-0.237376	0.06747	0.237733	-0.727588	-0.178154	-0.465671	0.0247622	-0.516904	0.986086	0.554601
510	2.37091	0.904716	-0.212528	-0.650203	1.87158	1.03505	-1.08889	0.67635	-0.58547	0.732579	-0.217928	-0.84262	-1.11419	-0.576297	-0.699256	-1.31228	-0.498014	-0.383373	-0.674337	-0.733928	-0.512364	0.367451	0.187447	-0.0332898	-0.428164	0.366334	0.199768	-0.156156	0.743177	0.261569	-0.135844	0.523857	0.0761112	-0.770152	-0.106358	-0.822589	0.0981466	0.457243	1.6148	-0.418803	-0.359944	1.10604	-0.443593	-0.807728	-0.23404	-0.590614	-0.252795	0.319233	0.811109
511	0.340498	-0.538123	0.263436	1.76596	-0.825213	-0.627905	-0.0699842	-0.472171	0.214281	-0.092518	0.742476	1.14921	1.53643	-0.105533	1.23406	0.288093	1.99	1.54527	0.0412866	0.0708682	0.106871	-0.907131	1.11865	0.0719666	-0.162968	0.0649295	1.15748	0.662962	-0.760007	0.379319	0.958108	-0.597653	1.20993	1.67502	-0.568073	1.2717	0.134161	0.699719	0.576709	4.19778	0.593251	-0.118828	-0.319919	0.17704	-0.451473	1.10564	-0.450376	-0.836878	1.37153
512	1.00912	2.16964	-0.420822	-0.61894	0.594302	2.39074	0.807775	-0.485314	-0.650187	1.38617	-0.126334	-0.813018	0.163217	-0.333276	-0.099609	-0.99472	-0.607991	0.42061	0.528206	0.0254544	1.53297	-0.0297696	1.05088	0.189723	0.540171	0.282091	1.67703	0.487553	-0.436899	0.313836	-0.421002	4.15629	-0.892862	-0.816739	-0.0747518	-0.140827	-0.0552435	0.30702	-0.0579967	-0.157895	-0.608412	1.36811	0.988384	0.128709	0.664879	-0.636624	-0.482433	-0.567972	1.29266
513	0.0665468	-0.486483	0.715	0.879051	0.435969	-0.520622	0.866241	-0.258532	0.619001	-0.151609	0.113071	-0.0265576	0.689292	0.156294	-0.118734	0.977216	-0.581234	1.07309	1.45992	1.04161	-0.634507	0.0668746	0.586384	-0.11763	-0.760093	-0.459279	-0.367788	0.243717	0.388691	-0.472758	-0.351623	1.09829	-0.856908	0.577145	0.130437	0.491051	0.0255855	0.451485	-0.608248	1.38597	0.644786	1.5319	2.48598	-0.895057	-0.425266	-0.688146	0.675795	-0.220343	0.0741015
514	0.558626	-0.538697	0.67699	0.833284	0.399769	-0.289523	1.05392	-0.155572	0.0738705	-0.115167	-0.377257	0.931104	0.577223	-0.0508752	-0.481787	1.30356	-0.0138577	-0.513872	2.71607	1.45895	1.00204	0.138106	-0.55708	-0.0881741	-0.0699282	0.454814	-0.649615	-0.417794	0.472698	0.044898	-0.300487	-0.548192	-0.0945315	-0.0440595	-0.0961256	-0.599159	-0.00748356	0.456359	-0.585375	-0.536625	0.733898	-0.0235612	0.54317	-0.299666	0.878482	-0.130905	-0.385382	-0.488275	-0.813024
515	0.483716	-0.529827	2.00869	0.868539	-0.677798	-0.199808	0.178269	-0.0153253	1.64555	-0.553573	-0.0234238	-0.342292	1.65373	-0.0811892	0.749191	0.414795	0.882632	-1.12771	0.516327	0.310507	0.0523351	-0.041421	0.487117	0.020298	-0.2185	0.00575239	-0.439893	0.25438	-0.44606	-0.124708	2.1529	0.164089	0.440982	0.913478	1.20131	0.644055	-0.0462605	0.296655	-0.0654797	0.757085	-0.6157	1.34836	0.0353551	1.68616	1.79427	0.426189	-0.489169	-0.573504	-0.429246
516	-0.313705	-0.537749	1.40325	1.49315	-0.778212	-0.72875	1.2254	-0.776929	1.6512	-0.379753	0.472218	0.838817	1.75429	-0.385424	0.768275	1.96429	0.51747	1.70363	1.37204	0.742581	-0.0451104	2.35661	0.377213	0.00579509	0.932543	0.640196	-0.519724	1.16506	0.449516	-1.03091	-0.515441	0.797101	1.55613	1.68014	0.550557	0.00929687	-0.0188386	0.395962	-0.681527	-0.259269	1.40931	0.433931	-0.378614	0.0140468	1.56543	-0.0893443	-0.558485	-0.630425	0.309734
517	-0.64933	-0.540431	-0.128732	0.060268	-0.115364	-0.78592	-0.0594955	-0.200744	0.224279	-0.473581	-0.333313	0.0413016	0.359517	0.0810411	-0.407288	-0.290023	-0.574749	-1.09024	-0.192796	0.756127	0.943758	0.0902967	-0.571688	-0.158848	0.369733	-0.445509	-0.352193	0.738161	0.416314	0.911518	-0.334809	0.279988	-0.130103	-0.213877	0.28668	0.231308	-0.11591	0.117775	1.87864	-0.0653724	0.674087	-0.064074	0.104259	0.23336	-0.410365	0.202465	-0.413021	-0.510972	-0.824357
518	-0.590086	-0.540715	0.167463	0.363184	-0.344934	-0.169584	0.197319	-0.546141	-0.291159	-0.457396	0.350067	0.825674	0.671329	-0.00457319	-0.475414	-0.243825	-0.283149	-1.07353	0.131113	0.823467	-0.601123	-0.845459	0.0539719	-0.246273	-0.0608899	0.466051	0.680124	0.806511	0.876528	-0.414549	-0.292647	-0.543387	-0.0864055	0.577882	0.621086	0.575617	-0.0809379	0.100001	0.695536	-1.04191	-0.496572	0.82841	-0.281205	0.862418	-0.373001	1.18816	0.770781	-0.797839	1.54696
519	0.996982	-0.525715	1.42322	0.525825	1.68373	0.532453	0.476374	3.09132	-0.939057	0.117471	0.0666753	-0.146011	0.614912	1.24557	-0.455759	1.82832	1.41085	-1.06395	-0.138956	1.19339	0.234491	0.18271	2.54658	0.00277455	1.4735	1.0953	3.07612	1.96074	-0.667411	0.087038	1.18357	0.361303	2.19607	0.790798	0.510319	1.50262	-0.164893	-0.000325664	2.02702	2.08405	-0.475502	0.871224	-0.270632	0.313908	-0.351572	0.693834	0.809727	-0.14702	0.156477
52	-0.316198	1.39069	-0.652536	0.0469972	-0.223618	-0.0819517	-0.207293	-0.0212689	-0.318935	1.42839	-0.040912	-0.700579	-0.324072	-0.123654	0.947931	0.681322	-0.366665	-0.109773	1.05844	-0.591471	0.234859	0.912704	-0.803119	0.087028	-0.188553	-0.538655	0.0468967	-0.464379	1.13202	1.73996	-0.166958	-0.382859	-0.697345	-0.656184	-0.244079	-0.459052	-0.0514384	0.160779	-0.853166	1.34673	-0.207782	-0.0668073	0.103859	-0.0664066	0.0119388	-0.577599	-0.658985	0.589052	-0.595678
520	-0.365229	-0.520184	0.16987	0.366124	-0.404178	-0.384468	0.0506141	-0.597004	-0.0632491	-0.00379375	-0.314053	-0.360588	0.434823	-0.768994	0.182952	0.118223	-0.0543318	-0.555463	0.0699291	-0.208949	-0.635263	0.0650121	0.00263169	-0.0562418	-0.918667	0.939599	-0.369028	-0.341406	0.386495	1.32561	-0.35296	0.25774	1.26845	0.693986	0.265012	-1.19167	-0.0837805	0.332901	0.00287625	-0.0848566	-0.549124	-0.89262	-0.307574	-0.342138	-0.426451	-0.459093	-0.427638	-0.221522	0.072777
529	0.231624	0.585241	-1.21421	-1.09849	-0.202934	-0.115473	0.118744	-0.167984	-0.922182	1.23884	1.34825	-0.633377	-0.573787	-0.756551	0.455193	0.797442	0.495885	0.999534	0.371372	-0.697403	-0.467058	0.478943	-0.45294	-0.0277895	0.404046	0.123823	-0.0934274	-0.0878652	-0.036931	0.3669	-0.0558057	-0.39824	-0.70361	-0.800949	-0.705058	0.233218	-0.140104	0.190502	0.26872	-0.957169	1.1603	1.24776	0.0649564	-0.101614	-0.163109	-0.606033	-0.18834	0.407449	0.916825
53	-1.71434	-0.55577	-0.725746	0.992161	-0.713234	-0.403525	-0.753305	-0.849448	0.506616	-0.837414	-0.475241	0.118126	0.850169	0.0243817	-0.716925	1.01807	0.0420992	-0.265122	0.531854	1.51528	0.152894	-0.773952	-0.597768	-0.741854	-0.719015	-0.622822	-1.35169	-0.517194	-0.124491	0.418758	-0.494574	-0.59672	-0.884851	-0.239036	0.297077	-0.689543	8.23714	-0.154142	-0.697409	-0.0210665	-0.551069	-0.131934	0.801458	0.548368	-0.343985	-0.422073	1.36604	-0.316379	-0.259902
534	-1.58961	1.77868	-1.73468	-1.73763	-0.160207	-0.0136573	-1.04744	0.357658	-0.863954	0.942847	-0.421899	-0.901265	-1.44982	-1.26952	-0.36153	-0.728451	-0.776575	-0.955865	-0.967419	-0.669997	-0.433063	-0.638671	0.306701	-0.24645	-0.9116	-0.520958	-0.437638	-0.919586	-0.915639	0.445937	0.00425201	0.695571	0.221312	-0.835639	-1.02431	-1.1185	-0.266841	-0.271498	-0.44906	0.298585	-0.237874	1.3541	0.0999673	-0.0530021	-0.109885	-0.721399	-0.139975	0.0934473	-0.712399
536	0.244104	0.951532	-0.577849	-1.53781	0.415654	0.291398	-0.74926	-0.283361	-0.724092	1.23539	-0.687944	-0.900437	-1.14156	-1.28053	-0.217499	-0.715681	-0.0995935	-0.947782	-0.255147	-0.66069	-0.421518	1.80649	-0.418698	0.00870756	-0.499835	-0.508431	-0.828093	-0.465923	-1.3823	-1.24969	0.024647	-0.348935	-0.661918	-0.759743	-0.846647	-0.399352	-0.264856	0.188124	-0.439937	0.944908	-0.220103	0.360227	-0.142479	0.669788	-0.0918111	-0.648022	-0.123551	-0.273262	-0.705664
537	-0.201314	-0.523086	0.286969	-0.635927	0.134567	-0.672435	-0.156183	-0.206956	0.205446	-0.254433	-0.833808	0.0970603	-0.597497	-1.14211	-0.299112	0.766214	-0.157677	0.967909	-0.316258	0.794603	-0.478351	0.451153	-0.461431	-0.154089	0.378749	0.1034	-0.11193	-0.104887	-0.959452	-1.28272	-0.0757554	-0.410466	-0.713948	-0.517354	-0.222153	-0.124134	-0.0708608	0.1726	0.250873	0.212703	-0.307587	0.241712	-0.426079	-0.78341	-0.180789	-0.538817	1.12011	-0.339658	-0.19572
538	-0.54201	0.73639	-1.76418	-2.01631	-0.903256	0.433161	-1.3636	1.03663	-0.446116	0.402908	-0.490071	-0.525261	-1.63832	-1.10259	-0.282939	-0.375227	-0.402967	-0.188033	-0.945841	-1.03926	1.70014	0.710749	-0.382113	-0.2015	-0.651469	-0.0807268	-0.788231	0.835296	-0.356038	-1.22141	1.94171	-0.296256	0.33154	-0.793754	-0.820994	0.0285666	-0.256489	-0.129633	-0.401486	-0.242439	-0.145206	0.461691	-0.638622	-0.707988	-0.0156344	-0.69435	1.42026	-1.0237	1.13662
54	0.0352323	1.30759	-0.31063	-0.0630184	-0.798078	0.176735	-0.366381	-0.633118	1.15511	-0.0290415	-0.239525	-0.309982	-0.642546	-0.618727	0.762113	-0.613219	-0.508284	-0.0852178	-0.891563	-0.686355	-0.484547	1.64274	-0.463602	-0.177564	-1.44893	0.270229	-0.567099	0.139647	-0.191363	-0.591135	-0.335579	0.142426	-0.236793	-0.700517	1.04621	-0.121175	0.00282172	-0.811327	0.6503	-0.340571	1.65527	-0.638423	-0.974868	0.335317	-0.171252	-0.555946	0.829136	-0.401355	0.63097
547	-0.234796	0.422741	-1.13468	-1.70838	-0.574291	0.289376	-1.44148	-0.687278	-1.05655	-0.266833	-0.223046	-0.890835	-1.73564	-1.23282	0.41408	-0.877783	-0.727032	0.716666	-0.915293	-0.552754	0.8341	-0.459727	1.36883	-0.00599713	-0.336234	0.854055	0.200561	-0.493737	-0.774947	0.132074	0.261174	-0.203981	0.487596	-0.744403	-0.184667	0.557878	-0.119076	-0.371833	-0.334134	0.574373	-0.0140099	-0.530158	-0.327872	0.956964	0.117802	-0.66248	1.66277	-0.553676	0.0267895
55	0.200876	-0.478755	0.706266	2.22172	-0.0311964	-0.139425	0.491146	-0.728184	0.880499	-0.337372	0.145214	0.528525	1.91349	0.605742	0.51855	1.18615	0.15086	-0.921287	-0.0576853	0.942438	0.62089	-0.0942748	-0.0980528	0.184589	-0.404688	1.32101	0.441233	0.114947	-0.0690213	0.489062	0.0976164	0.707987	0.259071	0.646268	0.469168	-0.272914	-0.15694	0.458296	0.581863	2.4807	0.0694463	-0.303614	-0.323312	-0.176368	0.299373	-0.390706	0.244862	0.457477	1.04238
553	0.348789	-0.512852	0.802311	-0.189676	0.172798	0.232253	-0.445068	-0.0783944	0.73089	0.173271	-0.527363	-0.488991	0.262014	-0.648508	0.5099	-0.361998	0.672631	-0.593139	0.0217091	0.0488512	-0.66217	-0.0012018	-0.599644	0.021152	0.271294	0.0412214	0.199016	0.293796	0.669826	0.781855	-0.400494	0.199478	0.48587	-0.444875	1.25875	-0.119822	-0.10766	0.783665	-0.0396492	-1.0805	0.55962	-0.141609	-0.135981	1.22205	1.87103	-0.561191	1.66008	0.318517	0.897426
56	1.40755	-0.393077	1.1397	0.26064	-0.0491901	0.234807	0.264475	0.000689528	0.575418	0.175199	0.268276	-0.325387	0.270509	0.182532	0.0694985	0.298611	-0.772305	-0.192383	-0.125966	-0.307055	-0.149359	-0.952271	0.383233	0.695586	1.8604	0.224522	1.29132	0.114073	0.819655	0.675904	0.00901288	0.16216	0.15765	-0.570377	-0.0396091	0.746481	-0.0304176	1.72706	-0.375087	1.37565	-0.713866	0.137199	0.35608	0.155869	0.919003	-0.519669	-0.563807	-0.140942	-0.0196639
563	-3.34608	0.3058	-2.4289	-2.48525	-0.90984	-0.753077	-2.01291	-0.740182	-1.45708	-1.03311	-1.26055	-0.93222	-2.48367	-1.48347	-1.35163	-1.70797	-0.923612	-1.25805	-1.12212	-1.31069	-0.683116	-1.61654	-1.02494	-0.621874	-1.37413	-1.252	-1.33989	-1.37139	-1.68448	-1.40173	-1.39975	-1.0253	-1.40007	-0.838255	-1.20792	-1.3404	-0.360934	-1.05658	-0.933615	-1.32328	-1.18174	-1.51043	-0.578264	-1.05962	-1.35413	-0.718611	-1.01232	-1.07381	-0.964177
567	-2.68362	-0.504843	-2.02383	-2.20116	-0.589172	-0.251963	-2.02874	-0.354584	-1.26499	-1.42436	-1.78557	-0.786793	-2.22743	-1.27954	-1.39619	-1.55433	-0.608407	-1.51076	-1.11977	-1.383	-1.22562	-1.61386	-1.0233	-0.6557	-1.55723	-1.51389	-1.41158	-1.48053	-1.59349	-1.61025	-1.39589	-1.02057	-1.22985	-0.620295	-1.27058	-1.33882	-0.423243	-1.1091	-1.07537	-1.32052	-1.45787	-1.50816	-0.716255	-1.31769	-1.06304	-0.555141	-1.26751	-1.14112	-1.06754
57	-0.658013	-0.381042	-0.911975	-0.316682	0.0671659	-0.0321413	-0.683619	0.609251	-0.959238	-0.670533	-0.464945	-0.192267	-0.28495	0.675774	-0.485515	-0.336057	0.165435	-0.115073	-0.776719	0.164662	1.33196	-0.0783405	-0.0863375	-0.513894	-0.392897	-0.541527	-0.596594	-0.870282	-0.0534039	-0.841229	-0.598697	-0.664689	-0.944444	0.417826	0.394737	-0.263147	-0.188767	-0.806664	-0.30949	-0.679327	2.31649	0.256014	0.91015	2.07948	-0.457105	-0.293006	0.25988	1.18882	-0.893536
572	0.0505825	-0.358132	0.63508	0.446106	-0.0716597	-0.22623	-0.0294585	0.201091	-0.108807	-0.288337	-0.688563	-0.367049	-0.289793	-0.0616946	-0.11231	0.0144062	-0.481893	-0.0843372	0.12978	0.114115	1.24542	1.55778	-0.288788	0.0493845	0.115727	0.0168755	1.52936	0.303971	0.816677	0.176498	1.94779	0.0708986	0.59599	1.45742	0.0197257	0.291737	0.0533627	0.0486302	1.10704	-0.239328	0.671319	-1.05671	-0.679054	-0.0277679	-0.0389809	-0.0550162	-0.0621722	0.206061	-0.0832332
574	0.9561	0.522922	1.06644	-0.108076	2.25326	0.297568	0.834183	0.264425	0.293867	0.777142	-0.236007	-0.359274	0.304861	0.0320945	1.22213	1.38753	-0.272386	0.548755	0.930838	0.376553	-0.363553	1.21701	0.121143	0.598525	0.827137	0.130796	3.18723	0.91121	0.822376	1.26295	-0.450911	0.336451	0.653928	-0.313502	0.291804	1.2084	0.285755	1.70568	1.63295	0.756355	1.28017	-0.11364	0.707079	0.722277	0.350739	-0.116922	0.161245	1.85849	1.22165
575	1.85494	0.665621	0.311878	-0.865324	1.22894	0.331789	-0.177177	0.408307	-0.496636	0.693711	-0.323824	-0.310308	-0.812497	-0.597671	-0.0896845	-0.665973	-0.272127	-0.846042	-0.038894	-0.852839	0.958348	0.175408	-0.350279	0.47055	-0.292426	-0.499332	0.0483323	0.0217621	-0.0709901	-0.0639374	0.571031	-0.537231	0.385467	-0.446527	-0.425841	-0.45972	-0.138384	0.333205	-0.520191	-0.132827	-0.368535	0.215699	-0.385773	-0.562776	-0.176607	-0.192167	-0.941633	-0.328583	0.655928
576	0.048868	-0.392675	0.108475	0.536032	-0.494139	-0.348655	-0.347114	-0.145974	-0.258356	-0.462952	-0.191722	0.311875	-0.132909	-0.477157	0.109194	-0.266567	0.894791	-0.64562	-0.81226	-0.500358	1.59217	0.849241	0.190531	0.21619	-0.313288	-0.137967	0.802627	0.394693	-0.270997	0.238281	0.695568	-0.00411781	-0.0741983	1.33586	0.457886	-0.03232	0.0900134	-0.0676832	-0.172121	-0.409615	-0.750794	-0.722651	-0.514724	-0.889878	-0.665968	0.183997	-0.914732	-0.510807	-0.131846
578	0.540863	-0.356027	0.0628092	0.616408	0.21458	-0.273837	0.258332	0.0833863	-0.237334	-0.277251	0.549083	2.0812	0.271081	-0.0863583	-0.0409059	-0.325906	2.51758	0.0532172	0.700506	-0.00069544	0.417035	-0.405555	-0.228997	0.209945	0.841659	-0.022001	-0.0473299	1.33236	0.912655	-0.253662	0.152551	0.237113	0.462276	1.70545	0.217631	0.292956	-0.000450449	0.0990744	-0.312518	-0.266386	-0.674939	0.638331	0.0776386	0.135197	0.0948394	0.803627	0.540044	-0.115212	0.0244787
58	-0.959581	-0.554995	2.33312	2.05249	0.6015	-0.437768	0.64249	-0.686599	3.33159	-0.529682	0.189308	3.83583	2.01428	2.64166	1.21721	2.02344	1.04742	0.0314673	1.13964	2.1731	-0.646004	-0.781976	0.758848	-0.472724	0.146086	1.68256	-0.752646	1.62458	1.07329	0.785828	-0.501566	-0.0742779	1.88351	0.347321	2.11216	1.0095	0.0835841	0.708918	0.33158	0.485136	-0.558395	-0.142741	0.318554	0.530705	0.525504	1.56407	-0.403303	0.0833163	1.40138
587	-0.0526909	2.31409	-1.04444	-1.081	0.602597	-0.019685	5.43052	-0.499612	-0.902181	3.66896	0.44767	-0.0856234	-0.377785	-0.585084	-0.775009	0.00963744	-0.0890326	-0.516768	-0.297016	-0.503885	-0.679985	-0.386928	-0.217759	0.0195888	-0.752874	-0.00698231	0.762513	-0.0276817	-0.183225	-0.0987584	-0.69554	0.828342	0.839167	-0.371104	-0.595301	-0.292292	-0.215623	-0.278812	-0.293274	-0.817816	-0.665115	-0.586031	-0.596729	-0.304779	-0.556284	-0.15089	-0.367182	0.0978653	-0.681054
589	1.71226	-0.389033	3.49817	-0.263111	0.695654	1.38133	0.243644	1.36554	-0.23279	-0.214563	-0.148518	1.87939	-0.271773	-0.171279	-0.650953	-0.475515	0.77595	-0.576	0.00926322	0.0546827	0.844489	0.465341	-0.262815	0.21369	-0.497773	-0.316325	0.36975	-0.241865	2.35334	-0.424477	0.8867	1.69781	0.684911	1.28428	-0.549085	-0.0665841	0.182794	0.225731	0.267998	-0.717818	-0.215622	-0.648834	-0.000753229	0.0430231	0.0191497	1.07792	-0.437436	-0.443048	0.299389
59	2.18996	-0.111921	0.33152	-0.0150202	0.528531	-0.123463	-0.0280023	0.049139	-0.284921	0.201734	0.0627043	-0.661115	-0.173796	0.583522	0.291055	0.47615	-0.845631	0.538331	-0.113686	-0.429874	0.236839	-1.05248	-0.320167	0.760013	0.342757	-0.304332	-0.803098	-0.194385	-0.365116	-0.157895	-0.165601	-0.00881546	-0.369397	-0.544401	0.259808	-0.458098	-0.0998592	-0.564048	-0.486849	1.71821	-0.206361	-0.0652344	0.105804	-0.0646929	-0.607626	-0.569871	1.19688	0.591103	-0.594742
590	2.04178	-0.10434	0.750111	0.165482	1.52965	0.20239	0.403657	4.26257	-0.343218	0.263028	0.503763	0.0876114	-0.0514481	-0.293825	0.36783	-0.253795	0.442429	-0.277019	0.670735	-0.574357	0.854418	-0.146749	0.0769952	0.799195	-0.14949	-0.113705	1.15809	-0.336943	1.69802	0.210574	-0.482778	-0.161929	-0.203767	0.817331	0.541748	0.875241	0.193864	0.42079	-0.045144	-0.0793209	-0.800418	-0.801779	0.0922466	0.269065	0.779696	0.0498859	-0.958989	0.279328	-0.504056
60	0.539672	-0.506323	-0.517733	-0.158137	-0.688973	-0.0807915	-0.96307	-0.285713	-0.57163	0.464467	0.0482882	0.463672	-0.049236	-0.222973	0.365687	-0.316998	-0.416352	-0.369752	0.156402	0.187614	0.675154	1.60539	-0.0666696	0.231016	0.295696	-0.089475	-0.310252	-0.0675645	-0.297856	-0.144033	0.134807	-0.185874	-0.111497	0.578683	0.327444	-0.077466	-0.122755	0.266775	-0.756594	-1.129	0.108416	-0.27487	0.122527	-0.597034	-0.444444	1.7711	-0.495768	-0.409553	-0.387491
61	-0.602387	1.09799	-1.38209	-1.2934	3.31702	-0.273262	0.758938	-0.260944	-0.977746	0.105679	0.932227	-0.669232	-0.800138	-0.150422	-0.195905	0.243771	1.0216	0.0182136	-0.115948	0.113986	-0.654549	0.124456	-0.611081	-0.300986	-0.48945	-0.469313	0.130182	-0.0364665	-1.05235	0.0017608	-0.510351	-0.0857471	-0.436848	-0.600639	-0.632017	0.0484323	-0.244197	0.241331	-0.707506	-0.0515337	-0.5676	0.460859	-0.159418	-1.0045	0.506416	-0.554607	-0.412806	1.27698	-0.28167
617	0.756689	-0.213228	-0.0925512	0.28961	-0.128435	0.0469242	0.0973484	-0.254862	-0.0865698	-0.180033	0.712267	-0.345199	0.242078	0.274338	0.830422	0.361001	-0.00706607	-0.0389062	0.373577	0.161308	-0.211498	0.139162	-0.26904	0.301648	1.55427	-0.321871	-0.28852	2.264	0.735534	-0.0412191	-0.333359	0.638263	-0.283101	-0.474737	-0.171606	-0.496826	0.0213195	0.455877	0.56589	-0.0716741	-0.226506	0.884226	0.625799	-0.835289	0.00521679	-0.0753378	1.27748	1.40646	-0.711849
618	-0.788852	-0.39052	-0.367777	0.0426489	-0.739908	-0.44746	-0.639203	-0.376864	1.03794	-0.426116	1.74011	-0.371915	-0.394801	-0.138843	-0.297214	-0.247152	-0.373425	-0.874677	-0.422188	-0.00605105	-0.624136	-0.65471	-0.157944	-0.353684	-0.446366	-0.370815	-0.480029	0.091832	-1.08119	-0.0145905	-0.652364	-0.796194	-0.471883	-0.488072	-0.00249547	0.118912	-0.157924	-0.547911	-0.190852	1.10368	1.12883	-0.039793	0.755508	-0.705515	-0.489346	-0.0653546	0.761622	-0.0964263	-0.645136
619	0.366387	0.502054	-0.704406	-0.979462	1.17916	0.181236	1.23353	-0.371534	-0.234618	0.873629	-0.165892	-0.365263	-0.394357	0.599044	0.0782624	0.638805	0.0822292	-0.353812	-0.58393	-0.527456	0.11574	2.63504	-0.0938031	0.128737	-0.172828	0.32088	0.648134	-0.669255	0.820367	0.075664	-0.606065	-0.0619072	1.26355	-0.512255	-0.811873	0.232363	-0.155756	-0.298686	-0.912381	0.128483	0.716483	0.601879	0.672388	-0.630592	0.397424	-0.133026	0.961642	0.00615844	1.14268
62	-1.18466	-0.552702	0.0404607	-0.582605	-0.413452	-0.40914	0.0250966	0.212841	0.149712	-0.897186	-0.358233	1.58082	-0.131222	1.03431	-0.273812	-0.719205	-0.726166	0.429014	1.059	-0.63148	-0.0424846	-0.889218	-0.682516	-0.762296	-0.717335	-0.392626	-1.38911	-1.20239	-0.848154	-1.177	-0.595004	-0.662279	-0.533748	-0.272822	0.0432499	-0.257951	-0.196136	0.109452	-0.304763	-0.215017	-0.656302	0.264577	-0.714312	-1.05796	0.32248	1.04371	-0.50438	-0.237742	-0.398475
620	-0.632613	-0.195403	-1.36189	-0.667379	-0.638624	-0.209758	-0.320156	-0.445508	-0.637018	-0.031805	0.237697	-0.213856	-0.139991	-0.226261	-0.395847	0.19852	-0.470509	0.306821	0.917711	0.265777	1.05415	-0.481894	-0.00154449	-0.191867	-0.552239	-0.0835522	-0.892674	-0.415406	-1.19219	0.397917	-0.53947	0.109075	0.174804	-0.442391	-0.332156	0.188213	-0.0397613	0.0440973	0.076954	1.07642	0.241158	-0.284653	0.604885	0.43565	-0.314324	-0.111752	-0.0300534	-0.108753	-0.551219
621	0.0577131	-0.110765	-0.348549	-1.12646	0.268224	-0.304147	-0.316733	-0.301898	-0.286339	0.223198	-0.235149	-0.388584	-0.847507	-0.550399	-0.622495	-0.919542	0.327983	-0.566693	-0.297394	-0.832232	0.87093	0.280214	-0.0669552	-0.264482	-0.292011	0.0263608	-0.156139	-0.145471	-0.0406359	-0.594928	-0.0416177	1.38731	0.0628325	-0.511173	-0.699948	-0.483378	-0.0798354	-0.930492	-0.897057	-0.71114	-0.53329	-0.902104	0.45326	-0.599231	1.30255	-0.233988	-0.132044	0.532185	-0.137051
622	-1.54435	-0.383392	-0.809873	-0.658547	-0.855492	-0.54526	-0.53633	-0.437687	-0.491134	-0.629481	-0.586598	-0.418994	-0.358453	0.33023	-0.41818	-0.562421	-0.401189	0.554163	-0.468122	-0.33828	-0.0665779	-0.343297	-0.191435	-0.60159	0.352689	-0.112267	-1.15764	-0.465105	-0.515186	-0.653315	-0.676539	0.341533	-0.869952	-0.465353	-0.228013	-0.57774	-0.170271	-0.560279	-0.608153	-0.947897	-0.0908282	-0.549338	-0.566219	0.237577	-0.526825	-0.200283	-0.817796	0.0517346	-0.28655
623	-0.857672	-0.382796	-1.04252	-0.292572	-0.408027	-0.478421	-0.301382	-0.375323	-0.647641	-0.514372	-0.673027	-0.370414	-0.473563	-0.250941	-0.55405	-0.389476	-0.361424	-0.419102	0.295722	-0.128321	0.656614	-0.263793	-0.143467	-0.393918	-0.575302	-0.0588469	-0.75788	-0.55719	-0.638658	-0.630815	-0.152074	-0.153949	-0.455361	-0.459552	-0.449992	-0.369904	-0.182609	-0.747973	0.221269	-0.925276	-0.600173	-0.955428	-0.510623	-0.952836	-0.473145	-0.192626	0.277712	0.143797	0.17856
624	0.0819392	-0.325105	0.941916	0.409747	-0.132346	-0.22112	0.153258	-0.390611	0.616117	-0.416575	-0.221926	-0.398333	-0.158346	-0.18306	-0.760929	0.11598	0.263943	-0.100174	-0.490756	-0.760066	-0.670815	-0.709951	-0.207938	-0.353413	0.0244722	-0.267433	-0.360159	-0.212571	-0.158401	-0.517026	0.198155	-0.273431	0.171928	-0.492102	-0.503521	-0.1247	-0.167298	-0.103688	-0.276457	-0.810869	-0.11968	0.283698	1.07553	-0.524786	-0.545293	-0.159344	0.126925	0.609404	0.0624173
625	0.451288	-0.339258	1.01487	0.0458875	-0.328472	0.134428	-0.24607	0.570408	0.487391	-0.395643	0.348354	2.30876	-0.208128	0.17138	-0.257411	-0.480569	-0.0518919	-0.481428	-0.467357	-0.474684	-0.654886	0.703809	-0.190877	0.195769	-0.0739218	-0.392821	-0.335471	1.63752	0.28357	-0.356993	0.690717	-0.826711	0.931201	0.196192	0.820832	0.539141	-0.0583659	0.250061	0.473299	-0.649967	-0.641617	-0.98847	-0.565573	-0.498215	0.180158	-0.200194	-0.325267	-0.754812	-0.664912
627	-0.014377	0.191591	-0.412373	-0.639238	-0.15711	0.416239	-0.213285	-0.164363	-0.0678097	0.389963	0.714715	-0.398815	-0.21136	-0.340244	0.355519	-1.07116	-0.252875	0.0856219	-0.916697	-0.105064	1.0234	-0.717658	0.392253	-0.003165	0.55567	-0.00317754	0.0690715	-0.224184	1.55045	0.0476413	0.621321	1.40152	-0.883348	-0.468192	-0.593331	-0.135274	-0.0267109	0.225595	-0.981506	0.472694	0.929634	-0.158904	-0.59343	1.82847	-0.553098	-0.128643	0.583968	0.103785	0.0498531
628	-1.2134	-0.370582	0.208115	-0.581408	-0.605768	-0.44608	-0.61254	-0.405198	3.20701	-0.257128	-0.243841	-0.377155	-0.545209	-0.272435	-0.0372511	-0.671563	-0.0761953	-0.302886	0.139708	-0.360483	-0.0983845	-0.710537	-0.208468	-0.31587	-0.809661	-0.267905	-0.272129	-0.485902	0.0341267	-0.229589	-0.245913	-0.274414	-0.879671	-0.44268	-0.673784	0.339644	-0.149404	-0.891845	-0.627596	1.21436	-0.120606	-0.57308	-1.06009	0.668996	-0.545886	-0.0506261	-0.352695	-0.177233	0.0614624
629	-1.36448	-0.370205	-0.592751	0.57242	-0.712247	-0.222088	-0.470166	-0.409283	0.472073	-0.428697	-0.879072	-0.352298	0.166392	0.00638912	-0.0762989	-0.381763	-0.216626	-0.680239	0.422388	0.369039	0.548353	-0.68142	0.457844	-0.588107	0.887778	-0.244428	0.0476497	-0.311652	0.109056	-0.348774	0.25407	-0.818593	0.230863	0.464377	0.0492672	-0.408968	-0.138523	-0.908072	0.498301	-0.641704	-0.0745366	1.24771	0.433554	0.512157	-0.516397	-0.107984	-0.311607	-0.851561	-0.275359
63	-0.681729	-0.557227	0.703565	0.397502	-0.174661	-0.406895	-0.165549	-0.454437	1.43349	-0.881927	0.0494477	1.00133	0.0709741	-0.423771	-0.666726	0.0684252	0.121787	-0.536473	-0.477486	1.43299	0.245186	1.25864	-0.557736	-0.120532	0.396831	-0.41764	-0.370694	-0.457725	-0.681813	-0.287615	2.13815	-0.00321354	0.128729	0.171979	0.482908	0.556397	-0.0805623	0.123344	0.98767	-0.484193	0.40162	1.27348	1.43152	0.668217	-0.292445	-0.0402035	0.587789	-0.919821	-0.788972
630	-0.54573	0.326388	-0.739208	-1.01383	-0.292473	-0.116858	-0.530133	-0.435411	-0.598158	0.0133627	-0.257568	-0.409826	-0.898689	-0.485845	-1.33918	-0.832728	-0.181354	-0.86959	-0.872323	-0.57647	-0.826019	-0.398693	-0.374162	-0.47499	-1.16776	-0.415526	-0.47107	-0.638501	0.129039	-0.318838	-0.808436	-0.581494	-0.718634	-0.469394	-0.889466	-0.376714	-0.316902	-0.16282	-0.305429	0.338937	-0.801835	-0.804039	-0.085813	-0.783678	-0.73131	-0.205619	-0.960253	-0.44224	-0.506004
631	-0.183048	-0.129735	-0.404492	-0.669996	-0.33912	-0.160136	-0.179461	-0.239716	-0.197604	-0.116637	-0.812898	-0.420785	-0.629784	-0.153811	-0.421036	-0.729468	-0.12424	-0.360029	0.0562447	-0.65732	-0.163321	-0.109367	-0.243241	-0.224813	-0.656531	-0.169961	-0.495013	-0.0785964	-0.430513	-0.406115	0.121706	-0.875234	-0.899513	-0.448286	-0.693032	-0.178224	-0.189371	0.0426565	-0.336908	-0.289897	-0.181401	0.18528	0.491877	0.547137	0.710719	-0.188019	-0.858185	-0.51058	-0.00118162
632	0.255143	0.853409	-0.626786	-1.36665	-0.724947	1.75023	-0.191586	2.72977	-0.0845705	0.32569	-0.881068	-0.393391	-1.04716	-0.495276	-1.00538	-0.815135	-0.166173	-1.08589	-1.09799	-0.564535	-0.604086	0.126589	0.549135	-0.113365	-0.409938	-0.203761	0.33856	-0.0174717	-0.84422	-0.627534	-0.636864	-0.140982	-0.447377	-0.486341	-0.539058	0.330135	-0.160118	0.225948	-0.154083	-0.921976	0.00526632	-0.472724	-0.237636	-0.947387	1.83642	-0.179348	0.294075	-0.500698	-0.220539
633	-0.441901	-0.372099	-0.681924	-0.196116	-0.741194	-0.268075	-0.441295	-0.374069	-0.595097	-0.354028	-0.481559	-0.353794	-0.180088	-0.16303	0.480851	-0.0815855	0.640659	0.549724	-0.470181	0.0698155	-0.0693802	0.349395	-0.192936	-0.161707	-0.363422	-0.674455	-0.520539	-0.466937	-0.518031	0.231266	0.230642	-0.828619	0.206169	0.0162765	-0.0557598	-0.578878	-0.0780449	-0.197842	-0.609866	1.87001	-0.0934518	-0.112955	0.161231	-0.501421	-0.528505	-0.178204	0.162012	-0.554883	-0.666148
634	-0.365352	-0.390659	-0.783423	0.647128	-0.758992	-0.0473046	-0.604231	-0.162815	-0.557971	-0.529273	-0.777645	-0.338269	0.793127	-0.242389	-0.0407814	0.206021	-0.104496	-0.531481	-0.11283	-0.258324	-0.690435	-0.405479	-0.228951	-0.113496	0.238131	-0.286154	-0.476402	-0.510913	-0.961096	0.580998	0.152651	-0.312376	-0.214476	0.534196	0.71019	-0.156559	-0.0354064	-0.522607	-0.312439	0.572825	-0.156418	0.638491	-0.83885	-0.0956227	-0.568808	-0.0695034	0.0777771	-0.77917	-0.331607
635	0.0297212	2.08792	-1.04074	-1.30482	2.11064	2.63066	0.182651	-0.277134	-0.725577	2.32065	-0.402765	-0.376976	-0.953234	-0.58308	-0.395959	-0.392803	-0.158816	-0.249476	-0.85834	-0.458486	-0.382417	0.651249	-0.360569	0.150506	-0.215967	-0.506208	-0.247105	-0.466708	-0.544186	0.457926	-0.132365	-0.128647	-0.439781	-0.448601	-0.82184	-0.239489	-0.0556742	-0.0994773	0.252439	-0.918838	-0.386525	-0.463447	-0.762249	-0.762506	0.316824	-0.23547	0.849341	0.0961867	-0.489678
636	-1.1807	-0.39148	0.280124	0.555297	-0.432315	-0.504714	0.0718649	-0.204351	0.567793	-0.521216	0.549336	0.848287	0.48104	2.46833	-0.132057	0.694723	-0.0997114	-0.0857645	1.73534	-0.188252	-0.547944	-0.564541	-0.076341	-0.386235	0.0294234	0.846401	0.369867	0.337657	0.645442	0.799801	-0.593461	0.661487	0.472288	1.08152	0.431306	0.451685	0.0261242	0.269347	-0.476768	-0.541939	-0.541495	1.17029	1.00772	1.13201	-0.398027	0.823391	-0.728067	1.22679	1.64292
637	-0.913683	-0.260908	-1.06276	-0.573554	-0.752395	-0.430762	-0.111748	-0.489629	-0.373084	-0.326917	1.44186	-0.345026	0.0721794	-0.110037	-0.0995532	0.0098685	-0.61779	0.145474	-0.193255	0.404423	-0.726936	-0.470272	-0.268044	-0.386485	0.118759	0.296019	-0.767844	-0.620145	-0.485367	-0.429381	0.0679964	0.128566	-0.59753	-0.452285	-0.706761	-0.495818	-0.174004	-0.571917	0.253077	-0.330835	0.259545	0.502265	-0.655011	-0.6184	-0.612556	-0.11424	-0.445588	-0.538348	-0.378556
638	0.246775	-0.382723	1.38175	2.2749	-0.441252	-0.266611	0.117859	-0.268964	1.09019	-0.357791	-0.541356	0.265357	1.05103	-0.451106	1.5386	1.82866	0.595593	0.754316	0.283143	2.25316	0.222785	0.347563	-0.0364795	0.384531	0.648162	0.410254	0.797453	-0.01429	0.274971	-0.212154	-0.564687	2.22824	-0.333266	-0.446616	0.617242	0.532264	0.234413	0.678567	1.81073	-0.689582	2.24027	-0.333348	-0.0831133	0.0481457	-0.353419	-0.050134	1.1404	1.10301	-0.10045
639	-0.912631	-0.386869	-0.638896	-0.059933	-0.871368	-0.526158	-0.602674	-0.235506	-0.558898	-0.436926	0.442095	-0.371447	0.419016	0.184812	-0.175304	-0.579914	-0.000152646	1.5456	-0.186727	0.147062	-0.619921	-0.649722	0.515218	-0.400197	0.619983	-0.21887	-0.184517	-0.0475914	-0.865653	-0.321863	0.79884	-0.79201	-0.848266	0.752029	-0.18068	0.633766	-0.0872356	-0.925811	-0.564768	0.488997	-0.024383	-0.0303543	-0.52217	0.0808129	-0.484294	-0.111194	-0.788166	-0.196148	-0.240906
64	-1.16913	-0.555438	0.209417	1.52215	-1.05042	-0.393695	-0.797651	-0.525059	1.17995	-0.721394	-0.31088	0.31189	0.943833	0.580145	0.0582622	0.528325	0.152654	1.02654	0.214936	0.912066	-0.289809	0.311752	0.200468	-0.364991	-1.23681	0.316798	0.0939647	0.392777	0.548945	-0.121987	0.45138	0.4038	0.328191	1.92546	0.662742	0.939188	-0.069119	-1.05358	0.283607	-0.83825	1.05495	-0.483691	-0.523684	0.344062	0.0462469	-0.126769	-0.641905	0.488975	-0.169087
640	-0.957499	-0.39312	0.525168	0.200204	-0.544876	-0.45797	-0.396335	-0.31632	-0.224019	-0.455013	-0.653758	1.80897	-0.101637	1.04408	-0.125706	-0.502553	0.274811	-0.292783	-0.695556	0.455404	-0.665569	2.72031	-0.202319	-0.355542	-0.24128	0.28973	0.0067193	0.62232	-0.535819	-0.222379	-0.237037	0.311276	-0.876163	-0.216866	0.358769	0.0404206	0.035926	-0.156251	-0.266837	0.0699185	-0.651619	-0.996445	-0.578834	1.6558	-0.539005	0.182737	-0.826281	1.31943	-0.299622
641	-0.00104166	-0.366213	-1.11138	-0.0362947	-0.686366	-0.434051	-0.27912	-0.378928	-0.0544331	-0.422578	1.90352	-0.347218	1.18453	-0.0233133	0.75537	1.51375	-0.176029	-0.199228	-0.404967	1.48591	0.0194104	0.106883	-0.145388	0.289398	-0.425066	-0.211706	-0.367567	-0.784451	0.427292	1.11397	-0.643301	-0.157509	-0.457554	-0.43251	0.578461	-0.371845	0.445453	0.587898	0.989356	0.669414	-0.601852	0.458072	0.0100163	0.890048	-0.475295	-0.0128887	-0.254339	-0.184572	-0.637596
642	1.33286	-0.20281	-0.711562	0.278709	-0.34686	0.438605	0.0618587	0.0477417	-0.498976	-0.206339	-0.38064	-0.38025	1.09268	-0.138406	0.13091	-0.123024	-0.278726	-0.160047	0.268273	0.3616	1.48112	-0.0984467	0.345477	0.301929	-0.186551	0.0955923	-0.573058	-0.392727	-0.0507016	-0.538388	-0.710367	0.211252	-0.230479	-0.18866	-0.28638	-0.0232216	-0.0584147	-0.277806	0.00475709	0.681819	0.847856	-0.614662	0.732686	0.791759	0.0740187	-0.114571	-0.39921	0.055157	-0.342834
643	-0.379735	1.21962	-0.13889	-0.659504	0.895769	-0.0332205	1.23364	-0.39705	0.51026	0.316662	0.289036	-0.364312	-0.250157	-0.234996	-0.148839	-0.347279	-0.15982	-0.0387986	1.1323	-0.6797	-0.727823	-0.166278	-0.268994	-0.0473435	-0.134346	-0.0754517	-0.768669	-0.743987	-0.487468	-0.300563	-0.333292	0.125925	-0.914207	-0.452438	-0.401143	-0.496778	0.0621369	0.713831	-0.0653197	-0.462817	-0.709902	-0.657446	-0.0150752	-0.61988	0.624262	-0.222475	-0.0158765	0.168256	-0.0475743
644	0.489274	-0.379569	1.25711	1.52965	-0.28513	-0.347671	0.120354	-0.154149	0.595074	-0.285407	-0.0789285	-0.352658	0.305973	0.337162	0.723539	0.135383	-0.0786152	0.196964	0.240402	0.501273	-0.292085	0.865053	0.197686	0.16643	0.90658	0.207513	1.11227	0.349611	-0.0997294	0.605406	-0.0276135	-0.466651	0.224909	0.116039	0.609398	0.23259	0.0258225	1.3733	1.29118	-0.163255	-0.747667	-0.0069486	2.05165	0.305499	-0.0913702	0.250733	0.678105	-0.424681	1.4055
645	0.196878	1.45949	0.348309	-0.417711	-0.459128	0.288675	-0.33656	0.846826	-0.196245	0.17794	-0.521188	-0.365575	-0.78386	-0.284248	-0.448716	-0.857237	-0.0221335	-0.774904	-0.400514	-0.569463	0.279415	-0.186465	-0.278128	-0.0151272	-0.650251	-0.0876591	-0.225585	0.213975	0.179762	0.0714296	-0.739116	-0.403515	0.322103	-0.49776	-0.712343	0.0437774	-0.194211	-0.792564	-0.707117	-0.732261	-0.717887	-1.04928	-0.2464	-0.210512	-0.0151233	-0.223771	0.38683	-0.636636	-0.0640302
646	-0.852228	-0.383353	-0.585304	1.1937	-0.852036	-0.485116	-0.578133	-0.368141	-0.0405149	-0.554926	-0.692273	0.0392475	1.78018	0.408383	-0.247382	-0.338223	0.172273	0.861875	1.38753	0.563459	0.60786	-0.292641	0.500332	-0.290328	1.5677	0.363582	-0.579104	-0.280996	-0.248344	0.291423	-0.654478	-0.798907	0.65664	1.61711	0.176043	-0.888724	0.0262614	0.52296	-0.195866	0.157876	0.540598	-0.0459157	-0.530796	0.0634251	0.247313	0.0157043	-0.278482	-0.206861	-0.646894
647	-0.483114	-0.392341	0.206571	1.056	-0.834122	-0.509101	-0.556048	-0.348971	0.649052	-0.334457	-1.06811	-0.391842	0.843579	-0.0882912	0.567759	1.11804	0.0542264	1.48107	-0.362015	0.993107	0.738955	-0.997393	0.593935	-0.161389	-0.692227	1.07775	-0.121864	0.0223109	-0.368529	0.711316	-0.109637	-0.755539	0.386172	0.400119	1.04403	0.0176113	0.150598	0.224361	-0.519838	1.92663	1.28224	-0.441502	-0.476553	0.44844	0.352061	-0.0372322	0.346465	-0.479203	-0.193637
648	0.110875	-0.342169	-0.37615	-0.0421967	-0.551386	-0.292861	-0.379222	-0.28061	0.203247	-0.340646	-0.279478	-0.344931	0.357318	-0.284	0.697025	0.0825916	0.225365	0.283616	1.0439	0.646943	-0.596971	0.909423	0.564377	0.125345	-0.553812	-0.0425685	-0.245709	-0.388687	0.479543	-0.461382	0.369418	0.515516	-0.0431201	-0.0666036	-0.341926	0.520707	-0.0347444	0.657255	-0.932384	-0.918383	-0.587395	-0.462102	0.309785	0.138236	-0.456788	-0.116515	0.311899	-0.493385	0.621171
649	-1.34836	-0.391032	-0.0625886	0.514274	-0.832989	-0.520826	-0.551755	-0.464598	2.56318	-0.577654	-0.656459	-0.322719	1.7242	0.298927	1.8149	2.59403	-0.54647	2.28078	1.71177	2.25293	-0.606442	-1.01116	0.54409	-0.197125	1.0536	0.402567	-0.359239	-0.628544	0.447495	-0.148123	-0.638685	-0.145658	-0.840028	0.614763	0.498979	-0.537987	0.614643	-0.101466	-0.158403	0.52644	0.597973	1.90411	2.92531	2.24232	0.296281	-0.0222829	-0.244368	0.0431326	-0.223569
65	-1.17105	-0.55569	-0.31378	-0.237383	-0.99411	-0.320457	-0.871751	-0.543632	-0.180393	-0.968053	-0.291321	0.257676	-0.228877	-0.314899	0.111029	0.0223498	0.0791976	-0.240132	-0.282172	1.35452	1.00944	-0.748603	-0.579131	-0.637917	-0.17852	-0.438365	-1.0318	0.0347264	-0.396709	-0.323765	0.363918	-0.582303	1.0426	0.633453	-0.297599	-0.477857	-0.132284	0.206281	1.4581	-1.05526	-0.527927	-0.0977946	-1.05336	0.0759142	-0.319991	0.843338	0.532933	-0.294125	0.34761
650	-0.615251	-0.360272	0.820555	0.7768	-0.129005	-0.440871	-0.429988	-0.0995184	1.03917	-0.153041	-0.658017	0.521579	0.963194	-0.0499058	-0.0581869	0.296793	0.864868	-0.247414	-0.445184	0.668025	-0.0353465	1.11506	0.472656	-0.339145	2.23411	0.0505472	-0.312075	-0.0853873	-0.483482	-0.64547	0.737395	0.987905	3.57229	-0.411144	2.74906	-0.0743245	0.122296	0.540339	-0.219562	0.281154	-0.627484	-0.0748493	-0.296731	0.283161	0.940792	-0.0827854	0.709335	-0.640931	0.122275
651	-0.00803775	-0.307092	-0.567128	-0.610508	1.85261	-0.511947	-0.23435	-0.427523	-0.16919	-0.33025	-0.943243	-0.215605	-0.356439	-0.0193503	0.143851	0.322998	-0.174019	-0.240839	0.714246	-0.806558	-0.737419	-0.18899	-0.279271	-0.262906	-0.468023	0.273513	-0.463388	-0.933872	-0.510197	-0.312614	-0.739941	-0.908621	-0.920072	-0.519731	-0.788089	-0.644324	-0.16263	-0.669157	-0.708422	0.290588	1.65359	0.0848374	-0.668023	-0.00182812	-0.62512	-0.175793	-0.463094	0.230415	-0.0660883
652	0.417573	2.65263	-0.467766	-0.802949	1.50805	0.256733	1.62641	-0.228685	-0.475187	2.73181	0.0807234	-0.394483	-0.723125	-0.514082	0.0532099	-0.406365	-0.183622	-0.210516	-0.644059	-0.287211	-0.618826	-0.278362	-0.152257	0.43633	-0.436719	0.229743	0.592803	-0.640323	-0.652544	-0.477851	-0.648259	-0.17024	0.299015	-0.460615	-0.17922	0.467475	-0.145949	-0.0651547	-0.181114	-0.613542	1.14871	1.37257	-0.520811	-0.438065	-0.482982	-0.194029	0.257153	0.126926	0.564947
653	-0.0079214	-0.37635	-0.315491	1.54343	-0.560696	-0.346099	-0.393295	-0.11307	-0.17711	-0.363916	-0.323115	0.147639	0.27346	0.653509	-0.0911992	0.748468	-0.547721	1.37386	-0.3993	-0.124959	-0.608555	-0.636271	0.539564	-0.120787	-0.418057	-0.511304	-0.657757	-0.328262	-1.06537	-0.150776	-0.148883	-0.149852	1.10109	-0.0202216	0.588181	-0.0236043	-0.0714509	0.525913	-0.162277	0.0389698	0.592039	0.46959	-0.508061	-0.951114	-0.470671	-0.131892	0.813661	0.365817	-0.226286
654	0.315132	-0.323165	1.12626	0.989699	0.505237	-0.175366	-0.105257	0.196986	0.454342	-0.183748	0.357599	0.0865335	0.221334	3.04362	-0.121206	0.0828309	0.991851	0.511696	0.806488	-0.557831	-0.596884	0.143637	0.564564	0.0282677	-0.0832074	0.420807	1.25941	0.30407	-0.177317	-0.786514	0.369621	-0.126686	-0.0429602	-0.290102	0.233817	0.52092	-0.0858167	-0.150035	-0.140874	-0.100933	0.0187528	0.504437	0.0421432	-0.671421	-0.456683	0.104872	0.312117	-0.71507	0.205061
655	-0.346094	-0.392754	0.225975	0.556947	-0.4739	-0.476486	-0.383199	-0.288163	-0.0697476	-0.404393	0.267458	1.49208	0.428417	0.387969	-0.477229	0.0749071	-0.542522	0.730411	-0.386399	0.489167	-0.599772	-0.625877	-0.13185	0.463956	-0.167915	0.261561	-0.150165	0.220586	-0.620306	-0.463493	-0.135303	-0.132418	-0.442103	0.265189	2.04302	0.513886	1.36833	0.242636	0.247793	-0.757045	-0.590017	0.0147655	-0.763822	-0.675034	0.31227	0.372409	-0.233229	-0.0546919	0.613966
656	-0.538433	-0.376852	-0.501625	0.409475	-0.833929	-0.363589	-0.476344	-0.34341	-0.0515513	-0.347211	-0.49462	-0.370454	0.742702	-0.0750258	1.04676	1.34726	-0.361748	1.3636	1.45754	0.313124	0.655519	-0.639145	0.534361	0.202864	0.191156	-0.210342	-0.0711329	1.55037	-1.06784	4.61789	1.31603	0.473795	0.318186	0.059796	0.582061	-0.198924	0.0673066	-0.116766	-0.94095	1.31343	-0.00764872	0.935017	0.799044	0.631332	1.80335	-0.0723876	-0.780704	-0.290842	0.585123
658	0.356915	-0.123829	1.8943	0.498539	0.290231	0.448588	0.0425818	1.37576	0.604564	-0.252826	0.837008	-0.139573	-0.221689	-0.000346847	-0.0668832	-0.178701	-0.236091	-0.288523	-0.479495	1.003	-0.0820619	0.330635	-0.199727	0.385072	0.397754	0.155732	0.0119716	0.35376	-0.530905	-0.365294	-0.233294	-0.834912	-0.519566	-0.516525	-0.152218	0.359522	-0.044839	-0.147493	0.803265	-0.36482	-0.105325	-0.127154	-0.0949506	-0.0273481	-0.536104	-0.135373	0.146128	0.732578	0.0772089
659	-0.045562	0.741029	-0.781828	-1.12068	0.249991	0.312601	0.179825	-0.393104	-0.493945	-0.157919	1.86237	-0.401748	-0.802551	-0.415578	-0.641234	-0.101867	-0.299757	-0.568786	-0.75214	-0.669562	0.864985	-0.764526	-0.257327	-0.0587322	-0.678834	-0.185648	-0.51336	-0.545562	-0.818527	-0.286883	-0.31645	-0.364965	-0.263051	-0.47332	-0.466378	-0.770393	-0.136265	-0.539459	0.283659	0.0863475	-0.699704	1.7204	-0.424404	-0.821607	-0.600564	-0.200785	0.0114091	-0.345702	0.312571
66	-0.746512	-0.552721	-0.842563	-0.601777	-0.862064	-0.198811	-1.13501	-0.468552	-0.554875	-0.535368	-0.422771	-0.564778	-0.921748	-1.16212	-0.380503	-1.12036	1.28935	-0.403604	-0.874973	-0.650013	-0.421725	-0.517341	1.34255	-0.460037	-1.11842	-0.485758	-0.494903	-0.887452	-1.26203	-0.529747	0.766906	-0.450772	-0.162865	-0.288899	-0.511678	-0.532246	-0.195462	-0.717371	-0.554306	-0.925551	-0.316795	1.01584	-0.93784	0.457687	1.02649	-0.119581	-0.153882	-0.613999	0.764642
660	0.589509	-0.353782	-0.72412	0.774779	-0.370559	1.1814	-0.553638	-0.15708	-0.646204	-0.267517	-0.735787	-0.347635	1.0235	0.0595054	0.233398	-0.14008	-0.365515	0.681452	0.0528856	0.595971	0.0137829	0.100223	-0.148401	0.209372	-0.582557	0.0857062	-0.274003	-0.188221	1.0563	0.630804	-0.645476	0.461164	-0.0765888	0.653143	-0.267641	0.306017	-0.0351894	0.732219	-0.174512	0.0254913	1.75109	0.449671	-0.776611	0.354869	-0.478667	-0.157565	-0.784246	-0.512147	-0.234867
661	-0.246509	0.343542	-0.25389	-0.636838	1.29589	0.0533666	-0.0781871	-0.24727	0.219926	-0.034795	0.660787	-0.404978	-0.367355	-0.0957143	0.0623537	-0.100824	-0.63769	-0.289704	-0.0897097	-0.822709	-0.760556	-0.529952	-0.304051	-0.114883	-0.459881	-0.122301	-0.124422	-0.142594	1.23535	-0.584648	-0.383902	-0.451557	-0.343033	-0.49985	-0.941746	-0.139521	-0.249986	-0.017157	0.150317	-0.0238233	-0.740547	-0.706311	0.504066	-0.069368	2.2457	-0.135564	-0.0978695	-0.164402	-0.4218
662	0.331422	0.093838	-0.0476065	-0.234932	0.231178	-0.117264	-0.0410062	-0.199901	-0.179794	-0.0771153	1.23313	-0.393021	-0.102226	-0.263069	-0.184655	-0.100234	-0.351188	-0.402869	-0.385397	-0.860112	0.0460555	-0.62507	-0.131119	-0.00276085	0.0680033	0.2627	0.550932	-0.391458	-0.400847	-0.300934	-0.134248	-0.771337	-0.44127	-0.51376	-0.43974	-0.357424	-0.107276	-0.881628	-0.14492	0.0580916	-0.589379	0.49785	0.57147	-0.136104	0.313905	-0.0926065	2.46132	1.49361	0.200804
663	3.248	-0.175287	1.94766	-0.481197	1.73513	1.4672	-0.487733	0.107677	-0.80064	0.0890251	0.778179	-0.361139	-0.844583	-0.532924	-0.669842	-1.00469	-0.287294	-0.553962	-1.06972	-0.993481	0.189987	-0.115578	-0.0540433	0.505243	-0.356967	-0.130325	0.0848349	1.49298	1.2012	-0.588872	3.85774	0.723473	0.523181	-0.386826	-0.375745	0.884899	-0.00635641	0.792036	-0.0129409	0.0223862	-0.522003	0.71272	-0.703702	0.0139515	1.3459	-0.205596	0.48686	-0.053088	0.339655
664	-0.837568	-0.394219	0.0833558	0.576571	-0.722463	-0.477718	-0.232692	-0.31442	0.127973	-0.46066	-0.280983	2.07648	0.42638	0.478923	0.101139	0.260214	0.707372	-0.341075	-0.827	0.122267	-0.78488	-0.844939	-0.330102	-0.275624	0.541299	0.500352	-0.180971	0.567009	0.310007	-0.0260819	0.643853	-0.0439516	0.173821	0.965453	1.2332	-0.558543	0.105088	-0.587946	2.88403	1.1908	-0.33326	-0.0568679	-0.156727	0.0511875	-0.682004	1.82831	-0.542351	-0.135716	0.137768
665	0.0922867	-0.0147769	0.0587484	-0.1833	1.05345	-0.157015	0.338184	-0.332261	0.972842	0.0970824	0.617869	-0.206415	-0.15179	-0.287553	0.473309	-0.879575	-0.635977	-0.0500573	0.0693276	-0.751239	0.604899	1.11154	-0.457811	-0.158137	-0.0465406	-0.000429526	0.775034	0.140946	1.00591	-0.0400231	-0.801104	-0.148507	-0.772788	-0.384247	-0.287783	0.218835	-0.071383	0.252356	0.201044	1.17708	-0.504521	-0.0166004	-0.83014	-0.649578	-0.0458778	-0.172897	0.229558	0.703047	0.0514583
666	0.732792	-0.333412	-0.256102	-0.0873804	0.10266	0.475875	0.00580957	0.127052	0.34369	-0.183014	-0.11371	-0.341425	-0.260858	-0.0780686	0.313706	0.318654	-0.415042	0.619112	-0.297263	-0.625721	-0.252421	-0.492603	0.995806	-0.0352472	-0.115498	-0.399502	0.237106	-0.103428	-0.205441	0.0633537	-0.285324	0.236364	-0.579934	-0.162034	0.00376486	0.640611	-0.107737	0.123718	-0.190695	0.330453	0.307464	-0.699217	0.30725	-0.199415	0.419325	-0.208536	0.189005	0.111796	0.529048
667	0.0274003	-0.458461	0.630066	0.674065	-0.213797	-0.30301	-0.149331	-0.354418	0.804806	-0.122696	0.0320022	0.0219626	0.532423	-0.117418	0.41305	0.378569	0.0700248	2.16808	0.549957	-0.3013	0.59064	0.155866	-0.461089	-0.256409	0.00246	0.560074	-0.0781464	-0.131306	1.13066	-0.480526	-0.254901	-0.605837	-0.36254	-0.120837	0.217975	0.451711	-0.321646	0.0891198	-0.161664	-0.555625	-0.512059	-0.681183	0.120804	0.360511	-0.571872	-0.0769791	-0.338777	0.0189453	-0.23116
668	-0.053265	-0.498385	1.38634	2.17628	-0.354948	-0.471525	0.0313572	-0.120351	1.73875	-0.418774	-0.261941	2.78788	0.810252	-0.0197341	0.494341	-0.549418	2.83154	0.395683	-0.288518	-0.0233889	0.157397	-0.178789	-0.468151	-0.286375	0.672795	-0.302417	0.602284	0.213806	-0.0529521	0.779695	-0.275531	-0.185158	1.24319	2.26912	0.198873	0.295959	0.0471731	0.0631654	-0.18135	-0.570185	-0.953887	0.268089	0.0894459	0.317499	-0.58155	-0.012189	-0.349235	-0.267712	-0.783001
67	-0.173314	-0.496989	-0.234255	-0.76889	0.00722836	-0.171616	-0.654581	0.677676	-0.557594	-0.551724	0.280047	-0.630091	-0.911526	-0.557027	-0.467661	-0.84175	-0.719525	-0.369814	-0.399934	-1.03096	-0.729201	-0.0517138	-0.0667608	-0.366333	-0.484652	-0.532046	-0.579305	-0.293875	0.243344	-0.830204	-0.587098	-0.185945	-0.11159	-0.654605	-0.670602	-0.0775547	-0.184515	-0.389692	-0.294641	-0.199748	-0.648018	-0.832817	-0.705246	-1.05297	-0.444503	-0.491792	-0.495827	0.317689	0.110403
670	-0.199777	1.0535	-0.835668	0.0192334	0.665937	-0.066538	1.15303	-0.660109	-1.00649	0.728229	2.65761	-0.326598	-0.237441	-0.0658021	0.442299	0.158172	-0.120092	-0.164535	-0.337284	0.0907073	0.91541	0.091021	-0.235785	0.00802098	-0.0270878	0.274162	0.062785	-0.0908015	-0.175438	-0.136716	-0.476818	0.282508	0.335651	-0.319052	-0.394959	0.276044	-0.125269	0.498202	-0.0934933	-1.08493	2.08421	1.274	-0.0254146	0.101694	-0.263093	0.015906	-0.00514277	-0.356073	-0.0167223
671	-0.457792	-0.505877	1.34955	0.904885	-0.32932	-0.430634	-0.274334	-0.55171	0.920561	-0.206131	-0.385623	-0.276993	0.819889	-0.00177548	0.415787	-0.143817	1.27646	1.35373	0.240242	0.0191121	-0.516235	-0.590321	-0.347291	-0.254075	0.254226	0.249139	0.592667	0.532526	-0.200977	-0.306872	0.0775212	-0.336932	0.360235	1.00955	0.691806	0.046304	-0.0325949	0.799999	-0.30071	0.691376	0.314145	0.791292	1.56055	0.0566977	0.257057	0.274407	0.556877	-0.273084	0.448211
672	-0.143587	-0.503456	0.584363	0.560705	-0.320697	-0.450855	-0.46059	-0.0267691	0.48424	-0.226305	-0.319773	-0.362898	-0.0723888	0.169701	-0.133793	0.427284	-0.264407	-0.589878	-0.830517	0.00833347	0.00938741	-0.59664	-0.351119	-0.334638	-0.101489	0.240494	0.115653	0.452951	1.47446	-0.312714	-0.645272	-0.921617	0.349782	-0.109879	0.021239	0.353801	-0.314829	-0.281031	-0.76053	-0.529796	-0.259197	-0.490759	0.300052	-0.288564	-0.421158	-0.145909	0.54554	-0.281203	-0.265143
673	1.07466	-0.126784	0.413682	0.752101	0.699439	-0.346343	0.857706	-0.435307	0.996402	-0.0421002	0.998145	-0.308977	0.279323	0.106424	0.989335	0.594452	-0.18206	-0.823546	1.39061	-0.0288121	-0.448837	-0.488012	0.820737	0.194209	0.822189	-0.0271624	1.00299	-0.047697	-0.058131	-0.212288	1.06631	-0.190468	-0.678581	-0.402443	-0.241467	0.590619	-0.120665	0.954873	0.842184	-0.193216	-0.743675	1.53842	0.550525	1.05688	0.426949	-0.279429	-0.0784782	1.22671	-0.917504
674	-2.94387	-0.523833	-1.86802	-2.15923	-0.675462	-0.679771	-1.22121	-1.01019	-1.54083	-0.681185	-1.57654	-0.340239	-2.33807	-1.39728	-1.56885	-1.61259	-0.406528	-0.568264	-0.929278	-1.06289	-0.237623	-0.784118	-0.0910674	-1.09726	-1.70332	-0.672201	-1.03534	-0.867773	-1.04561	-0.771113	1.91743	0.268522	-0.572502	-0.385452	-0.676081	-1.15497	-0.425269	-1.07464	-0.518896	-1.02526	-0.52036	-0.687434	-1.08025	-0.925739	-0.0647587	-0.447596	0.209157	-1.05036	-0.778044
675	1.30163	-0.508928	0.155316	-0.312305	1.41292	4.45779	-0.761581	1.49053	-0.0227651	-0.111303	0.298022	1.11953	-0.439735	1.45354	-0.248998	-0.428323	1.04204	0.174658	-0.11287	-0.835521	-0.574438	2.5711	0.474213	-0.131579	1.60808	0.347818	-0.441175	0.00298661	1.35617	0.279088	1.19921	2.12119	-0.263792	0.659014	-0.0627763	-0.540666	0.27064	-0.167406	-0.40018	0.109856	-0.876473	-0.198017	-0.721681	-0.456726	0.110343	0.247615	0.398354	-0.6959	-0.372188
676	-0.58427	0.897464	-1.0166	-0.698257	-0.282289	-0.438656	0.391632	-0.502539	-1.2512	0.720051	-0.113054	-0.368024	-0.874486	-0.875969	-0.420503	-0.35409	0.466024	-0.424349	-0.322935	-0.674231	-0.584367	0.366905	0.0184358	-0.26079	-1.07016	-0.322279	-0.729602	1.59332	0.312797	2.37576	-0.105509	-0.48499	-0.746649	-0.375874	-0.51273	0.142107	-0.0490496	0.191973	-0.815192	-0.450186	0.0980391	0.149159	-0.739057	-0.197717	-0.501783	-0.21626	-0.263046	-0.405968	-0.391855
677	-0.295881	-0.399592	0.007475	2.06056	-0.122958	-0.402829	0.344373	-0.367109	0.369361	-0.253005	-0.289871	0.489878	1.87191	0.0990844	0.872494	1.34282	0.00249974	0.290962	0.979276	0.139306	-0.542363	2.06803	0.0956942	-0.306436	1.03784	0.780755	0.796972	0.0687109	0.102411	0.725442	0.689441	0.158064	0.804714	-0.124014	1.17134	-0.329991	0.0956954	0.604597	-0.345362	0.5923	-0.84256	1.09161	-0.665546	1.22332	0.191197	0.35888	0.485716	-0.489118	0.697258
678	-0.295673	0.0601696	0.960851	0.605	1.10651	-0.0289269	-0.0113994	1.99594	0.303091	0.326554	1.15399	0.206042	0.0898981	1.92912	-0.112267	-0.0162839	0.833167	-0.525711	0.949074	0.20451	1.49312	4.06845	0.331131	-0.133866	0.271077	1.09645	-0.285033	0.439567	1.51226	0.133529	0.92057	0.34503	0.722512	0.572129	0.3838	1.02353	0.162484	0.212791	3.13331	-0.69043	-0.0349653	0.353115	-0.317892	0.437126	1.04811	0.778481	0.834355	0.0634081	-0.195035
679	-0.514811	3.48532	-1.00591	-1.21918	0.312745	0.140338	0.903425	-0.727537	-1.02238	7.03227	0.615594	-0.250655	-1.0726	-0.584906	-1.05272	-0.621379	-0.596357	0.199626	-0.482288	-1.00641	1.36297	0.797028	-0.394484	-0.209433	-0.652548	-0.0801544	-0.569592	-0.291944	0.71316	1.4837	-0.0603371	1.12476	-0.253417	-0.334344	-0.277172	-0.673434	0.221803	0.28982	-0.800823	-0.967355	0.661657	0.586994	1.26119	-0.134928	0.735991	-0.322278	-0.240147	0.0974885	-0.995889
68	-1.73369	-0.556425	-0.0822664	0.969312	-0.883063	-0.43627	-0.245524	-0.773091	0.822745	-0.515051	-0.158661	1.13548	1.4532	-0.331522	0.0400511	0.895456	-0.0968571	-0.910599	2.42908	0.000968555	0.703587	-0.868898	0.567125	-0.526087	-0.243581	0.372962	-0.292099	-0.162352	-1.10256	-0.12551	-0.5773	-0.173153	-0.513482	1.49004	0.621675	-0.0614708	0.105127	-0.8969	0.186159	1.70298	0.128835	0.871063	-0.694011	-0.122673	-0.433858	0.0117859	-0.485228	0.153142	0.130681
680	0.174065	-0.444997	-0.512475	0.117829	0.0396019	0.0284973	-0.0915386	-0.316699	-0.0811497	-0.240804	0.0207883	-0.313977	0.393834	0.420618	-0.0693427	-0.283463	1.09422	1.89518	-0.114357	-0.308952	0.660269	0.330111	0.210336	0.0182743	-0.141776	0.455876	-0.110446	0.196427	-0.124248	-0.0560355	0.174777	-0.25826	-0.694249	0.237147	-0.0932863	-0.370256	-0.0704092	-0.0994347	-0.238839	0.180045	0.428976	0.935418	-0.556465	0.546723	0.348314	-0.222093	-0.120961	0.168199	0.56773
681	0.19021	-0.496445	-0.228224	-0.167659	0.340129	0.801675	-0.491181	1.80186	-0.318162	-0.300885	-0.096372	2.95577	-0.434494	2.18537	-0.380158	-0.606243	2.83885	0.0745395	0.250911	-0.766702	-0.512423	3.08885	0.150761	-0.230598	0.441817	-0.115194	-0.0199428	-0.0765471	-0.382854	0.453146	0.810084	-0.912952	0.0997267	1.27953	0.0336371	0.541975	-0.123256	-0.21661	-0.294196	1.52152	-0.810905	-0.906236	-0.926856	0.740293	0.944438	2.38263	0.56726	-0.440456	0.815867
683	0.851608	-0.506946	0.598985	0.99354	-0.132712	-0.293381	-0.0943775	-0.459284	0.900092	-0.399749	-0.360355	-0.296284	0.640181	0.165936	1.14245	0.808712	-0.351962	-0.17946	0.197042	1.82523	-0.142786	1.00962	-0.421091	0.319954	0.645576	-0.231572	1.10457	0.538842	0.750783	-0.10114	1.08076	0.967579	-0.297009	1.22803	0.396699	0.102007	-0.0841855	0.526229	0.33752	0.387066	-0.420089	-0.250678	0.0337391	-0.52533	0.626595	-0.114379	0.338308	-0.28212	2.28025
684	-0.334634	-0.306686	0.0768945	0.450814	0.293088	-0.170464	0.0420328	-0.325935	0.534384	-0.157699	-0.922908	0.0778222	-0.746977	-0.708839	0.553546	0.355526	0.193437	-1.27006	-0.697808	-0.505597	-0.122525	-1.0488	-0.411775	-0.282148	-0.62952	-0.110523	0.752726	-0.0214298	-0.349588	-0.242544	-0.733865	-0.489308	-0.281746	-0.30157	-0.513966	0.135531	-0.201964	-0.0262283	-0.0241994	-0.10218	-0.889072	-0.22648	-0.201381	-1.07114	0.080306	-0.105847	-0.265752	0.645581	-0.702048
685	-0.371883	-0.446398	0.0642768	0.500498	0.157252	-0.481925	0.30965	-0.45074	1.35816	0.0145608	0.44526	-0.364249	-0.237619	0.306863	0.537537	0.582784	-0.283815	-0.310487	0.591543	-0.0353384	0.488575	0.545659	0.105072	-0.185954	0.330738	-0.386287	0.66849	0.47328	0.298001	0.383426	-0.667927	-0.939943	-0.465387	-0.285775	-0.403696	0.606606	-0.0135609	-0.0791157	0.101644	-0.166375	0.247445	-0.10922	-0.955838	-0.0218266	-0.442416	-0.00279401	-0.1989	0.0193669	0.717457
686	3.25778	0.33372	2.607	2.96175	2.43833	-0.141651	2.99934	0.228446	1.17913	0.706757	2.91955	-0.177459	2.16342	1.69328	2.342	1.74288	1.16169	1.71106	1.11852	0.947636	0.674118	1.2676	0.438496	1.18599	2.26789	0.979792	3.00283	1.24786	2.16368	1.25363	1.65103	0.473612	-0.17083	-0.330123	0.141072	2.33288	0.339337	2.37656	1.25523	0.0677527	0.893473	1.57191	1.56788	2.84318	0.294094	0.352199	-0.226493	2.15776	1.4652
687	-0.933357	2.17725	-1.44211	-0.888537	-0.443581	1.2104	0.398082	-0.55123	-0.729712	3.82406	0.262796	-0.503163	-0.730078	-0.602151	-0.16715	-0.607634	-0.760329	-0.0747702	-0.0257959	-0.451355	-0.106624	-0.145476	-0.152615	-0.256111	-0.251437	-0.161165	-0.975916	-0.311165	-0.602205	-0.484683	-0.209222	-0.593552	-0.119969	-0.207521	-0.196425	-0.323704	-0.28326	-0.289879	0.606533	-0.633384	-0.446818	0.0143196	-0.886864	-0.499446	-0.00672752	-0.232039	-0.258934	0.0625671	0.15208
688	-0.407547	0.225626	-0.732076	-0.304635	-0.323025	0.409001	0.550462	0.100966	0.447853	0.73269	0.256395	-0.481454	-1.10196	-0.433241	0.189521	-0.252842	-0.479701	0.111225	-0.553639	0.212117	0.721148	0.888948	0.0280904	-0.157717	-0.130395	0.0219721	1.13276	-0.148973	-0.524233	-0.452385	-0.487351	-0.117755	-0.177073	-0.248791	-0.288031	0.120611	-0.300856	-0.023569	-0.250442	-0.575434	0.0852567	1.15106	-0.701979	0.0386378	0.305011	-0.220411	-0.644853	0.386248	-0.36709
689	0.174518	0.85902	-1.20523	-0.0757379	-0.06697	1.02238	1.76043	-0.270258	-0.364664	3.22769	1.21077	-0.451326	-0.0546687	-0.183118	-0.0391287	0.715012	-0.319215	-0.362496	0.344612	0.0259244	0.0420449	0.267603	-0.163439	-0.0443586	-0.361678	-0.0928076	-1.13423	-0.139371	-0.267676	0.120602	-0.879578	-0.00729922	-0.321123	-0.185124	0.0387707	0.0641635	1.14365	0.6407	-0.593762	0.7064	0.432791	0.131724	0.0228387	0.60542	-0.0418879	-0.228679	0.0677436	-0.0707652	0.347583
69	0.385372	-0.553948	1.1514	1.85905	-0.735691	-0.347096	0.596853	-0.042498	0.120787	-0.576685	-0.158231	1.18134	1.50823	3.44019	0.475161	1.34756	0.168511	0.155555	0.138081	0.968456	1.33766	-0.0749775	-0.684396	0.112938	-0.610195	0.623084	-0.0640587	-0.757392	0.216743	0.513034	-0.597232	0.729938	-0.128991	0.698242	0.666028	-0.261085	0.150896	0.619812	-0.763115	1.15504	-0.658637	-0.290619	0.915189	0.738489	-0.455513	1.37367	-0.50679	-0.240548	0.0894268
690	-0.390226	-0.560064	0.4017	2.37003	-1.00367	-0.505157	-0.671023	-0.702756	0.198337	-0.386966	-0.317718	-0.464462	1.50835	-0.174144	0.635145	0.960904	-0.135712	0.197006	0.0739157	0.468863	0.0870706	-0.125264	0.00939444	0.138143	-0.145308	0.142686	-0.597408	-0.1488	-0.92294	0.32717	1.11404	0.279288	0.960599	1.40411	0.0452372	0.136271	0.719979	0.475915	-0.538253	0.616564	0.0426469	-0.578288	-0.2988	0.442164	-0.000636455	-0.0737717	0.667108	0.322874	0.297804
691	0.643466	-0.553226	0.0341204	1.45579	0.449354	-0.273047	1.14597	-0.343641	0.138351	-0.372217	-0.0954753	-0.162943	1.26167	1.44402	0.0175179	-0.451095	-0.748119	-0.179319	0.199175	-0.0434936	0.108299	-0.956061	0.187491	-0.151305	-0.147427	-0.0921675	0.405616	-0.0625891	0.375728	0.972132	0.179277	0.771378	-0.000726047	-0.145564	0.381695	-0.301381	-0.0704434	0.249452	0.698181	-0.449828	0.322343	0.272778	0.495267	0.0157613	0.558456	-0.159368	-0.19191	-0.242959	0.474689
692	0.523828	-0.548386	0.237051	0.662042	0.112431	-0.123332	0.408478	-0.0627656	0.201186	-0.388486	0.0361351	-0.392184	0.271595	0.268708	-0.0278163	0.129931	-0.445983	-0.281115	0.074769	-0.247512	-0.0544334	-0.879437	-0.130536	-0.183704	-0.18505	-0.0566839	-0.206966	-0.276622	-0.323518	-0.421144	-0.812197	-0.318529	-0.0459086	-0.215714	-0.163491	-0.114727	-0.432026	0.18833	-0.187169	-0.20899	0.408747	-0.0736763	0.158159	-0.238197	0.0649963	-0.174067	0.441723	0.0836634	-0.348628
693	-0.87988	2.54241	-1.43166	-1.23792	0.340675	2.00033	0.363874	-0.430871	-0.943913	0.730871	-0.0417681	-0.446266	-1.0206	-0.647886	-0.230252	-0.839895	-0.883443	-0.466689	0.152732	-0.300928	-0.294019	0.135135	-0.15291	-0.352114	-0.412923	-0.161809	-0.707406	-0.311627	-0.604254	-0.0309437	-0.858017	0.264547	-0.474199	-0.235753	-0.297849	-0.324541	-0.567544	-0.26017	-0.777906	-0.634907	0.0327556	0.211202	0.406181	-0.346984	-0.00768567	-0.217325	-0.261448	-0.268483	-0.118051
694	-0.497757	0.897701	-1.36825	-1.39646	-0.151868	1.90308	-0.404741	0.137013	-1.08021	1.81777	0.961548	-0.412559	-1.08194	-0.319781	-0.0897542	-0.814765	0.977665	0.0251034	0.500146	0.0190201	-0.265036	1.09922	-0.128387	-0.0796651	0.157473	-0.0513212	-0.914121	-0.325171	-0.307097	0.110199	-0.0603757	-0.31269	-0.548799	-0.166401	-0.121399	0.0411494	0.0053701	0.24694	0.0912526	-0.508285	-0.132735	0.855496	-0.986795	0.127162	0.0719761	-0.224088	0.984689	-0.286918	-0.0346463
695	-1.45351	1.92552	-0.683823	0.162074	-0.353071	-0.201951	-0.398964	1.03847	-0.349076	1.09157	-0.413405	-0.182726	-0.617098	-0.201806	-0.0536564	-0.840453	-0.45761	-0.0283047	-0.103151	-0.543139	0.187178	1.19431	-0.0283224	-0.307822	-0.187426	-0.110103	1.32724	0.586576	-0.523894	-0.330276	0.265069	-0.424677	-0.334897	-0.0877953	0.290027	0.430295	-0.300554	-0.575568	0.408564	-0.113185	-0.257968	-0.270257	-0.80466	-0.153363	-0.0618978	-0.204497	-0.805152	-0.0260008	0.425807
696	0.273922	-0.545166	-0.00582098	-0.491052	-0.610564	0.836818	-0.259731	-0.294922	0.61953	-0.383148	-0.528883	-0.478481	1.36818	-0.222564	0.263827	0.765254	0.123553	0.172428	-0.1254	0.103437	-0.265783	-0.217843	0.0528355	-0.201169	-0.141422	-0.223107	-0.0875683	0.320653	-0.438273	-0.15511	0.680572	0.426846	-0.244154	0.254203	-0.199981	-0.256711	0.100675	0.203463	0.881578	1.05344	-0.134657	-0.294839	0.00507617	-0.230824	-0.225454	-0.147566	0.458958	-0.19373	-0.191423
697	0.204677	-0.573964	0.898511	1.31766	1.96894	-0.766706	-0.693209	-0.516926	0.35473	-0.539501	0.446694	0.0951144	0.841895	-0.0412571	0.0600683	1.42309	0.719182	-0.154696	0.597477	-0.0812807	-0.316586	-0.354473	-0.0331333	-0.151761	1.1502	0.143095	-0.870907	-0.0847289	0.0349375	0.35871	-0.0439505	0.323515	-0.185005	-0.127883	1.07672	0.24083	0.368844	-0.0275281	-0.226512	-0.135956	0.156722	-0.457078	-0.687032	-0.0346954	-0.0697118	-0.127726	-0.818822	-0.183386	0.289321
698	0.762089	0.612706	-1.02255	-0.815079	-0.185272	3.88901	0.764479	1.42321	-0.720141	0.715798	0.0878171	-0.375496	0.00619742	-0.0134369	0.181219	0.421314	-0.374078	-0.0560873	0.527781	0.29357	0.000290457	1.80438	0.0961044	0.0655951	-0.081802	0.0645831	-0.201407	-0.211459	1.83266	1.10948	-0.348067	-0.255619	-0.0820145	-0.173299	-0.128958	-0.525427	0.441012	1.12393	0.837263	-0.224724	0.85863	0.810869	-0.022603	-0.125634	0.140202	-0.188577	0.704859	-0.126036	0.0367843
699	1.31051	-0.538593	0.556216	1.01931	1.62677	0.319415	-0.347951	1.45248	0.0546611	-0.277949	0.0642595	-0.288192	0.859601	-0.531867	0.0963195	-0.682765	-0.0437265	0.0027228	-0.3434	-0.0862603	0.356341	0.0571596	-0.133816	-0.127957	0.231034	-0.120111	0.062555	-0.105473	-0.717624	-0.0484331	-0.0937307	-0.327443	-0.45285	-0.200827	0.699405	-0.0548878	0.330167	-0.132902	0.0516987	1.13977	-0.149234	1.02361	-0.835539	-0.426324	0.0543394	-0.0764587	-0.0986824	-0.57808	-0.203659
70	-0.208578	-0.450523	0.149157	-0.385574	-0.0635098	-0.339031	-0.622702	0.00806818	0.0587868	-0.567666	-0.602676	-0.582086	-0.366372	-0.325395	-0.293634	-0.977421	-0.524395	0.252947	-0.406302	0.376636	-0.503206	-0.613484	0.325348	-0.447321	0.463453	-0.537111	-0.588542	0.704605	0.495404	-0.609369	-0.354762	-0.505454	-0.258751	-0.190064	-0.553793	-0.59118	-0.122667	-1.18624	-0.607921	0.248939	0.595199	0.821614	0.108191	-0.30363	-0.192093	-0.531304	0.787634	0.305199	-0.725245
700	1.38322	-0.572324	-0.0857242	0.878305	1.8496	1.39838	-0.958834	2.33567	-0.546785	-0.23912	-0.12787	0.204706	-0.0243464	-0.0173162	0.00673661	0.203289	0.470425	0.413025	-0.057673	-0.265344	0.336539	0.322577	0.0348643	-0.0679579	0.482514	0.248269	-0.086345	0.00673981	0.820417	-0.318268	-0.827493	-0.338825	-0.457533	-0.171539	0.635791	0.559163	0.0290307	-0.167879	0.021183	-0.260413	0.100695	0.323714	-0.846975	0.229796	-0.240049	-0.129993	-0.134389	-0.311996	-0.214344
701	-0.23418	0.424144	-1.34462	-0.0116674	-0.812578	1.49056	-0.0425526	-0.603201	-0.796134	0.100139	0.242923	-0.439986	0.24302	-0.118516	-0.13611	0.0128153	-0.342079	-0.0221115	-0.0649894	-0.188061	0.125716	-0.00777912	-0.139841	-0.355863	-0.122534	-0.133268	-1.27896	-0.0722442	0.318328	-0.0787728	-0.831253	-0.343814	-0.459586	-0.172519	-0.140924	-0.287435	0.0143935	-0.183209	-0.73982	-0.125865	0.352195	-0.550863	0.0819442	-0.449758	-0.243031	-0.195774	-0.150038	-0.673557	-0.364452
702	0.38495	-0.108955	-0.28534	-0.305509	-0.606659	1.38551	-0.0510016	0.230715	-0.0745686	0.142598	0.367183	-0.393827	0.0370933	-0.686028	-0.0711426	0.00273703	-0.650574	0.0278236	-0.0514702	-0.0221839	-0.119948	-0.48043	-0.00562931	0.167794	-0.0611432	-0.0782437	-0.840276	-0.146324	0.100879	-0.281297	0.381251	0.228257	-0.480171	-0.195941	-0.204834	0.465037	0.266235	-0.0261026	0.09606	0.125568	0.00840634	-0.213156	-0.346656	-0.521371	-0.272934	-0.183803	-0.306985	-0.36479	0.253094
703	-0.614757	-0.55695	-0.210496	0.284675	-0.753721	0.04769	-0.675147	0.256742	-0.122155	-0.401484	-0.271508	2.07415	0.955351	-0.170935	-0.0221828	0.251401	1.51101	0.163719	0.132248	0.0590176	0.249065	-0.464764	-0.00214136	-0.186053	-0.238295	-0.169667	-0.121353	-0.163567	0.33597	-0.384827	0.399108	-0.179368	0.212168	0.739347	0.192503	-0.459978	0.178592	0.117772	-0.113618	0.0107338	-0.452732	0.572464	-0.897492	-0.364477	-0.270102	0.244314	0.585159	0.203269	0.13222
704	0.221171	-0.174399	-0.062829	0.512683	-0.459034	0.923116	0.619472	0.127556	0.0939014	-0.262633	0.432736	-0.458693	0.41555	-0.344914	0.114526	1.18558	-0.0487115	0.144162	-0.044635	-0.17343	-0.064356	0.680163	-0.134734	-0.0746733	-0.0966504	-0.0671609	-0.85342	-0.00761084	-0.355598	0.453844	-0.820794	-0.569257	-0.355404	-0.185472	-0.0571487	0.0842771	-0.0417409	-0.355809	0.0450169	0.368438	-0.152021	0.34841	-0.838043	-0.258607	0.0513601	-0.184883	0.894522	-0.48718	-0.205999
705	-0.634758	-0.570414	0.843377	1.85208	-0.747981	-0.194902	-0.105201	-0.714469	1.80531	-0.456837	0.162491	-0.466198	2.22297	-0.0646261	0.104451	1.54432	-0.161894	0.553362	0.0492329	1.10181	-0.113578	-0.456223	0.310395	-0.315162	0.0811883	0.365432	0.0679209	0.258594	0.132707	-0.493149	0.0907738	1.09068	0.0438233	0.56577	0.262547	-0.0170743	-0.153618	0.349859	0.11962	0.821706	-0.215299	-0.785816	-0.329488	0.395322	-0.0162845	-0.109221	0.157328	0.452212	-0.127053
706	-0.143856	-0.570571	1.39387	2.07085	-0.394413	-0.448422	0.336684	-0.267766	0.784789	-0.43795	-0.503547	3.79846	2.34225	-0.16788	0.0382001	0.550065	-0.406842	-0.0908752	1.01096	0.648553	0.0665698	1.47622	-0.00216933	-0.141839	-0.300943	0.119236	0.0547016	-0.141649	0.443023	0.170365	0.398965	0.030292	2.19678	1.35763	0.751603	0.10344	0.793796	0.49486	0.785896	0.409096	-0.218231	0.766516	-0.616582	1.28652	0.231287	0.475824	0.146361	0.283676	0.000907
707	1.25694	-0.570738	-0.069253	1.34668	0.0551792	0.0377314	0.17671	0.522006	0.347242	-0.431165	-0.339965	-0.482575	0.77181	-0.265913	0.0323889	0.0143472	-0.366217	0.224026	-0.277442	0.266306	-0.285921	-0.0747978	-0.146058	-0.0563872	0.280303	-0.352526	0.00988588	-0.113372	-0.785664	-0.347237	-0.843985	-0.360709	-0.374397	0.675202	-0.151523	-0.0376911	-0.0125218	0.167692	-0.0374875	0.109654	0.314409	-0.35915	-0.568968	0.327419	0.0145722	-0.098533	0.265293	-0.247044	0.465809
708	-0.694245	-0.569805	0.299295	1.21929	-0.534173	-0.612725	0.225145	-0.554135	0.834532	-0.484943	-0.128112	-0.420913	1.76392	0.138698	0.294142	1.12442	0.433779	0.801684	0.405124	0.207373	0.316256	0.874341	0.0262836	-0.251945	0.0358967	-0.0860343	-0.0390933	-0.127181	-0.179146	-0.0911344	-0.145822	0.107609	0.668599	0.891747	0.142276	-0.36278	0.180218	0.00230187	0.481192	1.88617	0.0811389	0.0792359	-0.245003	-0.295374	-0.247017	-0.165427	-0.170963	-0.323184	-0.0819494
709	1.02479	-0.55104	-0.0476119	0.713214	-0.512376	1.1344	-0.363124	0.0391142	-0.680896	-0.0684147	0.500669	-0.426674	0.469188	-0.160987	0.230281	0.707813	-0.265394	0.0593119	-0.294033	0.536566	-0.292809	-0.137621	-0.151886	0.107714	-0.24804	-0.0603704	0.118212	-0.0612831	0.176061	0.546865	-0.530333	-0.376546	0.0602399	1.09493	0.00793782	-0.25715	0.268047	0.558116	-0.0799481	0.738586	-0.204145	0.819004	-0.450796	-0.0327974	-0.00436048	-0.172172	-0.252722	-0.182368	-0.249753
71	-0.923543	-0.557791	0.198977	1.09015	-0.949153	-0.320709	-0.693722	-0.549729	0.29799	-0.855657	0.213453	0.131462	0.266878	0.0788314	-0.0239708	0.104325	0.216667	-0.0782617	-0.198081	-0.407323	-0.716751	-0.0223312	-0.665042	-0.484129	0.329156	-0.0712424	0.260938	0.0735055	-0.82486	-0.818037	0.1603	-0.648762	-0.0896116	0.638807	0.259144	0.288003	-0.179823	0.310815	-0.748435	0.770742	-0.634605	1.4481	0.151758	-0.580934	-0.430596	-0.30194	0.31267	-0.581758	-0.876702
710	1.70689	-0.551558	-0.187774	0.500936	-0.0178837	0.658979	-0.410087	0.876186	-0.282498	-0.0421676	0.133646	-0.501939	0.418059	0.0043533	0.315257	0.387978	-0.352121	0.661611	-0.458914	0.447971	0.713807	0.872209	0.0260199	0.347184	0.410715	-0.0863634	0.632455	-0.00772663	0.638868	0.150579	0.543285	0.106893	1.04425	1.01081	0.321302	-0.0214913	0.480053	0.0353474	0.970729	1.01379	-0.1754	-0.133519	-1.01235	0.686803	-0.247232	-0.102345	0.785212	-0.0599934	-0.0823978
711	1.35432	-0.230677	0.779924	0.60762	-0.253815	0.178646	-0.268583	0.323266	-0.134513	-0.0617416	0.57653	-0.303108	0.922896	0.493639	0.791497	-0.47909	-0.139915	1.27693	0.786456	0.524454	-0.199555	-0.109608	0.335077	0.22761	0.00692115	0.416091	1.32718	-0.31822	0.620439	0.435976	-0.214314	-0.110879	-0.339777	0.199235	0.189433	-0.375789	0.0158207	0.33444	-0.486367	1.24712	0.868936	0.358808	0.182498	-0.0842604	-0.01678	-0.0359434	0.260998	0.759332	0.0895678
712	0.272871	0.787584	-0.267761	0.124541	-0.332409	0.439753	-0.289235	0.677265	0.0278589	0.293812	2.47014	-0.30284	-0.0321545	-0.0531246	-0.2741	-0.945679	0.352707	-0.519565	-0.572176	-0.10156	0.655524	-0.753536	-0.446172	-0.0473695	-0.192229	0.0258528	-0.279114	-0.425731	0.173659	-0.158549	1.50701	-0.570587	-0.3381	-0.279303	-0.338338	-0.244823	-0.00409937	-0.0897739	-0.484466	-0.363166	-0.0268999	-0.315822	0.187041	0.716759	0.523477	-0.265608	0.264028	0.210291	-0.46988
713	0.182051	-0.194344	-0.197948	0.545075	-0.216371	0.388632	-0.505441	-0.00483754	-0.104933	-0.174767	0.0844896	-0.338007	0.434309	0.29107	0.211787	0.0609549	-0.148727	1.24299	0.0899194	0.50179	-0.629975	-1.08191	0.320991	-0.168755	0.385923	-0.0840196	-0.538138	-0.00318257	-0.442039	0.123213	-0.792457	-0.127522	-0.347469	-0.0789886	0.112198	-1.02017	-0.106353	0.00777217	0.941191	1.0568	-0.490908	-0.330676	-0.573743	0.678059	-0.559265	-0.142584	-0.325155	0.324651	0.905075
714	-0.0581354	1.22063	-0.631885	-0.764672	0.0294277	1.5013	3.06727	1.41043	-0.0389186	0.428251	0.00544998	-0.330822	-0.14025	0.0450987	0.0450298	0.258619	-0.0713423	-0.707257	0.233321	-0.8474	0.34494	1.06988	0.44468	-0.110424	-0.180429	-0.323173	0.0814156	0.0406086	-0.511289	-0.240419	-0.732237	0.0186164	-0.513479	-0.263772	-0.368614	-0.280176	-0.0149365	-0.532671	-0.021093	-0.628002	-0.396105	-0.223586	0.0734381	-0.779458	0.669481	-0.188752	0.3692	1.10421	0.527778
715	-0.239311	1.50463	-0.622286	-0.515772	-0.327982	0.0891621	0.491254	-0.161356	-0.274961	1.04871	0.966866	-0.339605	-0.149123	-0.541094	0.495729	-0.344753	-0.16594	-0.806616	0.714115	-0.45297	-0.229711	-0.155383	-0.0837911	0.000626943	-0.324971	-0.00776896	-0.19743	-0.18378	0.116469	-0.336557	-0.805851	0.285715	-0.362494	-0.384816	-0.100843	0.698685	0.0376393	0.389016	-0.862685	0.222254	-0.0782537	-1.00777	0.120929	-0.405261	-0.0547867	-0.0769478	0.778599	0.685814	-0.23108
716	-0.469879	-0.304754	-0.296663	0.301643	-0.312555	-0.19116	-0.175989	-0.483092	0.833569	-0.0617008	-0.297821	-0.204023	0.559933	0.411875	0.49983	-0.222427	0.0896797	0.727154	-0.417034	-0.124289	-0.212691	0.188276	-0.453236	-0.459157	0.778996	-0.279962	0.799646	0.26158	0.146528	-0.174717	-0.794421	0.777689	-0.349673	-0.349762	-0.411799	0.49025	-0.191639	-0.341032	-0.139771	-0.698224	0.391476	-0.334169	0.155677	-1.15532	0.494436	-0.0682454	-0.327147	0.591187	0.620862
717	-0.0473787	-0.296279	0.105634	0.907665	-0.136845	0.386739	-0.396903	-0.86308	0.349695	-0.233772	-0.404	-0.294417	1.66495	0.496185	-0.154287	0.242851	-0.608536	-0.155996	0.221881	0.85562	-0.127254	-0.350103	0.0104317	-0.264845	0.10065	-0.114343	-0.466108	-0.0262751	0.623438	-0.0847928	-0.737041	-0.494446	-0.517072	0.811306	0.130251	-0.288784	0.00421931	0.00944506	-0.424586	1.99143	0.0842358	0.502727	-0.477475	-0.213968	-0.507267	-0.080079	-0.268972	0.785595	-0.0957806
718	-0.836037	0.492064	-1.08153	-0.725652	-0.340689	-0.232225	-0.0322578	0.136674	-0.904011	-0.0650995	-0.032334	-0.321734	-0.565895	-0.817804	-0.263003	-0.641549	-0.473788	-0.289154	-0.00251981	-0.462813	-0.00669397	-0.608846	-0.518453	-0.494369	-0.796328	0.103409	-0.765717	-0.036393	-0.841172	0.164131	-0.422469	-0.741386	-0.456522	-0.338895	-0.423874	-0.143703	-0.178794	-0.185249	-0.916012	-0.278194	-1.01172	-1.05746	0.271909	-1.28772	-0.212097	-0.266312	-0.423722	-0.296885	0.0634262
719	0.0904324	0.131736	-0.358235	-0.12246	0.0794458	0.279856	-0.394392	0.700585	-0.223057	-0.265965	1.00571	-0.288207	-0.144749	0.36877	0.375147	-0.395213	-0.313298	-0.37242	0.10968	-0.101679	-0.0755859	0.0785752	-0.390192	-0.0869501	-0.328586	-0.0726154	-0.137411	-0.222963	-0.471978	-0.0304108	0.606744	0.0911691	-0.491122	-0.372417	-0.120574	-0.373209	-0.0270108	-0.00642518	1.28517	1.06884	1.19662	-0.558417	-0.417193	0.185777	-0.474707	-0.14471	-0.23379	-0.205664	0.294203
72	-0.609088	0.00506787	-1.3906	-1.39593	-0.737054	-0.22433	-1.17197	-0.111248	-1.22475	-0.457247	-0.671809	-0.730013	-1.42736	-1.0096	-0.75373	-0.718456	-1.02566	-0.6475	-0.590911	-0.429854	-0.736224	-0.88843	-0.078946	-0.549416	-0.385458	-0.391925	-0.856328	-1.20207	0.76028	-0.497464	-0.594318	-0.66183	-0.941937	-0.760659	-0.853861	-0.592139	-0.24828	-0.66796	-0.303884	-0.673688	-0.655583	-0.838397	0.105845	-0.606222	-0.452347	-0.589098	-0.503637	-0.416882	-0.397528
720	-0.435825	-0.498488	-0.737688	-0.129	-0.488144	-0.194279	-0.736607	-0.618673	-0.261892	-0.442076	-0.145991	-0.319202	0.39373	0.187171	-0.110376	-0.132712	-0.564761	1.04844	-0.179537	1.02264	0.0249092	-0.992851	0.644717	-0.495059	0.784249	-0.11549	-0.80253	-0.076903	0.186412	-0.301822	-0.634848	0.254959	-0.170676	-0.234609	0.0333047	-0.590829	-0.0427141	-0.315247	-0.294561	-0.314184	-0.811131	0.377611	0.954377	0.739228	-0.411377	-0.140774	-0.165362	-0.0913282	0.46009
721	-1.45834	0.437844	-1.47294	-1.39551	-0.104699	-0.323798	-0.872526	-0.674629	-1.01043	-0.193782	-0.933353	-0.352508	-1.55546	-1.16493	-1.26802	-0.483357	-0.494623	-0.753321	-0.726832	-0.387727	-0.390734	1.10173	-0.231875	-0.778436	-1.64691	0.0532771	-0.888004	-0.634024	-1.0997	-0.59347	-0.471107	-0.780731	-0.6494	-0.397769	-0.597362	-0.804245	-0.31242	-0.574449	-0.649731	-0.33312	0.0149877	-0.809345	-1.16957	-0.705906	0.57341	-0.258458	0.898696	-1.10013	-0.443721
722	-0.402324	1.14318	-0.724466	-0.995702	0.144448	0.364341	0.549295	-0.238493	-0.729139	0.0921831	-0.0328052	-0.208215	-0.774547	-0.451691	-0.0415113	-0.255103	-0.166302	-1.05478	-0.762343	-0.605107	0.589924	-0.467225	0.2929	0.0641168	-0.260326	-0.197424	-0.317291	-0.236693	-0.898128	-0.193071	0.295368	-0.160711	-0.156881	-0.417833	-0.483678	0.327547	-0.126803	-0.136215	0.188247	-0.711449	-0.945957	0.950891	-0.119119	-0.406044	0.461467	-0.348483	-0.339021	-0.781351	0.0390981
723	0.384549	0.26096	-0.0915523	-0.444414	0.158763	0.379915	-0.155052	-0.617916	-0.0912636	0.274955	0.684197	-0.332489	0.0643802	0.145477	0.142456	0.0123141	-0.350879	0.372881	1.29071	-0.0180693	0.313737	-0.020575	-0.00212025	0.284687	0.215347	0.189346	-0.478023	0.425529	-0.208468	0.0603471	-0.135533	-1.00327	-0.523927	-0.0850935	-0.378316	1.33611	0.0759958	0.530013	0.72923	-0.471376	1.98534	0.475558	0.0370337	0.0434989	1.20317	-0.140936	0.340871	-0.279978	-0.714182
724	0.217676	0.296616	-0.191359	-0.440923	0.0474515	0.492399	0.166998	-0.298093	0.016038	0.0583425	0.839117	-0.268901	-0.146238	-0.472951	-0.148115	0.92981	0.1057	-0.778568	0.618132	0.683669	-0.624477	0.860906	-0.0553366	0.0200407	-0.195218	0.024358	-0.528538	-0.154062	0.0207407	-0.458773	-0.785071	-0.109599	-0.766793	-0.348082	0.0579816	0.521662	-0.0262858	0.530383	-0.849466	-0.203373	1.32111	-0.995455	-0.560913	-0.0825493	2.13039	-0.0611269	-0.317667	0.484482	0.0908644
725	-0.745524	-0.519079	-0.237296	0.57053	-0.394093	-0.329113	-0.579468	-0.218047	-0.202937	-0.472396	-0.645558	5.59451	1.29424	0.650222	-0.312041	-0.199025	0.0707068	0.235781	0.0588729	0.701661	0.263424	-0.653083	-0.53632	-0.593927	0.0301028	-0.026161	-0.602864	0.121641	-0.520612	-0.0192461	0.848672	0.28687	-0.32086	1.95317	0.37188	-0.31264	-0.181805	0.052623	0.189872	2.15351	1.05105	-0.288491	-0.596392	0.719843	-0.26107	0.866641	-0.450179	-0.780733	-0.0135414
726	-0.483645	-0.32353	-0.631451	-0.711314	-0.281678	0.397968	-0.737712	-0.0910583	-0.416232	-0.403908	0.162758	-0.291307	-0.0635627	0.153514	-0.551385	0.326049	-0.464613	0.169798	0.168433	-0.442166	0.0172276	-0.0505871	0.797726	-0.443264	-0.769586	-0.120808	-0.754116	-0.33391	-0.57854	-0.432042	-0.401048	-0.724058	-0.623204	0.0643734	-0.415196	-0.75717	-0.242036	-0.127253	-0.909198	-0.254004	0.125281	-1.05111	0.313773	0.27723	-0.191997	-0.303843	0.0716769	-0.504876	-0.609772
727	0.350013	-0.514266	0.553597	1.69057	-0.514214	-0.192547	-0.413497	-0.576015	0.341896	-0.307612	-0.589474	-0.0176845	1.29633	1.71941	0.744807	0.92301	-0.620996	0.310141	0.504307	1.40224	-0.610375	-0.399412	0.375067	-0.271066	-0.277139	0.0536432	0.391928	0.267296	-0.400497	0.178226	-0.766129	1.36999	-0.0970506	0.681319	0.154859	-1.00248	-0.0647255	0.269525	-0.837415	-0.332718	0.0155469	0.416514	0.241687	1.07376	0.0197575	-0.0996197	0.300477	0.687042	0.137421
728	-0.739403	-0.51962	0.425955	0.122814	-0.403271	-0.322106	-0.783119	-0.536322	0.368573	-0.460436	-0.460769	0.666642	-0.300277	-0.727752	-0.611046	-0.106497	0.0422895	-0.0104347	-0.23533	-0.185224	-0.73166	-0.675575	0.333378	-0.497956	-0.742007	-0.565707	-0.437613	-0.359958	-0.657552	-0.273938	-0.501197	-1.15116	0.619135	1.82961	-0.109125	0.0379773	-0.240006	-0.39533	-0.668874	-0.487885	-0.369156	-0.573566	-0.996829	0.0452141	-0.687425	0.0400342	-0.463631	-0.693247	0.367954
729	0.0105283	0.822664	-0.614232	-0.905738	-0.149117	0.00864621	-0.0940821	0.0897938	-0.586132	0.341394	-0.287364	-0.303516	-0.549802	-0.950488	-0.283719	-0.0174153	-0.142849	-1.03836	-0.0685596	-0.109884	1.06789	0.206749	-0.0591863	-0.161808	-0.60982	-0.0777334	-0.901988	0.330168	-0.584457	-0.758951	0.350118	-0.116422	-0.767844	-0.178205	-0.0779656	-0.124996	-0.102944	-0.0977393	0.234689	-0.208929	-0.0358221	0.689329	-0.565797	-0.882588	2.11456	-0.0123016	-0.320518	-0.488279	0.363657
72_c	-1.73994	-0.594348	0.113657	1.38041	0.413067	-0.695507	-0.778609	-0.606419	-0.288002	-0.414196	0.201488	0.109097	1.84066	-0.376993	-0.071406	-0.0605922	1.90936	0.120109	-0.135046	0.0672869	-0.0685056	-0.0552606	0.500195	-0.297987	-0.117545	0.236122	1.38589	0.187176	1.42674	0.0810061	-0.362264	-0.285107	0.0890197	-0.0843893	0.0207996	-0.139529	-0.00955107	-0.22581	0.701756	-0.0512486	0.19404	0.331045	-0.312834	0.60884	-0.238354	0.308918	0.0095125	-0.26902	-0.103001
73	-0.946986	-0.55739	-0.424089	-0.515559	-0.65116	-0.310587	0.110757	-0.464761	-0.41438	-0.574352	0.195405	0.642232	0.0715414	1.03078	-0.784452	-0.747475	-0.632383	0.681714	0.13081	-0.0726874	0.977775	-0.761057	0.10835	-0.613621	-0.579392	-0.278534	-1.3475	-0.244394	1.44436	-0.339237	-0.48334	-0.589386	0.539054	0.332823	-0.514673	-0.294433	-0.297789	0.174708	-0.690218	-1.06224	-0.539297	-0.114568	-0.586272	-0.466041	0.565105	1.97966	0.509457	1.35863	-0.2444
730	0.0692916	-0.341904	0.70457	-0.028254	-0.467082	0.554207	0.0756229	2.06234	0.965077	0.0126218	0.64117	-0.239831	-0.324148	0.352974	0.428296	-0.243507	0.314429	0.197245	-0.263103	-0.140935	0.18918	0.480484	1.06128	-0.242415	0.346308	0.188869	-0.430299	-0.231145	0.564447	0.103321	-0.801976	1.19601	0.0568186	-0.384351	-0.417046	0.340581	0.0416093	0.174448	0.551839	-0.236781	-0.505894	-0.018669	-0.590281	-0.137379	-0.0475151	0.0999642	-0.334807	0.968463	-0.223461
731	-0.225072	-0.508407	0.128411	0.7689	-0.399335	-0.468749	-0.532993	-0.601977	0.363989	-0.238822	0.276384	-0.26388	0.825711	0.0587582	0.487265	0.446163	0.395702	1.38368	1.56939	1.2488	-0.167439	-0.730849	-0.0265238	0.147618	0.433731	-0.0449529	-0.372755	0.384749	0.382361	0.0277627	0.421678	0.900611	-0.315582	1.18241	1.11893	0.326785	0.146752	0.678276	-0.458924	1.51192	0.0205053	1.47703	0.763024	-0.0143032	0.579987	-0.0716579	-0.296334	0.263731	-0.440275
732	-0.536455	-0.0656991	-0.10873	0.15037	-0.457374	-0.184902	-0.410159	-0.552272	0.730128	-0.368506	-0.580275	-0.375495	-0.017499	-0.0217738	-0.158456	-0.0669039	-0.230939	-0.199413	-0.509327	-0.123088	-0.677604	-1.11806	0.189587	-0.512279	-0.0588063	0.171938	-0.0792181	-0.256118	-0.148158	-0.141183	0.644921	0.526878	-0.419232	-0.390874	0.0664552	0.0577365	-0.0701196	-0.344359	0.378624	0.50331	1.77193	-1.03776	-1.11957	0.381636	0.319876	-0.294761	0.117368	1.4711	-0.330536
733	-0.414585	-0.502572	-0.199439	0.231945	-0.314554	-0.171852	-0.442818	0.123454	0.342433	-0.350111	-0.154155	0.0594325	0.230656	0.888305	-0.0933135	-0.330399	-0.0794566	-0.215032	0.40234	-0.341768	-0.221571	-0.143028	0.431711	1.90079	0.154435	-0.286109	-0.3877	-0.264393	-0.84481	-0.377869	0.127112	-0.596927	-0.425722	-0.317505	0.013469	0.0131914	-0.0500602	0.140824	-0.269162	-0.809697	-0.795418	0.205024	-0.104141	-0.218166	-0.0445283	-0.0810937	-0.145123	0.0322736	0.691526
734	-0.730128	-0.511534	-0.155837	0.0292493	-0.52055	-0.39925	-0.493743	-0.753933	0.592791	-0.424094	-0.604919	-0.315408	0.80266	0.963924	0.149192	0.930089	-0.228238	1.16288	-0.0574211	0.98931	0.820539	0.302986	-0.150175	-0.43932	0.0686937	0.262601	-0.18308	0.0343764	0.253302	-0.13734	-0.85433	-0.684202	-0.0410586	0.241415	0.0701045	0.626656	-0.189904	-0.0327626	-0.893526	1.36229	-0.192733	-0.738609	-0.0264528	0.158523	0.325793	-0.0688433	-0.387886	-0.584764	0.414715
735	-0.562132	-0.515294	0.164704	0.618224	-0.508103	-0.378991	-0.931299	0.0528922	0.349985	-0.47327	-0.240838	-0.351157	0.0296055	-0.103777	0.0702416	-0.449903	-0.290359	-0.324233	-0.578145	0.512824	-0.373873	-0.630874	0.405594	-0.365464	0.0892942	-0.391535	-0.189404	-0.322246	-0.138148	-0.463001	-0.902671	0.339859	1.0574	1.1541	0.617046	-0.483828	-0.171555	-0.277959	-0.346367	0.718302	-0.306886	-0.526673	0.023851	-0.463969	-0.662682	0.0120749	-0.436897	-0.76488	-1.09128
736	-1.13884	-0.502822	0.183082	-0.322934	-0.544855	-0.345054	-0.902399	-0.316848	-0.074095	-0.500878	-0.817056	0.112491	-0.475177	-0.273631	-0.124494	-0.442076	-0.0912564	-0.728173	-0.43821	-0.482756	-0.369928	-0.884536	-0.525536	-0.618476	0.318541	-0.310323	0.0148537	-0.23134	-0.611763	-0.459541	-0.44316	-0.758123	0.898462	-0.423456	0.149414	-0.171508	-0.195014	-0.61378	-0.631952	0.343334	-0.660245	-0.251144	1.8188	-0.243694	-0.231511	-0.0463407	-0.43421	-0.540546	-0.640823
737	-0.978643	-0.520646	-0.475416	0.479548	-0.55451	-0.538982	-0.601728	-0.647827	-0.300831	-0.481039	-0.695546	3.64409	1.11601	0.482867	-0.27063	-0.117026	-0.113885	-0.352731	-0.0656146	-0.508214	-0.0592959	-1.15015	-0.230824	-0.626904	0.463588	0.0548591	-0.887339	-0.252745	-0.399256	0.102615	0.417738	-0.420606	0.844144	2.41872	-0.0835019	-0.505108	-0.0806394	-0.301651	-0.648755	-0.832387	-0.331816	-0.0194696	-0.976227	-0.498209	-0.672588	1.31163	-0.4476	-0.0260791	-1.09647
738	-0.912895	-0.505717	-0.793374	-0.468936	-0.363937	-0.294679	-0.814536	0.354187	-0.546916	-0.387701	-0.802372	-0.30534	-0.543095	0.251399	-0.633936	-0.691174	-0.335469	0.335249	-0.755145	0.136977	-0.738163	-1.16402	-0.551384	-0.596281	0.080184	-0.643705	-0.454643	-0.452367	-0.561116	-0.618315	-0.937775	-0.480176	-0.353768	-0.350418	0.0707591	-0.64846	-0.277093	-0.470749	-0.679987	-0.386826	-0.389782	-0.340662	-0.462152	0.198933	0.0908985	-0.290008	-0.0475713	0.409771	-0.696498
739	0.0251183	1.86534	-0.798581	-1.42156	-0.0116823	3.46813	0.372527	-0.864631	-0.921603	0.848284	0.081591	-0.375867	-0.820535	-0.28857	-0.733152	0.154926	-0.662349	-0.216253	-0.665721	-0.682957	0.421557	0.833228	-0.499963	0.128765	0.916377	0.0741806	-0.415275	-0.594877	1.13676	0.105583	0.619967	-0.697695	-0.611019	-0.362024	-0.5736	-0.0711196	-0.0481948	-0.188189	-0.270026	1.03851	0.176588	0.716292	-0.695719	0.123743	-0.625148	-0.297275	0.104719	0.00114093	0.143077
74	-1.37001	-0.55946	-0.945567	-0.495726	-1.29257	-0.418743	-0.974284	0.513743	-0.71895	-0.925837	-0.842802	0.604226	-0.671662	-0.456443	-0.832034	-0.667978	0.399643	0.018776	0.0311183	-0.463381	-0.54317	-0.136672	-0.514458	-0.763919	-0.400813	-0.469008	-0.804576	-0.536503	-0.452939	-0.64842	0.0606768	-0.830282	-0.0444959	-0.149282	-0.402309	-0.298903	-0.237129	-0.98202	-0.634218	-0.712043	0.509099	-1.03784	-1.27116	-0.0671991	-0.732696	0.503409	-0.288941	-0.4469	-1.06855
740	-0.648859	0.737654	-0.999498	-1.17059	-0.0888307	1.06381	0.00896702	-0.0901818	-0.766777	0.26435	0.0155334	-0.339834	-0.636142	-0.228461	-0.622172	-0.439926	-0.638835	-0.315116	-0.27346	-0.30493	0.585032	-0.780288	-0.0864262	-0.385428	-0.657124	-0.199399	-0.439093	-0.0818256	-0.610615	0.0912031	-0.807775	0.279489	-0.775282	-0.352161	-0.421073	-0.538513	-0.179141	0.121724	-0.514584	0.0618003	-0.515024	0.618577	-0.1234	-0.156188	-0.573639	-0.299741	0.21603	-0.650053	0.0350607
741	0.345982	0.0553163	-0.735337	0.333879	-0.387505	0.0988632	0.744479	-0.625453	-0.597461	-0.0503555	0.0893038	-0.193666	2.11738	0.452092	0.286974	1.9354	0.645911	0.684676	2.54827	1.56812	0.00650914	-0.197815	-0.352443	0.0798944	0.146588	0.115595	-0.195598	-0.430533	0.160413	0.0559956	0.77215	0.22497	-0.449891	-0.153307	-0.227422	-0.286766	-0.0113408	0.150576	0.592667	-0.131275	1.97223	1.18967	-0.321412	0.693422	-0.422972	-0.0197289	-0.177891	2.63569	0.429717
742	-1.1705	0.343263	-1.24746	-1.26761	-0.255294	-0.130101	-0.753312	-0.607306	-0.953275	-0.0395964	-0.394389	-0.240095	-1.16978	-0.717159	-0.606311	-0.687617	-0.365511	-1.01623	-0.429596	-1.03652	-0.460951	-0.0591804	-0.29645	2.07246	-0.974793	-0.179894	-0.414495	-0.405884	-0.604153	-0.229289	-0.565423	-0.216794	-0.832631	-0.403417	-0.710802	-0.601716	-0.298401	-0.382294	-0.709732	-0.327906	0.178004	-1.09983	-1.21053	-1.20372	-0.346234	-0.33697	-0.0949758	-0.548337	-0.925503
743	-0.299375	1.16323	-1.58462	-1.25673	-0.555044	0.386434	0.235758	-0.368731	-1.09511	0.107376	0.620527	-0.368225	-1.0609	-0.318048	-0.893542	-0.361835	-0.607476	-0.710401	0.227774	-1.0207	0.339737	-0.345908	0.0138204	-0.266916	-0.187076	0.102441	-0.867338	-0.0225	-0.350695	0.244178	-0.11225	-0.993849	-0.0498448	-0.413547	-0.730379	-0.702502	0.0295254	-0.4932	-0.817336	-0.454944	0.579931	-0.965517	0.0673685	-0.783775	-0.504945	-0.273511	-0.266463	0.191559	-0.396826
744	0.86563	-0.361455	0.381566	0.958719	-0.501284	0.0481315	-0.489461	0.839673	1.13654	-0.158551	1.00185	-0.0166629	1.8318	1.86159	1.03222	-0.247159	1.29664	-0.247538	0.900742	1.62701	-0.511223	0.235419	-0.342681	0.731034	0.791478	0.259548	-0.644466	0.20154	2.82264e-05	0.0783395	-0.632948	0.259569	2.26761	0.0260912	0.370669	0.870598	0.376619	0.228897	0.168402	2.54978	-0.239795	1.24038	-0.296644	0.410843	-0.409594	-0.0425727	0.57053	-0.613703	-0.602832
745	-0.0977704	-0.519901	0.191538	1.27845	-0.429358	-0.505252	-0.729937	-0.119424	-0.191234	-0.396231	-0.724648	-0.338734	1.06653	0.277075	-0.0600526	0.315838	0.0825971	0.710416	-0.0907965	0.942915	0.612491	0.176597	-0.0737999	-0.27375	0.0286324	-0.284223	0.663469	0.0928175	0.135657	0.110471	-0.240226	-0.14232	0.0632156	0.451991	1.20091	0.101205	0.0763174	0.145553	-0.502852	-0.702892	0.378461	1.3133	-0.826819	-0.643672	-0.564987	0.753771	-0.331338	0.577181	-0.765646
746	0.299859	-0.106362	-0.431038	-0.771296	-0.0956731	0.802812	-0.477023	-0.189489	-0.85682	-0.154432	-0.284587	-0.295547	-0.623424	-0.622942	-0.423024	-0.65893	-0.282732	-0.515237	-0.432343	-0.603143	-0.365036	1.19925	-0.208242	-0.266632	-0.157441	-0.464464	-0.175262	-0.00665726	-0.364561	-0.214874	-0.436589	0.363863	-0.464442	-0.285472	-0.216557	-0.162679	-0.226914	-0.108174	0.250422	-0.0343277	-0.655073	0.0294095	0.444154	-0.871129	-0.225346	-0.311006	0.035643	-0.757699	-0.183591
747	-0.233939	-0.472997	-0.602527	0.752897	-0.475898	-0.105289	-0.652335	0.441419	-0.567255	-0.288656	-0.443857	0.996624	1.54607	1.24356	0.284888	0.371934	0.10806	0.254824	0.452024	0.372898	0.656746	0.542469	-0.445891	-0.292423	0.626838	0.321881	1.58419	-0.0427932	-0.126737	0.440952	0.935874	0.35741	1.80555	0.510349	0.325427	-0.115614	-0.0357575	0.183958	0.609993	-0.84793	-0.0259306	0.364454	-0.55852	0.984242	-0.551043	-0.16276	0.264861	-0.343481	0.376012
748	-1.23147	1.5521	-0.606721	-1.05222	-0.482726	-0.129909	-0.0457583	-0.7284	0.180155	0.288223	-0.181802	-0.336144	-0.590154	-0.720874	-0.820234	-0.74457	-0.377128	-1.02843	-1.0815	-0.405046	-0.186525	-1.07309	-0.0440764	-0.506664	-0.514617	1.8306	-0.266538	-0.36351	-0.264872	-0.601684	-0.196813	-0.558847	-0.113082	-0.416079	0.00321922	-0.879766	-0.245994	-0.468941	-0.106233	-0.350875	0.446806	-0.302918	-0.798537	0.481628	-0.000357807	-0.236706	-0.30933	0.931472	-0.459179
749	-0.58002	0.180797	-0.927131	-1.00284	-0.310917	0.310254	0.259015	0.710737	-0.591329	0.921987	0.0306031	-0.351206	-0.940611	0.0254835	-0.543012	-0.227678	-0.290885	0.0830028	-0.713835	-0.613626	-0.374482	-1.14442	-0.216929	-0.356775	0.0874453	-0.469913	-0.583617	-0.106497	-0.258566	-0.345004	-0.90308	-0.39598	-0.301878	-0.396461	-0.644834	-0.484653	-0.290226	-0.68008	-0.0584522	0.588338	-1.02227	-0.258397	-0.174658	-0.255032	-0.663066	-0.293239	0.0227795	-0.655551	-0.422259
75	-0.394512	0.0633306	0.000949794	0.399575	0.725052	-0.304987	0.490507	-0.620917	0.422154	-0.593767	0.78775	-0.612194	0.176505	0.367832	-0.956473	0.265292	-0.64678	0.0331029	0.312052	0.358094	0.141402	0.14711	0.0794198	-0.38095	-0.350902	-0.461246	-0.751434	-0.144582	0.167563	-0.363677	-0.500481	0.454851	-0.888232	-0.519307	-0.220619	-0.883282	-0.13301	-0.0221736	-0.183764	1.00833	-0.557259	-0.765873	0.784524	0.0228752	0.52786	-0.521314	-0.40213	0.899527	-0.825777
750	0.321178	-0.477744	-0.22407	1.2301	-0.264662	-0.317254	-0.320855	-0.533942	0.440846	-0.186707	-0.0291974	-0.318204	2.09815	1.17018	0.619383	2.04422	0.0645561	0.0927075	0.702567	1.25142	-0.506411	0.250028	0.16182	-0.0240276	0.295021	0.144071	0.152284	0.420931	0.588169	0.660799	-0.626484	0.275255	-0.434396	0.686484	0.634761	0.0729056	0.112563	0.689574	0.180738	0.934834	0.345308	-0.0355219	1.93507	2.12392	0.967173	0.0596134	-0.156883	0.629888	0.480646
751	0.809154	-0.44915	-0.180951	1.37356	-0.351596	-0.476023	-0.392866	-0.0136503	-0.902358	-0.32371	-0.308631	-0.186501	1.43324	0.940533	1.06034	-0.788267	-0.612146	0.925368	0.0198149	0.320313	-0.594994	0.326578	0.417502	-0.0372634	0.145287	0.0855844	-0.0797028	0.485513	-0.0463186	-0.098001	-0.745469	0.481093	5.87775	-0.231117	3.51441	0.380826	0.122284	0.0332574	0.731579	-0.125112	-0.898206	0.115315	-0.757654	0.329186	0.632233	0.0237888	-0.277517	1.05297	-0.412904
752	-0.176065	-0.430902	-0.199557	0.0728875	-0.409215	-0.310183	-0.720407	-0.452984	-0.113621	-0.370303	1.146	-0.290251	1.06372	1.44189	-0.0950262	0.319257	-0.598565	1.05375	0.0858784	0.0534092	-0.0925947	1.14296	-0.398013	-0.171172	-0.280643	-0.0863516	-0.575174	-0.419983	0.696896	0.287646	0.572475	-0.456787	-0.740131	0.627612	0.0908387	1.3374	-0.0716763	-0.46632	0.014164	0.48223	-0.873249	0.571719	0.400884	-0.447237	-0.485426	-0.0932439	0.406659	1.17574	-0.366148
753	1.64704	-0.508952	-0.0165191	0.00523091	-0.425834	0.615256	-0.599162	-0.388942	-0.0181321	-0.168655	-0.228059	-0.291439	0.254351	-0.530613	0.0787133	-0.0159028	-0.328768	-0.691279	0.261511	0.214072	-0.102475	-0.321892	-0.402556	0.102849	-0.0709735	0.0150067	-0.444477	-0.243624	-0.663106	-0.391205	-0.0839154	-0.467522	-0.0286557	0.120952	-0.139385	0.311265	-0.183084	-0.171897	0.406412	-0.434946	0.624539	-0.957119	-0.448565	-1.05243	0.105577	-0.0118888	-0.252099	-0.236257	-0.0630576
754	0.649549	0.239991	-0.13953	0.34547	-0.0753608	0.387061	-0.437792	0.0235994	0.0963116	0.127105	0.796347	-0.371293	0.262636	0.0266844	0.234062	-0.0115126	0.104126	-0.00925689	-0.0646154	-0.105714	-0.62516	-0.433079	0.725143	4.39514	0.616466	0.022938	-0.406056	0.38893	-0.131567	-0.161503	0.355797	1.2736	0.0867063	-0.382437	-0.273788	-0.120757	6.60905	0.0615505	-0.486865	-0.688703	-0.930101	0.0192373	-1.30633	0.443506	-0.553197	-0.164097	-0.318599	1.31056	-0.47266
755	0.316289	-0.441268	-0.163788	0.904768	-0.372589	-0.27914	-0.35607	-0.0970385	0.279829	-0.360863	0.0183315	-0.140586	0.742834	-0.0513302	-0.118189	0.0812813	-0.330878	0.161153	0.444372	0.731779	-0.106142	0.0321918	-0.404242	-0.0306251	-0.0782943	0.338365	-0.172976	-0.00464501	0.334714	5.23673	-0.722862	0.041368	-0.0323393	-0.412846	0.73866	-0.689394	0.370694	0.0824558	0.80349	-0.438422	1.11585	0.920585	0.923935	0.119218	-0.493963	-0.0989486	0.38821	2.36801	-0.0679004
756	-0.344874	0.515718	-0.870388	-0.151903	-0.565196	0.594051	1.44926	-0.633356	-0.525934	-0.00720529	-0.436937	-0.296785	0.478943	-0.510425	-0.233386	-0.497474	-0.0945153	-0.731596	-0.893026	-0.36113	-0.146952	-0.7153	-0.423007	-0.382247	-0.231885	-0.338662	-0.614716	-0.335636	-0.215946	0.686698	-0.75027	0.465559	-0.300148	-0.196513	-0.240714	-0.584221	-0.16532	-0.18346	-0.0555085	3.46177	1.00798	-0.61524	0.553353	-0.531811	0.618719	-0.197635	0.332635	1.32799	-0.419984
757	-0.123457	-0.507981	0.405354	1.12085	-0.482296	0.0558262	-0.537141	-0.233336	1.00294	-0.390946	-0.390564	-0.288247	1.11073	-0.511171	0.276444	1.75206	-0.0332089	0.510335	-0.0855509	1.15925	-0.0759168	-0.291656	0.0576439	-0.0769936	0.604412	0.376723	0.00395258	0.0887059	-0.644344	0.311052	-0.0482426	0.619925	1.7106	-0.254886	0.257864	0.798861	0.0337642	0.927602	-0.380718	0.698576	2.22583	-0.946546	0.434936	0.7914	-0.474915	-0.086221	-0.234016	-0.839442	0.615301
758	-0.0142805	-0.391224	-1.00897	-0.750571	-0.355206	1.34547	-0.483496	1.70633	-0.736861	-0.145079	0.40954	-0.289605	-0.323482	0.176775	0.301566	-0.1996	-0.0429636	1.94128	0.0934007	0.0613627	-0.0872193	0.0609159	0.0472496	-0.116308	-0.0405196	0.140184	-0.0108474	0.199724	0.198057	-0.380501	0.583305	1.11852	-0.496965	0.672397	0.0209977	-0.240606	0.111592	0.0661301	-0.390376	-0.785645	0.656797	-0.184314	-0.430766	0.460091	-0.482038	-0.119944	-0.241712	1.34623	-0.042912
759	-0.623972	-0.280082	-0.116409	-0.306956	-0.553158	-0.374005	-0.218044	-0.276711	0.178257	-0.0767212	0.00965952	-0.273459	-0.0019592	0.144021	0.0982771	-0.20114	-0.165829	0.109198	0.133918	0.151761	-0.0768944	-0.401383	-0.082631	0.0569415	-0.127908	-0.208313	-0.0533402	-0.142043	-0.308953	0.213427	-0.169162	-0.164848	-0.214775	0.0924215	-0.0311481	-0.0220782	0.658964	-0.172894	-0.0592623	0.328529	0.18302	0.0923842	-0.0176499	-0.00829156	-0.241837	-0.115946	0.00260111	-0.180406	-0.212588
76	-0.301713	0.505436	-0.463958	-0.590793	0.732183	0.3234	-0.467157	0.482556	-0.835716	0.0847797	-0.479697	-0.551134	-0.986276	-0.803497	-0.861791	-0.143469	-0.630369	-0.249697	-0.50354	-0.535206	-0.625943	0.191963	-0.586265	-0.456499	-0.44858	-0.445275	-0.112577	0.278299	-0.719845	0.0576664	-0.480942	-0.587821	-0.403185	-0.553046	-0.305037	0.290874	-0.196185	0.031124	0.371181	-0.527721	0.330768	-0.110862	0.840536	-0.463013	0.570315	0.249413	-0.380993	0.114487	-0.241092
760	-0.507834	-0.573191	0.256738	-0.339669	-0.981997	-0.0989046	-0.471184	-0.561014	0.391047	-0.258804	-0.383135	-0.12597	-0.20245	-0.405846	-0.16443	-0.313727	-0.124146	0.00502306	-0.100746	-0.0524296	0.320754	-0.424414	0.12331	-0.232167	-0.196115	0.14235	0.119381	-0.0186252	-0.0991485	-0.0999418	0.375693	-0.176246	-0.135376	-0.119649	0.0417598	0.114179	-0.0134236	-0.232052	-0.199319	-0.47104	0.0189604	-0.253534	-0.398963	0.211501	-0.0767486	-0.145394	-0.186392	-0.143988	-0.135815
761	-0.170811	-0.437959	-0.214233	-0.517608	-0.138859	0.637653	-0.559424	-0.0418152	-0.0781573	-0.147303	-0.263688	-0.310059	-0.298156	-0.396931	-0.185068	-0.213768	-0.168726	-0.381981	-0.201694	-0.0462318	0.193532	-0.416195	-0.199549	-0.224254	-0.0127532	-0.0907075	-0.126455	-0.0464893	-0.449219	-0.0212465	0.201036	0.184641	-0.318138	-0.147324	-0.216257	-0.115689	-0.101026	-0.0126858	-0.0739607	0.677414	0.0261252	-0.358321	0.0393146	-0.271336	-0.0707106	-0.159891	-0.183397	-0.0976224	-0.030492
762	-1.04214	-0.56791	-1.19447	-0.559611	-0.890768	0.764395	-0.529287	-0.26922	-0.606759	-0.228084	-0.509767	-0.303541	-0.596027	-0.417229	-0.214422	-0.378279	-0.189577	-0.215046	-0.207512	-0.302938	-0.294675	-0.273496	0.0331017	-0.313067	-0.2777	-0.0671938	-0.46854	-0.202747	0.104925	-0.255377	-0.414291	-0.132408	-0.360124	-0.0725861	-0.0692407	-0.289035	-0.104174	-0.185312	-0.0870021	0.211948	-0.284221	0.208576	-0.315676	-0.133511	-0.149062	-0.148042	-0.222269	-0.280842	-0.31066
763	-1.21362	-0.553244	-1.28416	-0.890169	-1.06235	1.04854	-0.790157	-0.549971	-0.779399	-0.289365	-0.577194	-0.314049	-0.67255	-0.415584	-0.284727	-0.353287	-0.200722	-0.304647	-0.274146	-0.169639	-0.328297	-0.474168	-0.237043	-0.365282	-0.193026	-0.202135	-0.202007	-0.242552	-0.454413	-0.0272541	-0.310976	-0.096274	-0.00814153	-0.133486	-0.122969	-0.264718	-0.0706227	-0.295905	-0.157702	-0.18637	-0.300784	-0.180584	-0.254319	-0.355692	-0.307392	-0.146379	-0.243044	-0.20012	-0.100706
764	-1.62233	1.09231	-1.43243	-0.99538	-1.11439	0.814133	0.0632517	0.791291	-0.525318	0.184843	-0.137095	-0.300956	-0.715071	-0.330585	-0.267749	-0.203487	-0.220959	-0.25039	-0.225441	-0.247694	-0.389352	-0.612177	-0.113997	-0.424823	-0.00824405	-0.221171	-0.103603	-0.267721	-0.44948	0.165772	-0.0538832	-0.30439	-0.423313	-0.177847	-0.150246	-0.226996	-0.092566	-0.299733	0.0846866	-0.413391	-0.268816	-0.177648	-0.412689	-0.0788599	-0.110116	-0.166241	-0.202947	-0.0832808	0.249348
765	0.128747	-0.0750934	-0.569522	-0.226281	-0.33979	1.01281	0.0680918	-0.0541842	-0.202059	0.779514	0.145955	-0.276006	0.155221	0.0325032	0.209075	0.0844142	-0.0332792	0.0791461	-0.0508419	0.0337338	0.0384325	-0.114586	-0.0945975	0.0505493	0.142815	0.0512858	-0.141184	-0.138338	0.37012	0.0341639	-0.376407	0.286801	-0.322588	-0.148343	-0.025194	-0.16324	0.0508225	0.0166963	0.0312627	-0.100648	0.152666	0.592641	-0.0452721	-0.115863	0.265818	-0.130807	-0.0164357	-0.145102	0.429553
766	0.384377	-0.580632	0.146353	0.389461	-0.0292196	0.762668	0.208783	0.140063	-0.0136315	-0.170227	-0.147973	0.283212	0.0500841	0.0141418	-0.145438	0.153167	-0.152435	-0.275563	-0.102379	0.0166015	-0.182618	-0.144877	-0.180458	-0.22959	0.0754012	-0.124816	-0.0178677	0.0532686	-0.151035	-0.17118	-0.338811	-0.130943	0.158735	0.0891644	-0.0937391	0.0406692	0.014598	0.0955566	0.148631	-0.192961	0.262652	0.297008	-0.0304074	-0.131478	-0.00949646	0.0544595	-0.153027	0.0927533	0.525813
767	-0.141962	-0.572916	-0.213342	0.344597	-0.683532	0.204228	-0.557825	-0.107477	-0.345568	-0.231317	-0.440696	-0.265925	0.0802908	-0.16178	-0.0924553	-0.197874	-0.150724	0.10395	-0.118668	-0.0127924	-0.290071	0.630443	-0.0472281	-0.213199	-0.35647	-0.13403	-0.0893993	-0.0625372	-0.500916	-0.192698	-0.107767	-0.0321312	0.62003	0.435114	0.0761585	-0.189759	0.00865272	-0.0759014	0.112123	0.156366	-0.170997	0.395045	-0.310957	0.136966	-0.143327	-0.147239	0.0589215	-0.107769	0.235173
768	-0.0949408	-0.57878	-0.496444	0.0181286	0.732828	0.788186	-0.38231	-0.0280763	-0.232899	-0.138872	-0.135987	0.777958	-0.131962	-0.129643	-0.143455	-0.195857	-0.103313	-0.103607	-0.113728	-0.203785	-0.194714	0.371265	-0.185157	-0.247695	-0.00118552	-0.0631754	0.368574	-0.156856	-0.59182	-0.186172	-0.346958	-0.141092	0.0275349	-0.059936	-0.127114	-0.0686175	-0.0805603	0.0079038	0.25802	-0.536542	-0.234976	-0.0987911	0.0331247	-0.238956	-0.024562	-0.143511	-0.160501	-0.0201966	-0.0641207
769	0.393803	-0.293361	-0.390244	0.0947774	3.75207	2.31073	-0.332335	0.175871	0.346745	0.115854	-0.289499	-0.212019	-0.132848	-0.41233	-0.146218	-0.217593	-0.152675	-0.183448	0.0215193	-0.143469	-0.183343	0.416246	0.0771383	-0.108585	0.253185	-0.0194887	-0.0194693	-0.0481469	0.772183	0.403928	0.331507	-0.131551	0.26806	-0.156841	0.241134	-0.00731394	-0.0308281	-0.239894	0.147106	-0.0826067	-0.229374	-0.212764	-0.37167	-0.132322	-0.0103993	-0.110817	-0.153475	-0.212992	-0.0446638
77	0.475579	-0.547248	0.749285	-0.435165	0.175439	-0.286056	-1.01876	-0.663009	0.571116	-0.363776	0.249273	-0.607118	0.396239	-0.284005	0.0239827	0.470239	-0.626145	-0.244006	0.35623	-0.765321	0.189199	-0.752533	-0.582021	-0.139092	-0.570217	-0.270946	-0.72397	-0.493801	0.222838	-0.724522	-0.475913	-0.0407864	-0.397428	-0.348267	-0.405309	-0.481069	-0.23536	-1.31843	0.380838	0.014973	-0.531515	-0.103088	1.33252	-0.982746	-0.323711	-0.541084	-0.375552	0.751585	-0.808827
770	0.199489	0.122827	0.065786	0.26485	0.756061	3.01253	0.348711	0.822258	0.449109	-0.0340059	0.287039	-0.255971	0.27773	-0.197284	-0.101158	-0.198717	-0.20993	-0.105997	-0.0559853	-0.0524908	-0.196857	0.00288616	-0.0622996	-0.152965	-0.226929	0.340864	0.12656	-0.00423485	0.0201481	0.363728	-0.133903	-0.276474	-0.0823074	-0.182572	0.267523	0.0635091	0.0101088	-0.236111	-0.283081	0.1042	0.0777177	-0.101252	-0.215444	0.0374507	-0.225539	-0.126713	0.0349453	0.0265761	0.259135
771	-0.55955	-0.560975	-0.384423	-0.125257	-0.75778	-0.120122	-0.613623	0.255828	0.471135	-0.0998317	-0.30032	-0.277596	-0.0305867	-0.221678	-0.136656	-0.187781	-0.20365	0.13487	0.120402	0.160726	-0.337132	0.311311	-0.0328637	-0.100136	0.0183122	-0.0366126	0.0343881	-0.0661975	-0.400764	-0.406853	-0.322879	0.0383798	-0.26955	-0.154356	-0.187968	0.0773941	-0.07147	-0.146096	-0.25121	0.325851	0.309259	-0.194108	-0.0853355	0.103676	-0.201942	-0.119597	-0.138412	0.0126334	-0.246836
772	-0.725583	0.556794	-1.15916	-0.863485	-0.589005	1.26737	0.0760844	-0.615671	-0.554743	0.296648	0.252293	-0.257651	-0.590357	-0.362309	-0.152568	-0.106056	-0.176991	0.115576	-0.268933	-0.16076	-0.127404	-0.0200734	-0.00834537	-0.171924	0.0293177	0.329965	0.00889659	-0.217525	-0.491975	0.378017	-0.0403377	-0.193099	-0.16219	-0.131362	-0.165655	-0.220373	-0.00178869	-0.0330863	-0.442173	-0.404379	-0.0107275	0.126912	-0.409255	-0.217799	-0.101768	-0.148358	-0.0390135	-0.156287	-0.170187
773	-0.918464	1.32887	-1.1899	-0.518538	-0.706266	2.73632	0.0554179	-0.110084	-0.224096	0.856443	0.7804	-0.297323	-0.241242	0.402484	-0.171238	-0.163078	-0.115613	0.693356	-0.0259107	-0.172321	0.0763941	0.106226	-0.0798524	-0.160286	0.038611	-0.112962	-0.262656	-0.121108	-0.0476512	-0.143498	0.034936	0.0863641	-0.013742	-0.168065	-0.165487	-0.225326	-0.0159536	0.0548989	-0.177666	0.0434451	0.190068	0.0992277	-0.011236	0.256494	0.128863	-0.158735	0.372639	0.138215	-0.10645
774	0.0568957	-0.436541	-0.48405	-0.0727769	-0.123439	1.89165	-0.465744	0.794187	-0.240715	-0.0264396	0.124101	-0.259332	0.0772334	-0.106657	-0.210587	-0.0476335	0.0234688	-0.220377	0.0715098	0.00520079	-0.407378	-0.165035	-0.142003	-0.0695399	0.0137725	-0.0264461	-0.315745	-0.102296	0.406209	-0.101977	0.018655	-0.0478808	-0.21926	0.0789117	-0.0748149	-0.049346	0.0504019	-0.127847	-0.0970569	-0.0265827	0.0324172	0.111344	-0.209991	0.0467518	-0.0206034	-0.14019	0.174895	0.213982	0.199841
775	0.0229677	0.991448	-0.682652	-0.608102	-1.02041	0.879296	-0.26254	-0.30986	-0.366599	0.276366	-0.123511	-0.298569	-0.46646	-0.453322	0.0220548	-0.0408609	-0.200662	-0.252327	-0.16864	-0.049757	0.0462506	-0.0506524	-0.0188547	-0.0913015	0.0531196	0.0165261	-0.0980843	0.0747852	-0.213233	0.112484	-0.0585627	-0.174492	-0.257514	-0.16206	-0.166413	-0.0795594	-0.0134862	0.071657	0.000121962	-0.626216	-0.208482	-0.323562	0.56112	-0.0829072	0.158989	-0.148851	-0.0116047	-0.200009	0.348184
78	1.12345	0.935993	-0.373565	-0.592775	1.89565	0.0603241	-0.255516	0.112761	-0.892442	0.0399285	0.35692	-0.631581	-0.984359	-0.427098	-0.410022	-0.978159	-0.12543	0.161066	-0.958025	-0.228796	-0.041134	1.57203	-0.68193	0.0594686	-0.275101	0.0461547	-0.32379	-0.978127	0.224413	-0.837059	-0.59431	-0.661825	-0.532953	-0.58625	-0.764043	-0.592132	-0.257009	-0.148165	-0.761245	-0.213676	-0.655575	0.818476	-1.12321	-1.05752	-0.452338	-0.560255	0.269372	1.20319	0.588467
79	1.19874	-0.499065	0.929057	1.52385	-0.0697761	-0.310834	0.332146	-0.164337	1.13983	-0.0315306	0.265486	-0.680161	0.813831	0.326031	0.566084	0.985592	0.788354	-0.101498	0.70586	-0.627002	0.667404	-0.88313	0.535736	0.64944	0.39978	-0.387206	-0.0472171	0.152411	0.506191	-0.832677	0.129496	-0.189341	0.295562	-0.479579	0.0512515	0.255495	0.0605834	1.95778	0.622672	-0.667742	-0.650744	-0.278975	2.59043	0.308056	-0.447329	-0.482535	-0.498641	0.131277	0.601191
80	0.92881	-0.425376	0.267017	0.328023	-0.339314	-0.0858965	-0.211952	-0.51082	0.236388	0.262745	0.00273775	-0.724167	-0.0228124	-0.254291	0.0363857	-0.190075	-0.318586	0.0195894	-0.320139	-0.109402	0.123976	0.12655	1.41353	0.421524	0.375966	0.0215339	1.02589	0.341055	0.147411	0.763378	-0.509439	-0.0845565	-0.435804	-0.0150464	-0.430592	0.424894	-0.126744	-0.773497	0.316463	-0.0497725	0.271049	-0.772796	0.300499	-1.00392	-0.360134	-0.565302	0.452991	-0.73413	0.271133
82	2.11966	-0.533784	0.636352	0.682544	-0.551772	-0.242058	-0.827192	0.3626	-0.196624	0.328648	0.123136	-0.587231	0.0366512	0.0165804	0.097423	-0.611058	-0.155095	-0.397958	-0.0674447	-0.0575601	1.28032	-0.908692	-0.108739	1.18127	0.55311	0.444528	0.162674	0.427672	-0.344591	-0.19142	2.87265	0.691454	0.643447	-0.115147	-0.245128	-0.118387	-0.125509	1.32125	-0.326482	1.99538	0.786434	-0.313402	1.26405	-0.188365	0.285615	-0.533314	-0.522733	-0.43467	0.53973
83	-0.328233	-0.532553	0.0584994	1.14516	-0.780596	-0.292966	-0.333152	-0.482451	0.970861	0.00387744	0.590397	-0.0101026	1.69122	1.69524	0.90559	1.4196	1.31211	1.97245	1.18917	1.12241	-0.0734821	-0.106438	-0.695961	0.341196	0.771854	1.01735	0.945576	-0.116237	-0.342654	1.46906	0.784975	-0.217069	0.24694	1.04425	-0.243959	1.19275	0.0370039	0.945744	1.90848	-1.14438	0.0583416	0.227633	-0.332426	2.01763	-0.470403	-0.120022	-0.521616	0.445464	-0.42046
84	0.440202	1.58528	-1.03256	-1.42018	1.03694	0.320423	-0.610657	-0.389881	-0.850619	0.386657	0.719387	-0.616728	-1.2251	-1.05803	-0.519433	-0.354234	-0.66521	-0.59327	-0.131458	-0.127673	1.62872	-0.805918	-0.621271	0.131166	-0.0204549	-0.157757	-0.189865	0.187295	-1.35631	-0.394964	-0.522426	0.411876	-0.000548799	-0.718759	-0.440386	-0.709138	-0.237686	-0.225048	0.291525	-1.08741	-0.580253	-0.174987	0.721617	-1.01212	-0.374243	-0.534257	2.97718	0.0517872	-0.298332
85	0.697838	-0.292839	0.829354	0.462441	1.07857	-0.0176335	0.0668706	0.746414	0.0952023	0.581202	1.38111	-0.12005	0.472452	1.51344	0.631033	-0.627958	-0.119995	-0.103573	0.0876896	0.920193	0.430647	-0.610086	1.13798	0.31362	0.913229	1.02934	0.841276	0.261655	2.65534	-0.151696	0.605291	0.121248	-0.803137	-0.655382	0.169473	-0.364646	-0.10996	0.905513	0.00656226	-0.361456	-0.401467	-0.650961	1.21073	0.304581	0.850913	0.202922	-0.241295	1.03296	-0.0629034
86	-0.184431	-0.508344	0.144689	0.509948	-0.712081	-0.202259	-0.471078	-0.541761	0.0191628	-0.366613	0.0425612	0.571984	0.9509	0.582957	0.384141	0.784134	-0.996192	1.18136	0.672686	-0.130081	-0.66796	-0.807883	1.36392	-0.338429	-0.145071	0.321234	0.0993574	0.0605744	1.58563	-1.14332	-0.524138	0.920795	0.445653	0.123832	0.150136	0.0257991	-0.103905	-0.229406	-0.214046	-0.07816	-0.582047	0.428891	0.716709	0.473681	-0.376103	2.42191	-0.42772	0.839935	1.32352
87	0.640064	-0.170478	-0.705267	-0.668077	0.231321	0.542823	0.137139	-0.376972	-0.76089	0.0395252	-0.613451	-0.664564	-0.736798	-0.413342	-0.777839	-0.589958	0.0725177	-0.244632	-0.713922	0.405394	0.188124	0.202239	0.822391	0.116721	-0.185275	-0.441615	-0.414412	-0.755364	-0.402674	2.04424	1.18839	-0.0415077	1.03122	-0.754906	-0.510353	-0.0911568	-0.164304	-0.562161	-0.685818	0.013906	0.340151	-0.747311	0.376117	-0.457358	-0.324311	-0.541128	-0.37615	-0.298132	-0.809208
89	-0.0926482	-0.504163	1.06493	1.1295	-0.353833	0.0912488	0.73913	-0.515339	1.94453	0.00116765	0.661978	-0.578294	1.03159	0.0819897	0.385925	0.755622	-0.100602	0.464034	0.169913	1.02324	-0.72184	-0.0343416	1.17695	-0.134004	0.31542	-0.227771	0.790835	0.86203	-0.0102802	-0.129749	-0.579529	-0.176064	0.736283	-0.119078	0.433283	-0.236176	-0.155006	0.160104	0.181878	1.22342	0.124163	0.300458	1.39425	-0.587543	-0.436281	-0.480757	-0.48764	-0.585712	-0.880312
90	0.57738	-0.551149	-0.338326	-0.188885	-0.772974	-0.0532837	-0.760164	1.14695	-1.17749	-0.222368	1.14456	1.30493	-0.547677	-0.0384957	-0.497381	-0.397766	0.126554	-0.208231	-0.253203	-0.74753	-0.590296	-0.716245	0.174245	0.0455067	-0.130631	0.114718	-0.0443012	-0.454167	1.59076	0.127332	1.2849	0.564883	-0.361236	0.175166	-0.707478	-0.248651	-0.227248	-0.0261383	-0.111839	-0.480539	0.407568	-0.722447	-0.0458043	0.129332	-0.289362	0.787577	0.593929	-0.483513	-0.787014
91	0.262292	-0.553701	-0.0105534	0.542536	-0.703083	-0.130514	-0.273748	1.61445	-0.568279	-0.387385	-0.180856	0.186694	-0.473363	-0.0343887	-0.379389	-0.506463	-0.344168	-0.304919	-0.140859	-0.576398	0.842357	-0.814319	0.687511	0.266129	-0.39609	0.310922	0.0868212	0.0491523	-0.190431	-0.4054	-0.529745	-0.619679	-0.0131159	0.155296	-0.0541832	1.11292	-0.115891	-0.527053	-0.71992	-0.0889888	1.04491	-0.1863	-1.08619	-0.0325712	-0.382195	0.0206454	-0.433786	0.0407247	-0.845966
92	1.35973	-0.473388	0.997129	0.603714	1.18024	0.733877	0.0134525	0.0143352	0.0114981	0.0768321	0.217101	-0.247053	0.327094	-0.2868	0.697737	-0.356712	0.905045	0.270645	0.471116	-0.282928	0.447709	-0.600021	-0.0623717	0.960157	0.339667	0.654314	1.22405	0.580834	-0.20254	0.549349	0.622832	-0.497796	1.41306	0.430301	0.605392	0.209849	0.0347663	0.0560257	1.56329	0.893352	0.113753	-0.270933	-0.14851	0.931208	-0.704007	0.502743	-0.231808	-0.528639	1.2819
93	0.463929	0.444115	-0.20403	-0.262704	0.654715	-0.170098	0.330725	1.15598	-0.0868503	0.33741	-0.263454	-0.733787	-0.35291	0.0250138	0.071538	0.300834	-0.77162	0.0576921	0.21425	-0.305907	-0.147773	-0.951335	-0.171444	3.42001	0.845884	-0.178279	0.803284	0.736403	-0.166857	1.30573	0.0106438	0.163757	0.159516	-0.602304	4.35669	0.13007	3.73481	0.052278	0.0482432	-0.744251	1.36097	-0.370833	-0.398107	0.991309	0.921661	-0.563943	-0.562925	-0.472107	0.892374
94	-0.41976	-0.545461	0.751933	0.585072	-0.148101	-0.143777	-0.379295	-0.502836	-0.517486	-0.047071	0.164229	-0.05303	0.380403	-0.00814422	-0.346964	-0.128955	2.15322	0.517848	0.0192064	0.0373468	0.766472	0.884652	-0.649391	0.212155	0.494142	-0.198615	-0.532583	0.350217	0.60803	-0.800408	0.197394	-0.145019	1.23538	-0.133788	-0.181531	1.91675	-0.0349886	0.64881	-0.254513	-0.139209	-0.615171	0.937685	-0.237504	-0.0818427	0.407772	-0.395534	-0.461917	0.570582	0.694877
95	1.47896	-0.11895	-0.157611	-0.4761	0.0456357	0.187301	0.288669	-0.16707	-0.800377	0.0604302	1.15923	-0.724456	-0.612217	-0.489826	-0.125096	0.0920892	-0.323875	0.61315	-0.324453	-0.562802	-0.657746	-0.795831	0.728289	0.350366	-0.125613	0.178038	1.01181	0.954242	0.137966	0.37346	1.07688	0.948215	0.0145421	-0.407343	-0.433758	0.0430374	-0.177021	-0.202672	-0.200604	-0.569814	-0.571043	-0.161401	-0.621012	-0.00205062	-0.364695	-0.544129	0.443908	-0.335587	-0.834853
96	1.29993	2.20618	-0.363355	-0.81285	0.886513	-0.138062	0.872486	1.51885	-0.161097	1.49271	0.0498286	-0.727281	-0.775203	-0.836468	0.0176017	0.421285	-0.0588173	0.235852	-0.560344	-0.385215	0.0360148	-0.842906	-0.0120052	0.243185	0.613659	-0.351398	-0.249907	-0.237954	0.328503	-0.440912	-0.554653	0.841116	-0.48756	-0.721905	-0.84389	-0.0242947	-0.126543	-0.032782	0.229644	-0.622622	0.176295	0.358137	-0.668044	-0.556121	0.410155	-0.54744	0.355169	-0.376916	0.697904
97	0.309369	-0.516069	1.42223	0.973541	-0.165003	-0.0687747	-0.340845	-0.339185	1.12162	-0.291869	-0.187335	-0.179596	0.642457	0.718655	0.216066	0.197558	-0.281145	1.15902	0.61563	0.165695	-0.22148	0.432688	0.289383	0.180479	0.417383	-0.105395	1.35728	0.313463	0.680646	0.848123	0.55675	0.0895606	1.49647	-0.00626959	0.217131	0.195943	-0.122359	0.0344597	1.1696	-0.392704	1.85379	-0.429399	-0.463273	-0.330548	0.798177	-0.365685	0.741529	0.5863	1.19072
98	1.64598	-0.500673	0.00871615	0.673255	0.197973	0.661404	0.482697	1.0114	-0.670479	0.404558	1.5128	0.254346	0.333161	0.308289	0.629262	-0.374661	-0.955036	1.81003	-0.00777938	0.256156	0.286043	-0.695398	0.949811	0.773314	0.445476	0.681871	-0.0104619	0.813503	0.996851	0.581394	-0.426132	0.024205	-0.340446	-0.0198981	-0.14586	0.186685	0.0362804	-0.622006	3.86651	-0.457154	-0.479353	0.656132	-0.520674	-0.951306	0.689407	2.84785	0.633225	-0.247415	-0.165465
99	0.86357	0.232368	-0.258084	-0.524382	1.47836	0.246533	0.531486	-0.315396	-0.406771	0.462825	-0.00439185	-0.729553	-0.543082	-0.462579	-0.190978	-0.449046	-0.719984	-0.0983977	-0.0299506	-0.625268	-0.729733	-0.0529683	0.540938	0.398459	0.850987	-0.385106	-0.311371	-0.181802	0.24191	-0.145174	-0.587644	-0.657474	-0.938118	-0.197019	-0.308263	-0.0784519	-0.114214	0.133544	0.166297	0.26349	0.107157	0.839084	-0.292361	0.768767	0.338472	-0.482176	-0.496418	-0.591844	-0.388319
[truncated: 380 more columns]

## Sheet: Difford_metadata_microbiome
sample_id	Herd 1	Herd 2	Herd 3	Herd 4	Herd 5	Herd 6	Early lactation	Intermediate lactation	Late lactation	Bacteria: prevotella	Bacteria: prevotella_7	Bacteria: prevotellaceae ucg-001	Bacteria: prevotellaceae ucg-003	Bacteria: uncultured	Bacteria: prevotellaceae yab2003 group	Bacteria: prevotellaceae ucg-004	Bacteria: prevotellaceae ga6a1 group	Bacteria: prevotellaceae nk3b31 group	Bacteria: prevotella_9	Bacteria: alloprevotella	Bacteria: paraprevotella	Bacteria: rikenellaceae rc9 gut group	Bacteria: u29-b03	Bacteria: alistipes	Bacteria: uncultured	Bacteria: hoa5-07d05 gut group	Bacteria: dmer64	Bacteria: dga-11 gut group	Bacteria: m2pb4-61 termite group	Bacteria: rikenella	Bacteria: sp3-e08	Bacteria: muribaculum	Bacteria: bacteroides	Bacteria: uncultured	Bacteria: paludibacter	Bacteria: candidatus symbiothrix	Bacteria: dysgonomonas	Bacteria: uncultured	Bacteria: proteiniphilum	Bacteria: petrimonas	Bacteria: fermentimonas	Bacteria: candidatus armantifilum	Bacteria: uncultured	Bacteria: odoribacter	Bacteria: marinifilum	Bacteria: porphyromonas	Bacteria: parabacteroides	Bacteria: candidatus vestibaculum	Bacteria: tannerella
01_J	0	0	0	0	1	0	1	0	0	-0.241424	1.1439	-0.713451	0.488017	1.74833	-0.262942	0.112818	0.128141	-0.802888	0.231831	0.0487553	-0.264528	-0.023508	-0.180717	-0.0886576	-0.0999602	0.380078	0.233894	-0.0506221	-0.187353	0.177284	-0.114113	-0.0944675	-0.0509276	-0.0278067	-0.0367224	0.165218	-0.12142	-0.0447265	0.0345373	0.370131	-0.0614177	-0.322476	0.0564768	-0.0034818	-0.280365	-0.019311	-0.0944837	-0.0848938	-0.379592
02_J	0	0	0	0	1	0	1	0	0	0.40033	-0.391424	1.63275	0.894915	0.980364	-0.433932	0.408551	-0.254486	1.16365	-0.18736	0.190899	-0.286294	1.05452	0.590433	0.112529	0.267328	0.11673	-0.0621981	0.390998	0.368755	0.0570673	-0.573422	0.0238005	0.0876354	0.148055	-0.119116	-0.0152183	-0.00864092	0.78208	-0.0159897	-0.177361	0.310253	1.30715	0.0208696	0.340802	0.291642	0.108218	0.12185	-0.310215	0.59459
03_J	0	0	0	0	1	0	1	0	0	-0.449212	-0.592487	0.296108	1.06579	-0.590603	-0.475362	0.302915	0.242062	0.149637	-0.267081	0.304147	1.87515	0.853197	0.766351	-0.0433987	0.0938088	-0.109939	0.224074	0.162042	-0.163203	-0.208041	2.05485	0.048358	-0.198106	0.160813	0.0247682	-0.130607	0.149586	0.908554	-0.126526	-0.14897	-0.281165	-0.0972359	0.498556	0.103389	0.348163	-0.0134299	0.0314849	0.0951706	-0.442229
04_J	0	0	0	0	1	0	1	0	0	-0.0990538	0.417222	0.660147	0.32406	3.05351	-0.304358	0.264222	-0.110299	0.702253	-0.149947	0.358649	-0.257792	0.323305	0.254236	-0.213715	0.0649214	-0.091655	-0.0295252	-0.0271736	-0.120075	0.000749818	-0.459439	-0.109234	-0.201194	-0.27105	-0.219219	-0.467844	-0.124211	0.170673	-0.263711	-0.215296	-0.301818	-0.0768494	-0.177534	-0.145958	-0.184516	-0.0153572	0.0177238	-0.333899	0.201918
05_J	0	0	0	0	1	0	1	0	0	-0.795985	-0.592187	0.800616	0.944304	-0.0383441	-0.654212	0.375811	-0.579723	0.934065	-0.371237	-0.19902	2.17321	1.3254	1.20557	-0.0574636	0.230102	0.395502	0.0555458	0.0326327	0.0567136	-0.25053	0.599334	-0.206837	-0.262151	0.0868816	0.120193	-0.0216679	-0.0371528	0.0293404	-0.255352	0.150481	0.367423	0.199469	0.632719	0.0851057	-0.102153	0.088426	-0.167521	-0.216876	0.671807
06_J	0	0	0	0	1	0	1	0	0	-0.947343	0.542871	-0.752039	0.0551406	0.363197	-0.635283	-0.0722541	-0.253355	0.0974162	0.113127	0.349641	-0.269426	-0.207855	-0.135345	-0.300115	-0.337994	0.627495	-0.193458	-0.101651	-0.214416	0.858185	-1.26991	0.174629	-0.217746	-0.431609	0.0486016	-0.397107	-0.213501	1.5589	-0.125101	-0.187258	0.0709546	-0.198451	-0.235064	0.291711	-0.182274	-0.0812	-0.260026	0.884012	-0.336383
07_J	0	0	0	0	1	0	1	0	0	-1.50608	-0.574052	0.394337	1.10423	-0.381931	-0.752547	-0.0448075	-0.552658	0.708452	-0.624679	-0.441858	1.80539	1.01508	1.73645	-0.150801	0.874757	0.202766	0.128546	0.533706	0.313105	-0.0718183	0.324017	-0.137891	-0.367398	0.834159	-0.129008	-0.0850373	-0.115903	0.461544	0.677766	0.589738	0.366581	-0.360699	0.660138	0.194157	-0.211736	0.0537238	-0.0259955	-0.482085	0.0381062
08_J	0	0	0	0	1	0	1	0	0	-0.814589	-0.544876	-0.010109	-0.0326245	0.0933279	0.280766	-1.08457	0.853322	0.167594	-0.588809	0.623139	1.29366	-0.604751	0.75104	-0.22968	-0.660054	0.180711	-0.167097	-0.263175	-0.191516	-0.0792786	-0.020776	-0.141047	-0.266877	-0.197499	0.0760334	-0.702768	-0.0515193	0.186099	-0.451391	-0.833722	-0.116347	-0.271049	0.0233878	-0.0706013	-0.290859	-0.181989	-0.504577	-0.990786	-0.281352
09_J	0	0	0	0	1	0	1	0	0	-0.715382	-0.401992	0.705085	-0.413733	0.271652	-0.629524	0.105508	-0.479153	0.664262	-0.383572	0.530983	-0.397599	0.422809	0.280776	-0.0386006	0.70468	0.201663	0.127765	0.335743	0.0646369	0.336334	-0.609437	0.0347776	-0.228182	-0.0433798	-0.183272	-0.974789	-0.239213	0.339498	-0.318424	-0.11973	-0.104126	-0.360963	-0.171562	-0.0273843	0.138241	0.171234	0.394952	0.524509	0.185477
100	1	0	0	0	0	0	1	0	0	-0.732716	-0.550863	0.838802	0.896744	-0.196147	-0.216286	0.300221	-0.0469538	1.48234	-0.262492	-0.150516	-0.239474	1.25781	0.381267	0.306097	0.875989	-0.228742	1.52301	0.536022	1.15464	-0.796044	0.540106	-0.733831	-0.247003	0.216009	-0.187849	1.99509	-0.105321	-0.18191	0.0356072	0.650341	1.00329	-0.603357	0.511516	1.34697	0.881725	-0.0102113	0.147922	0.0353965	0.0879525
101	1	0	0	0	0	0	1	0	0	0.415467	-0.545363	0.73104	0.752616	-0.497472	-0.165835	0.814752	0.409621	0.388618	-0.186446	-0.514677	1.27741	-0.13403	0.0049055	0.541601	0.698842	-0.430041	0.154278	0.136864	-0.633932	-0.739718	-0.0765318	-0.684967	-0.240175	0.267172	0.0402706	-0.0655724	0.690145	-0.584825	-0.164689	-0.597909	0.264055	-0.130153	-0.691422	-0.229221	-0.262038	-0.162417	-0.158637	-0.308481	-0.220627
102	1	0	0	0	0	0	1	0	0	1.03965	-0.342574	0.00534511	-0.117739	0.178209	0.441973	-0.306418	0.606718	-0.725896	1.01044	-0.0624641	-0.425622	-0.807069	-1.20592	0.643877	0.212899	-0.607069	0.427178	0.397071	-0.993291	1.06573	1.23775	-0.562855	0.564286	-0.0136226	-0.0728797	1.21449	-0.331249	1.23651	-0.296265	0.402494	-0.0111338	0.608054	-0.628461	-0.495732	-0.058421	0.0318528	0.729216	1.51983	0.0588357
103	1	0	0	0	0	0	1	0	0	0.812564	2.93698	-0.805739	-1.00221	1.96057	0.627184	2.55879	1.73848	-1.04628	1.30857	0.379933	-0.601961	-1.0289	-0.921012	-0.175586	-0.56214	-0.965459	-0.539354	-0.480429	-0.751276	-0.596771	2.23018	0.16301	0.136408	0.78543	-0.420761	-0.696068	-0.193645	-0.0427061	-0.29306	0.40699	-0.568244	-0.368856	-0.460503	-0.386485	-0.457655	-0.176541	0.112928	-0.669488	-0.489109
104	1	0	0	0	0	0	1	0	0	0.0977001	2.71751	-1.33161	-1.43526	1.70059	0.582365	2.1404	-0.308115	-0.95253	1.50874	0.784575	-0.63805	-1.16707	-1.03379	0.196056	0.178658	-0.0345562	-0.0268346	-0.351756	-0.657321	-0.434358	0.644078	-0.420062	0.0154382	-0.174853	-0.912598	-0.509421	0.549774	0.270336	-0.0550018	-0.283982	0.20979	-0.177731	-0.74551	-0.389387	-1.02209	-0.236205	-0.177135	-0.562618	1.70517
104_c	0	0	0	0	0	1	1	0	0	-0.0630571	0.793025	-0.472781	-0.628582	0.597198	-0.155028	0.375955	0.976764	-0.533162	-0.00256829	-0.237926	-0.269945	-0.447793	-0.182992	-0.180722	-0.205271	-0.158783	-0.111473	-0.296842	-0.158192	-0.0450054	0.520528	-0.0661158	0.0139449	0.298794	-0.101699	-0.175631	-0.010181	-0.464984	-0.428074	-0.351711	-0.147011	-0.193491	-0.150728	-0.155868	-0.166094	-0.0252036	-0.0672714	0.108358	-0.435906
105	1	0	0	0	0	0	1	0	0	0.948447	-0.426674	0.166624	1.0331	-1.01051	0.0606862	0.160355	-0.218032	-0.297636	0.0827921	0.770715	-0.184724	0.269807	-0.326517	-0.167007	0.384739	-0.600776	-0.860966	-0.254653	-0.019746	0.247963	0.272846	-0.556531	0.74583	-0.266319	-0.240082	-0.368567	1.03187	-0.680207	0.12465	1.28067	1.12559	0.131179	-0.458454	-0.165542	-0.250305	-0.217063	-0.0297303	0.43884	-0.482355
106	1	0	0	0	0	0	1	0	0	0.385545	2.33222	-1.05191	-0.947043	1.13225	0.41396	2.19866	0.774112	-0.958318	0.808895	-0.444139	-0.615668	-0.522581	-0.425783	0.248968	-0.202919	-0.993317	0.60488	-0.531552	-0.565886	0.108699	0.108524	0.0510498	0.838525	0.234327	-0.636749	-0.180299	-0.421633	-0.167082	-0.763853	-0.517291	-0.0948089	0.461327	-0.640975	0.757438	-0.148603	0.353705	-0.931727	1.82138	-1.0841
106_c	0	0	0	0	0	1	0	0	1	0.0792176	0.279566	0.41757	-0.290332	0.206759	-0.34249	0.098679	-0.252232	0.543418	-0.111025	0.211742	-0.284794	-0.302836	-0.216864	-0.196422	-0.192455	0.132767	-0.211607	-0.134656	-0.122712	-0.0678812	-0.391196	-0.0779632	-0.129396	-0.139803	-0.174737	-0.313543	-0.209159	-0.423934	-0.509573	-0.361984	-0.284932	-0.109222	-0.183085	-0.187345	-0.0969557	-0.0294452	-0.12031	-0.300041	-0.35103
107	1	0	0	0	0	0	1	0	0	0.263009	0.897288	-0.519697	0.0319176	2.00729	0.260795	0.964289	0.0159735	-0.609033	0.792794	-0.0160202	-0.552648	-0.272503	0.0781879	0.161966	-0.600832	0.0557662	-0.566122	-0.0852353	-0.0770458	0.168723	-0.764613	0.103121	0.25496	-0.837222	0.0544351	0.796562	-0.120376	0.815949	-0.734527	1.15847	-0.0545276	0.061243	-0.594803	-0.51662	-0.298066	-0.167716	-0.282988	-0.692201	1.58298
107_c	0	0	0	0	0	1	0	0	1	-0.0366107	0.554494	-0.252802	-0.402076	-0.0474599	-0.360428	0.221157	-0.254188	-0.00966296	-0.115444	-0.108557	-0.30692	-0.553918	-0.425048	-0.116589	0.0159122	-0.0243935	0.0399515	-0.0772303	0.223211	0.203673	-0.69372	-0.170047	0.061516	-0.0311127	-0.110589	0.0413533	0.0454453	-0.62718	-0.0488467	0.163536	0.0423473	-0.147483	-0.181525	-0.242618	-0.0699412	-0.12492	-0.0340753	-0.0973738	-0.268741
108	1	0	0	0	0	0	1	0	0	0.153304	3.14776	-1.30695	-1.49903	1.00752	0.748668	2.24281	0.508255	-1.19948	3.40751	-0.339037	-0.638288	-0.975264	-1.1026	0.19307	-0.753839	-0.896067	-0.414702	-0.615919	-0.0825408	-0.436035	0.640119	-0.421517	0.252267	1.71873	-0.494777	-0.130094	0.706587	0.650766	0.42881	0.737481	1.54337	-0.179705	-0.695648	-0.390471	-0.302646	-0.0990414	0.377605	-0.563722	-0.276361
108_c	0	0	0	0	0	1	1	0	0	0.547074	0.18663	0.133709	-0.570292	0.373202	-0.357421	0.271323	1.45929	-0.365785	0.110325	-0.00916131	-0.267085	-0.567598	-0.320011	-0.147431	0.00171627	-0.0982198	-0.184391	-0.0420392	0.0142334	0.146358	-0.149064	-0.181178	0.0807721	-0.209714	-0.196034	-0.0219603	-0.129394	-0.651749	0.0725458	0.105627	0.00628295	-0.176172	-0.173823	-0.120746	-0.0556038	-0.0538428	-0.107743	-0.13353	0.471089
109	1	0	0	0	0	0	1	0	0	0.265399	3.40588	-1.10711	-1.33243	2.21107	0.642535	2.59534	0.904551	-0.935904	2.35697	-0.0545857	-0.618664	-1.18012	-1.06608	0.215486	-0.438461	-0.836242	-0.307237	-0.243299	-0.578127	0.836379	0.967138	-0.301301	0.380364	-0.159258	0.0689555	-0.786436	-0.442084	-0.339966	0.699632	-0.143244	1.91535	-0.0166334	-0.68174	-0.740471	1.74451	-0.192728	0.316354	-0.472539	-0.0929451
109_c	0	0	0	0	0	1	1	0	0	0.815949	-0.378974	0.285301	0.0327061	0.500387	-0.404977	-0.268527	0.161276	-0.187686	-0.110157	-0.0841466	-0.294444	-0.23185	-0.333107	-0.147599	-0.0353428	0.0113083	-0.000200604	-0.104263	0.0140338	-0.01929	0.224307	-0.181239	0.225359	-0.107809	0.0496233	-0.0223051	0.150656	-0.510136	0.0722363	0.328049	0.00608652	-0.286676	-0.156972	-0.197939	0.17758	-0.0762942	0.224825	-0.411861	-0.307478
10_J	0	0	0	0	1	0	1	0	0	-0.652619	-0.570028	1.01481	0.477758	0.656835	-0.127354	-0.369514	0.0523135	1.8416	-0.522847	-0.339246	0.807077	0.050236	2.19141	-0.0746543	-0.432098	0.488043	-0.330543	0.440229	0.317307	0.0878506	0.453275	-0.15052	-0.293234	-0.0466282	0.0435223	0.228474	0.193872	0.972047	-0.247921	0.132035	0.0629109	-0.0232953	-0.0925681	-0.056618	-0.252716	0.171728	-0.011109	-0.537292	-0.484569
110_c	0	0	0	0	0	1	1	0	0	-0.964571	2.40117	-1.52681	-0.746584	-0.561344	-0.2985	3.58969	-0.790248	-0.666843	1.43473	-0.0237784	-0.230515	-0.31442	-0.345342	-0.149223	-0.0624235	-0.105866	0.15442	-0.0593544	-0.156658	-0.0421253	-0.183828	0.0579031	0.16734	-0.0362468	0.0669484	0.060217	0.0685072	-0.664934	-0.0361479	-0.137935	-0.013072	-0.191569	-0.166566	-0.0322452	-0.0306147	-0.0453791	-0.0326278	-0.0202692	-0.22192
111	1	0	0	0	0	0	1	0	0	-0.269355	0.0687323	-0.141753	0.0119978	0.269048	-0.134091	-0.970751	-0.108925	1.2044	0.476844	0.156274	-0.601857	-0.561317	0.233126	-0.00960514	-0.249595	0.116218	-0.862754	-0.259526	0.456632	-0.596281	3.21776	0.888253	0.222414	0.389153	0.456759	0.583974	0.479705	-0.363652	0.115635	0.407997	-0.567916	-0.859596	-0.669828	-0.6019	0.348084	0.0648664	-0.82233	-0.119716	-1.04107
111_c	0	0	0	0	0	1	0	1	0	0.372001	-0.476725	0.501271	0.058351	-0.0202392	-0.253633	-0.0864994	-0.0420942	0.0700858	-0.193766	0.000764519	-0.220277	-0.00399954	-0.115166	-0.0438109	0.0785389	-0.0882718	-0.265442	0.177983	-0.0162524	0.186375	-0.103838	-0.173406	0.111654	0.0889655	-0.0406965	-0.106942	0.0774423	0.34294	-0.148677	0.618699	0.32581	0.780471	-0.172802	-0.190103	0.167905	-0.0618318	0.0773122	0.186809	0.427144
112	1	0	0	0	0	0	1	0	0	0.63164	0.699798	-0.96676	-1.15138	0.0493546	-0.0189058	-0.327279	-0.122033	-0.809727	0.317663	1.89564	-0.715481	-1.10343	-1.12203	-0.51017	-0.152011	-0.548383	-0.139241	-0.903828	-0.713221	0.369323	0.416042	-0.50389	0.171861	0.401707	-0.554621	-0.275588	-0.232707	-0.610033	0.243239	-0.383324	-0.524098	0.23829	-0.659998	-0.451819	-0.828332	-0.155057	-0.0392261	-0.0337896	-0.40204
112_c	0	0	0	0	0	1	1	0	0	0.838727	-0.587309	1.6085	0.360092	-0.761305	-0.533151	-0.529977	-0.639068	0.572545	-0.293684	-0.293334	0.0491183	-0.249918	-0.257515	-0.158549	-0.267238	-0.209589	0.0749474	0.126749	-0.101406	-0.0345502	0.914264	-0.0607011	0.100888	-0.199324	-0.0632391	0.722322	-0.00174433	-0.591912	-0.186278	0.300638	-0.275611	0.0273917	-0.166179	0.0222806	-0.204447	0.0712083	-0.00836966	0.123015	-0.321155
113	1	0	0	0	0	0	1	0	0	0.412509	-0.409766	0.253773	-0.713519	-0.696148	0.110502	-0.10243	-0.615969	-0.238724	-0.198274	-0.15789	-0.712788	-0.792958	-0.926169	-0.557833	-0.796375	-0.11045	-0.82269	-0.645983	-0.419809	0.445387	1.61298	-0.470897	0.0333991	-0.258576	-0.136395	1.22049	-0.782194	0.880832	-0.140893	0.620445	0.13114	-0.798801	-0.701361	-0.669744	0.0949158	-0.260505	-0.297639	-0.601177	0.269289
113_c	0	0	0	0	0	1	1	0	0	-0.703244	1.83718	-1.03229	-1.52997	1.99636	0.0131457	0.396561	-0.742204	-1.15421	1.29445	0.220949	-0.483029	-1.24995	-0.307912	-0.317826	-0.877942	0.00596432	-0.324185	-0.468346	-0.211291	-0.0955953	-0.680587	-0.147949	0.0164827	-0.163627	0.103174	1.00923	-0.164828	-0.00382506	-0.471256	0.153092	0.076882	-0.377569	-0.249374	-0.293621	-0.508703	-0.65498	-0.317284	-0.0512649	-0.609293
114	1	0	0	0	0	0	1	0	0	-0.816997	-0.556909	0.832858	-0.228254	-0.688901	-0.281016	-0.295619	0.400537	-0.0185267	-0.539958	0.396141	0.252395	-0.173483	-0.0143223	-0.365228	-0.0649797	-0.332577	-0.294509	-0.736568	0.540383	0.869205	0.101055	0.0455589	-0.399387	0.348526	0.811135	1.57614	0.932593	1.30485	-0.0176189	0.267804	-0.613673	-0.899715	-0.48768	-0.339881	0.771209	-0.19865	0.639892	0.295137	-0.0712213
114_c	0	0	0	0	0	1	1	0	0	0.242788	-0.49217	1.41953	0.408509	-0.545278	-0.371153	-0.327381	-0.192439	-0.030902	-0.210216	-0.138377	-0.445544	0.0921445	-0.420664	0.233471	0.253217	-0.63463	-0.464211	-0.111086	-0.221198	-0.103769	0.154032	0.00805978	0.252234	-0.31046	0.0404771	1.12616	0.0536212	-0.483024	-0.022295	-0.201802	-0.158578	0.240683	-0.164501	-0.126661	0.0678026	-0.275125	0.109951	-0.0764579	0.0590173
115	1	0	0	0	0	0	1	0	0	-0.307787	1.02574	-1.59016	-1.64327	-0.910617	1.35778	2.03488	-0.450436	-1.27742	1.86157	1.01315	-0.663975	-1.26549	-1.27293	-0.129823	-1.04144	-0.271655	-0.23979	-0.496793	-0.527815	0.196448	-0.748256	-0.578877	-0.317158	-0.178007	0.0748208	-0.0962648	0.035294	-0.709995	-0.720981	0.364521	0.510262	-0.393163	-0.713854	-0.087003	0.307301	-0.213957	0.663616	-0.147543	-1.05506
115_c	0	0	0	0	0	1	0	1	0	-0.751251	-0.308944	-0.8725	-0.804048	-0.368955	-0.222789	-0.435301	-0.594004	-0.549666	-0.417469	-0.440296	-0.397691	-0.45521	-0.439217	0.14871	-0.0219629	-0.737905	0.316977	0.0399708	-0.128318	-0.0724928	-0.403513	-0.0806097	-0.15213	-0.522536	-0.00391345	-1.07418	-0.0838832	-0.661865	-0.44313	-0.238402	0.129998	-0.586454	-0.222879	-0.187154	-0.165964	-0.431318	-0.696909	-0.567211	-1.05423
116	1	0	0	0	0	0	1	0	0	0.204021	-0.442701	0.393137	0.285378	-0.273965	-0.0425318	-0.590338	-0.364823	0.360485	0.100549	0.672072	0.0642088	0.123371	-0.974964	0.188454	1.14509	0.281325	-0.320485	0.234694	0.273366	-0.686796	0.926822	0.00681362	0.0197995	1.11913	0.442026	1.48205	0.740716	-0.216224	0.666244	-0.543503	-0.628659	1.27744	-0.720817	-0.263878	-0.00598983	-0.177887	-0.557073	-0.728725	-0.115557
116_c	0	0	0	0	0	1	1	0	0	0.350492	-0.248022	-0.0532509	-0.651546	0.216046	-0.0188756	-0.431893	0.0703704	-0.60323	-0.1338	-0.15852	-0.461252	-0.79364	-0.661416	0.186864	0.0695543	0.0439492	-0.0303294	0.0233072	-0.435913	-0.0811408	0.881796	-0.141834	0.175326	0.31284	0.389757	0.448932	0.0422982	-0.0575408	0.154418	0.203183	0.799135	-0.178309	-0.203682	-0.216366	-0.0188461	-0.350068	0.144429	-0.991934	-0.286776
117	1	0	0	0	0	0	1	0	0	0.319252	-0.149783	1.41787	0.186556	0.843552	0.450019	-0.733963	0.524425	0.170923	0.0282165	-0.372652	1.07314	-0.350669	2.01895	0.146212	-0.0313377	1.68606	-0.848396	-0.680998	-0.225101	1.18484	0.349343	0.984622	-0.081647	-0.491733	-0.206033	0.0151576	0.569179	0.0296087	1.04014	-0.412381	1.79783	-0.324705	-0.226628	-0.132033	0.209259	-0.240967	-0.433973	-0.0709856	-1.01657
117_c	0	0	0	0	0	1	1	0	0	-1.18603	0.255431	-1.11685	-1.55175	1.04635	-0.409316	-0.440076	-0.816598	-0.373101	0.0424334	-0.62029	-0.443337	-0.0639083	0.53687	-0.12149	0.401581	-0.241758	-0.186114	0.280852	-0.0513638	0.294898	-0.0829349	0.0172482	-0.000471905	-0.32416	-0.404417	-0.280567	-0.022074	-0.333931	0.00414743	0.498377	0.0830569	-0.100507	-0.234667	-0.292652	0.0254839	0.838383	-0.274845	0.196063	-0.321052
118_c	0	0	0	0	0	1	1	0	0	0.130781	-0.568405	0.4379	0.00107107	-0.806005	0.0550325	-0.456095	-0.401635	-0.319473	-0.549303	-0.463908	0.504916	0.0888518	-0.431564	0.163829	-0.147191	0.71496	-0.335573	-0.386071	0.00230361	-0.293598	-0.998104	0.0057673	-0.158819	-0.154867	-0.111637	0.470593	-0.130925	0.168181	0.0850112	-0.208845	0.0518589	-0.385291	-0.2075	0.174776	-0.00245594	-0.130496	-0.353857	0.607249	0.32066
119	1	0	0	0	0	0	0	1	0	0.00803385	-0.555602	-0.451741	-0.362311	-0.651189	-0.201318	-0.342265	1.27382	-0.747611	-0.338842	-0.628518	1.56258	-0.274682	-0.0761931	-0.325941	-0.445856	-0.110547	-0.913673	0.159267	-0.826958	-0.727599	-0.878252	-0.674453	-0.309211	-0.370395	-0.0871952	-0.576849	-0.291035	0.247669	1.23427	-0.58545	-0.183793	0.719341	1.39395	0.239519	-0.753478	-0.263467	-0.648609	-0.755574	-0.196565
11_J	0	0	0	0	1	0	1	0	0	0.0943083	1.23707	0.442181	-0.500756	0.957909	0.584829	-0.309073	-0.160978	0.277109	0.0520864	0.131844	-0.454527	-0.705575	-0.101867	-0.0931664	-0.0954497	0.524216	0.201337	-0.185585	-0.274751	-0.314336	-0.839767	-0.1701	-0.25495	-0.332962	0.108084	-1.49752	-0.23841	-1.01709	-0.231163	1.12479	-0.0435031	-0.0999196	-0.251346	-0.372498	0.311826	-0.342983	-0.435889	-0.212643	0.00321115
120	1	0	0	0	0	0	0	1	0	-0.845666	-0.552309	-0.1474	-0.205866	-0.685218	0.0110532	-0.627855	-0.750911	0.441244	-0.395391	0.0577845	-0.660681	-0.11049	0.0105806	-0.419572	-0.402829	0.119868	1.73486	-0.0362203	-0.265497	-0.594168	-0.720813	-0.5587	-0.335452	-0.270287	0.109024	0.268962	-0.594009	-0.683098	0.119766	-0.448276	-0.566497	0.126767	-0.165386	-0.059955	-0.65697	-0.217753	-0.662274	1.53559	-0.485664
120_c	0	0	0	0	0	1	1	0	0	0.572537	-0.574459	1.227	0.786072	0.249607	-0.679335	-0.035245	0.493191	-0.0564915	-0.412348	-0.56653	0.735869	0.890781	0.269547	0.013	0.199786	-0.130445	0.468244	-0.196288	0.245033	0.280915	-0.404247	0.33354	-0.187336	-0.0422244	0.0460931	2.63036	0.0599055	1.32032	0.566651	1.78777	0.504762	-0.200494	-0.235194	0.528751	-0.119599	0.422448	0.521359	0.404945	-0.618698
121	1	0	0	0	0	0	0	0	1	0.120581	-0.434564	0.410318	-0.53	-0.933669	-0.162505	-0.159704	-0.600976	0.354406	-0.594757	-0.637632	-0.669559	-0.247091	0.388613	0.0297387	-0.195457	-0.657066	0.915495	0.290029	-0.114031	-0.656862	0.118997	0.730588	0.0383329	-0.738639	0.179522	0.421527	-0.539952	-1.05414	0.375617	-0.512729	-0.608571	0.016101	-0.717812	0.167343	-0.142183	-0.205895	-0.6347	-0.199442	-0.568645
121_c	0	0	0	0	0	1	1	0	0	0.585731	-0.55611	0.540667	-0.543315	-0.231351	-0.00605783	-0.534421	-0.0532421	-0.508085	-0.256553	-0.419454	-0.455158	-0.60651	-0.617635	-0.00898649	-0.249546	-0.24808	-0.0372838	0.0473835	-0.0121542	0.178597	-0.34811	-0.0319528	0.113407	0.141526	0.145857	2.15947	-0.082714	0.13921	0.0632267	0.817679	-0.240125	0.0508719	-0.239047	-0.194748	-0.0942511	-0.0456271	0.00760832	-0.222212	-0.970481
122	1	0	0	0	0	0	0	0	1	-0.0646654	-0.280053	-0.435738	-0.100381	0.625556	0.0331865	-0.145431	0.30882	-0.470864	-0.0922904	-0.101848	-0.657368	-0.0714981	0.605061	0.0383288	-0.211468	0.531773	0.815498	0.449177	0.0104764	0.289758	0.322161	-0.538402	-0.35704	0.0400733	-0.579694	-1.32547	-0.429005	-0.987764	-1.09583	0.46045	0.0266982	0.168067	-0.320511	-0.588715	-0.640048	-0.243716	0.668462	-0.65238	0.68429
122_c	0	0	0	0	0	1	1	0	0	-0.731889	1.74335	-1.13013	-1.44668	0.109983	-0.0651305	0.489985	-0.314385	-0.986269	-0.00553954	0.189664	-0.40513	-0.930056	-0.60718	-0.374053	-0.522837	-0.573813	0.076083	-0.0334489	-0.54514	-0.15172	-1.60135	-0.0325115	0.0713947	-0.509676	-0.202829	-0.629882	-0.0242801	-1.31493	-0.339318	-0.896482	0.893364	-0.106153	-0.201924	-0.343518	-0.377869	-0.105638	-0.420842	-0.427045	-0.971443
123	1	0	0	0	0	0	0	1	0	-1.29067	-0.559311	0.379905	0.0646142	-1.19566	-0.327015	0.940133	-0.668533	0.660365	-0.858297	-0.058088	2.09678	2.64073	1.52796	0.685496	1.53776	3.13786	0.531639	1.19878	0.047635	-0.692781	-0.83717	0.637107	-0.567614	-0.778554	1.05005	-0.240596	-0.229339	-0.22776	-0.0729581	0.968821	0.358552	-0.916376	2.50294	0.111648	0.340012	-0.0965756	0.810148	0.23924	0.361308
123_c	0	0	0	0	0	1	1	0	0	0.390097	-0.518679	0.73411	0.947029	-0.818781	-0.160543	-0.343665	-0.414424	-0.114394	-0.311679	-0.571883	-0.404386	0.806979	-0.458386	0.0463838	0.0750829	0.135866	0.0811899	0.369814	0.570355	-0.287582	-0.0899474	0.0159471	0.172717	-0.0286604	0.0540111	0.645238	-0.0939281	-0.566415	0.117969	0.82636	-0.142503	-0.194044	-0.205687	0.159477	0.0223176	-0.181168	-0.246863	0.666581	-0.0442775
124_c	0	0	0	0	0	1	1	0	0	-0.00589986	-0.234145	-0.153028	-0.666261	-0.0457588	-0.162454	-0.569687	0.813292	-0.463707	-0.397606	-0.142057	-0.38474	-0.31064	-0.365393	0.025134	-0.24115	-0.752304	-0.0534678	-0.374442	-0.13182	0.098745	0.203831	0.0159796	0.102501	-0.359861	0.15604	-0.84722	-0.14037	0.0014052	0.000496547	-0.84683	-0.142437	-0.376727	-0.220231	-0.258368	-0.0438891	-0.181052	-0.64615	0.190518	-0.0441379
125	1	0	0	0	0	0	0	1	0	0.47478	1.13539	-0.541314	-1.10144	1.50027	0.569568	-0.18213	-0.0587455	-0.719762	0.530583	-0.449516	-0.628648	-0.696196	-0.641976	0.103931	-1.10027	-0.713659	0.462713	-0.392758	0.406306	-0.722408	-0.035682	-0.0549738	0.296552	-0.136258	-0.079562	-0.568896	-0.0534479	1.08149	0.215495	0.148667	-0.176826	-0.933808	-0.617667	-0.48389	-0.407906	-0.19086	-0.504438	-0.285701	-0.655401
125_c	0	0	0	0	0	1	0	1	0	0.793085	1.2562	-0.897114	-0.736119	1.48225	-0.2072	0.15464	1.08899	-1.11068	1.17641	0.439059	-0.381868	0.00376078	-0.425787	0.239017	0.460823	-0.280619	-0.534582	-0.214678	0.102657	-0.204649	0.246789	-0.0772944	0.571759	0.0523961	-0.14242	1.40687	-0.0272127	0.083369	0.404268	1.2102	-0.491214	-0.128487	-0.201494	-0.283171	0.174365	0.256209	0.196365	0.463484	-1.04852
126	1	0	0	0	0	0	0	1	0	0.370632	0.214958	-0.818457	-0.789222	0.847284	0.341731	-0.26994	0.648023	-1.14517	0.174744	-0.22263	-0.724919	-1.0835	-0.847787	-0.51665	-0.924405	-0.663475	-0.591711	-0.128804	-0.568476	0.869745	0.10148	0.0458713	0.0294124	0.348983	0.650453	-0.479835	-0.92019	-0.172835	-0.392018	-0.52036	-0.0988149	-0.448305	-0.757049	-0.438828	-0.15292	-0.0444342	0.353781	0.295493	-1.08608
127	1	0	0	0	0	0	0	1	0	-0.602759	-0.550573	-0.240577	-0.0651606	-0.869138	-0.104645	-0.800152	-0.415322	0.121696	-0.546203	0.390466	-0.0399001	0.512958	-0.336295	0.392777	0.0984624	-0.0963297	0.653827	0.111817	0.413346	1.41644	0.531521	0.362048	-0.0765999	-0.393691	-0.52378	1.61753	2.43776	-0.553442	0.80266	-0.333016	3.33093	0.324667	0.776467	-0.297546	0.110687	0.0517073	-0.0977591	0.0306091	0.290934
127_c	0	0	0	0	0	1	1	0	0	1.17746	0.67163	-0.298598	-0.158606	0.73686	-0.0218445	0.330612	-0.737526	0.327582	0.125297	0.175751	-0.339174	-0.645861	-0.207196	0.0113644	-0.255396	-0.480414	0.249631	-0.168449	-0.354792	0.119402	-0.0269726	-0.141621	0.212027	-0.200179	0.232473	0.0656078	-0.173601	1.12042	0.0340284	-0.141682	0.571197	0.106149	-0.188538	-0.288227	0.462645	0.163066	0.387944	-0.498394	-0.722273
128	1	0	0	0	0	0	0	1	0	-0.790259	-0.556187	0.303278	0.032583	-0.901403	-0.337461	-0.127445	-0.627299	0.673601	-0.675581	0.0820574	1.47026	0.68275	0.360962	0.0970684	0.61274	-0.106576	0.729739	-0.0229255	-0.00879926	-0.0192987	-0.0425055	-0.0599906	-0.277098	0.530239	-0.380449	-0.0324322	0.62287	-0.562592	-0.136509	0.142722	-0.654499	-0.520105	1.08223	0.791037	0.609876	-0.0411506	0.676406	0.639603	2.61136
128_c	0	0	0	0	0	1	1	0	0	0.630028	-0.572038	1.71205	0.572262	-0.818427	-0.535928	-0.709956	-0.618084	0.0723294	-0.305016	-0.484496	-0.218619	-0.112023	-0.563533	0.249299	-0.508969	-0.221311	-0.17164	-0.267097	0.126264	0.315646	-0.338255	0.0260259	0.149514	-0.272218	-0.0338022	2.26727	0.136036	-0.414373	0.0294076	0.543315	-0.121963	0.102558	-0.218889	0.28542	0.046845	0.294832	0.0353766	-0.501903	0.868871
129	1	0	0	0	0	0	0	1	0	-0.186918	-0.553813	1.36059	0.378817	-0.21691	-0.17854	-0.305508	-0.543851	1.60693	0.44234	-0.229267	0.0887531	0.689937	-0.40502	1.01922	0.30184	1.32039	1.52966	0.477077	0.538842	1.19557	0.357778	1.75354	0.248209	-0.0701796	0.349577	0.022004	0.0136042	-0.638586	0.622802	0.491482	0.0469556	-0.835706	3.42288	1.22939	0.00418542	0.177851	1.21034	1.08605	-1.0142
129_c	0	0	0	0	0	1	1	0	0	0.494251	-0.0293403	-0.224968	-0.437824	0.0362078	-0.491813	0.157533	-0.626805	-0.753735	-0.0379422	-0.00867377	-0.301647	-0.017586	-0.713176	0.110325	0.0816677	0.181682	-0.222691	-0.049887	-0.0937304	0.0616682	-0.477307	-0.157904	0.455533	-0.152059	-0.0295435	1.25832	-0.232413	-0.320122	-0.279796	0.0715462	-0.392899	-0.394265	-0.168549	-0.236912	-0.152588	0.0596279	0.0398189	0.990657	0.524083
12_J	0	0	0	0	1	0	1	0	0	-0.46815	-0.501022	0.127823	0.271042	0.908285	-0.718061	0.0402962	-0.0832807	-0.305266	-0.484581	0.324474	-0.401558	-0.00780508	0.367382	-0.453818	0.568	-0.226511	-0.135904	-0.338324	-0.130175	-0.14168	-1.33604	-0.024016	-0.25163	-0.117053	0.164428	0.23256	-0.273168	0.988778	-0.0114125	-0.00660814	-0.0290736	-0.330082	-0.212803	-0.126855	-0.540333	-0.363438	0.170528	0.0156876	-0.709958
130	1	0	0	0	0	0	0	1	0	-0.999503	1.75507	-1.65384	-1.49775	0.193572	-0.0725727	2.82893	-0.707717	-0.105118	0.600898	0.177031	-0.649043	-0.589956	-0.942546	-0.851277	-0.295355	-0.531974	0.239332	-0.17048	-0.170412	-0.511984	1.54562	-0.487404	-0.636203	-0.431703	-0.349513	-0.246469	-0.649429	0.829487	-1.06711	0.581322	-0.511345	-0.809997	-0.657137	-0.55833	-0.597529	-0.195042	-0.508633	0.596138	-0.376886
130_c	0	0	0	0	0	1	1	0	0	-0.113027	1.95705	-1.51099	-1.13712	0.744873	-0.0784538	3.04509	-0.522898	-0.924016	2.01134	0.102664	-0.438807	-0.239836	-0.721858	-0.19413	-0.292233	-0.197843	-0.298061	-0.0552101	-0.429542	0.134416	0.642027	0.383075	0.20206	-0.145267	-0.127909	0.316865	0.0334367	0.106248	0.0583998	-0.115667	-0.10143	0.0280986	-0.232989	-0.284618	-0.0693701	0.0339581	-0.198052	-0.2271	-0.853352
131	1	0	0	0	0	0	0	1	0	0.760073	0.854609	0.590808	-0.124693	1.01058	-0.185142	0.924619	2.09083	-0.246785	0.800547	-0.0709493	-0.652356	0.0703131	2.06082	-0.0723696	1.18044	-0.16539	-0.491742	-0.19519	0.579946	-0.535377	-0.651444	0.269531	-0.202243	-0.176956	-0.745603	0.747288	-0.527715	-0.26974	1.54786	-0.387835	0.0742034	2.33915	-0.660658	0.934554	0.0335521	-0.190252	-0.0498914	-0.62909	-1.00077
131_c	0	0	0	0	0	1	1	0	0	1.54644	-0.526877	1.64074	0.228293	-0.465102	-0.173937	-1.04441	0.159557	0.273534	-0.275157	-0.423319	-0.132143	-0.212645	-0.712811	0.188941	-0.018173	-0.123788	-0.19183	-0.192104	-0.213001	0.0948488	-0.684877	-0.148546	0.279737	-0.133746	-0.152279	0.719983	0.133872	0.892178	0.110958	-0.516653	-0.146916	-0.197071	-0.249427	0.259328	0.477928	-0.0550169	-0.222842	-0.765189	-0.75207
132	1	0	0	0	0	0	1	0	0	-0.413301	-0.553604	1.48687	1.25593	-0.0938165	-0.134355	0.310639	-0.481743	1.37594	-0.641735	-0.0935972	0.878005	1.20937	0.492713	0.0747384	0.251466	0.117759	0.628573	0.624419	0.313369	-0.0938426	-0.919518	0.455475	0.248037	0.94862	0.563812	0.138071	-0.245281	0.668873	0.770839	1.44107	-0.679512	0.616453	0.848862	0.781124	0.349805	-0.0122861	0.773147	0.541502	1.9468
133	1	0	0	0	0	0	1	0	0	0.370954	-0.554584	0.163492	0.287324	-0.258299	-0.0596508	-0.553391	0.104528	0.0536096	-0.076772	0.0398107	0.640163	0.0771488	0.132815	0.550727	0.72172	0.597442	-0.034973	0.0348438	0.269227	-0.68884	0.919586	0.00326686	0.212444	0.404478	0.125778	0.620192	0.495255	-0.220164	-0.0652565	-0.545604	-0.630031	-0.477201	-0.124873	-0.0741162	0.885566	-0.0200837	0.409952	0.735565	0.863095
133_c	0	0	0	0	0	1	0	0	1	0.205588	-0.331253	-0.106846	-0.74585	0.275907	-0.478354	0.0294994	-0.365959	-0.414232	-0.248187	-0.406295	-0.414812	0.00344727	-0.37094	-0.10494	0.109748	-0.450963	0.304354	-0.034296	-0.25134	-0.0582238	-0.245868	0.0465957	0.119672	-0.155969	-0.172211	0.184694	-0.0249149	0.160935	-0.168578	-0.0834274	-0.322886	-0.251131	-0.232054	-0.127795	0.0969036	-0.219047	0.20873	-0.196514	-0.989102
134	1	0	0	0	0	0	0	1	0	1.26625	-0.329642	0.24637	-0.45552	0.282523	0.468602	-0.0749331	0.423374	-0.496916	0.30407	0.0390334	-0.703549	-0.239669	-0.257075	-0.415884	-0.698864	0.981407	-0.357651	0.269719	1.23919	-0.362469	0.813727	0.569533	0.588368	0.436888	0.225212	2.02981	0.0116131	-0.00312392	1.61701	0.888742	0.306278	-0.0931339	0.16994	0.209497	0.0259861	-0.100019	0.570148	-0.515315	1.94305
134_c	0	0	0	0	0	1	1	0	0	0.342574	-0.379263	0.28118	-0.332022	-0.135049	-0.501552	-0.688042	0.563671	-0.362793	-0.400763	-0.629203	-0.43974	-0.533531	-0.600024	-0.201229	-0.0637864	-0.206891	-0.444296	-0.453622	0.0591336	-0.0752188	-0.310451	-0.139329	-0.0566404	-0.259042	-0.0786306	-0.101462	-0.217182	-0.867445	-0.199613	-0.830205	0.589885	0.404109	-0.233335	-0.213162	-0.285982	-0.57108	-0.458445	-0.488373	-0.71241
135	1	0	0	0	0	0	0	1	0	-0.630033	-0.510053	-0.226164	-0.415653	-0.122198	-0.211644	-0.659165	-0.436014	-0.00942747	-0.190205	-0.535059	-0.532944	-0.394477	0.0309298	-0.133852	0.451884	-0.725079	-0.10755	0.511842	0.375701	-0.735634	-0.887734	1.12908	-0.115512	0.499068	-0.391304	1.27626	0.367111	0.225987	-0.156707	-0.59371	0.272278	-0.122944	0.286702	0.224983	0.414749	-0.160723	-0.796688	0.612403	-0.672906
135_c	0	0	0	0	0	1	0	1	0	1.22127	-0.514489	2.37895	0.604327	7.12202	-0.540301	0.158011	2.46709	0.46762	-0.240989	-0.208048	1.85527	-0.179363	1.35951	-0.313598	0.281335	0.355646	-0.775411	0.625791	0.375811	-0.195287	-0.103128	1.12716	-0.208424	0.631183	0.323863	1.71336	0.341953	1.2342	0.143533	-0.208581	0.360522	0.0927963	-0.416431	-0.204317	0.529521	-0.109802	0.0302578	0.613052	-0.522933
136	1	0	0	0	0	0	0	1	0	-0.503704	-0.555924	0.542198	0.0125877	-0.717435	-0.0449241	-0.377846	-0.669132	0.00376861	-0.339816	0.612541	-0.0206094	0.380096	-0.0351049	-0.121691	0.504037	0.697895	-0.407578	0.449971	-0.2656	-0.092031	-0.918449	1.61967	-0.395127	-0.536189	0.706773	0.397016	0.403694	-0.102394	-0.534754	0.0679493	0.669255	1.01312	2.09446	0.00483696	0.190545	-0.230395	0.0260886	-0.337364	0.622119
136_c	0	0	0	0	0	1	0	1	0	-0.234347	-0.452869	0.305843	0.104063	-0.447205	-0.505257	-0.770543	0.22044	0.566148	-0.398543	-0.771537	-0.249723	-0.51644	0.170857	0.0647702	-0.592921	0.0199113	-0.611411	-0.632942	-0.213999	0.11511	-0.221583	-0.123897	0.175108	-0.846261	-0.0530513	-0.593618	-0.175923	-0.234972	0.0340229	-0.83514	0.190945	-0.200265	-0.200846	0.948863	0.119732	-0.128439	-0.303815	0.778267	-0.155024
137	1	0	0	0	0	0	0	1	0	-0.0457099	0.0238434	-0.281667	-0.607224	-0.255295	0.357072	0.104596	-0.271671	-0.609799	0.828163	0.665872	-0.675038	-0.760923	-1.13386	-0.19613	-0.397958	-1.0081	0.239909	0.801411	0.255642	0.0401999	1.76397	-0.00837454	-0.0495736	-0.19763	-0.3492	-0.809585	-0.70833	0.33415	0.281106	0.20389	-0.634534	1.24653	-0.684773	-0.463068	1.04354	-0.125623	-0.851806	-0.250355	-0.619852
137_c	0	0	0	0	0	1	1	0	0	1.09014	-0.18984	0.484418	0.359608	0.0816829	-0.168727	0.0729653	1.52953	-0.540369	-0.129875	-0.420525	-0.344234	-0.525776	-0.904393	0.607315	0.478093	0.00361059	-0.398075	0.270567	-0.517085	-0.668835	0.0463536	-0.136924	0.23328	-0.1967	0.28421	0.947549	0.444449	-0.254987	-0.788607	0.692034	0.160162	0.551609	-0.358787	-0.150246	0.0920313	-0.0975366	-0.0780847	-0.235641	-0.32112
[truncated: 657 more rows]
[truncated: 389 more columns]

## Sheet: Wallace_metadata
sample_id	DM (kg/d)	OM (kg/d)	CP (kg/d)	NDF (kg/d)	Lipid (kg/d)	Herd IT1	Herd IT2	Herd IT3	Herd UK1	Herd UK2
IT1007	20.3492	18.9122	3.18223	7.16365	0.822024	0	1	0	0	0
IT1008	30.8215	28.645	4.81989	10.8503	1.24506	0	1	0	0	0
IT1009	21.4744	19.9579	3.35818	7.55973	0.867474	0	1	0	0	0
[truncated: 811 more rows]

## Sheet: Wallace_microbiome
sample_id	Bacteria: prevotella	Bacteria: prevotellaceae ucg-001	Bacteria: prevotellaceae ucg-003	Bacteria: prevotellaceae yab2003 group	Bacteria: prevotella_7	Bacteria: prevotellaceae ucg-004	Bacteria: uncultured	Bacteria: prevotella_9	Bacteria: prevotellaceae nk3b31 group	Bacteria: prevotellaceae ga6a1 group	Bacteria: alloprevotella	Bacteria: paraprevotella	Bacteria: rikenellaceae rc9 gut group	Bacteria: u29-b03	Bacteria: alistipes	Bacteria: bacteroides	Bacteria: uncultured	Bacteria: lachnospiraceae nk3a20 group	Bacteria: acetitomaculum	Bacteria: lachnospiraceae nd3007 group	Bacteria: eubacterium ruminantium group	Bacteria: lachnospiraceae ac2044 group	Bacteria: lachnospiraceae nk4a136 group	Bacteria: lachnoclostridium	Bacteria: ruminococcus gauvreauii group	Bacteria: butyrivibrio	Bacteria: coprococcus	Bacteria: shuttleworthia	Bacteria: anaerosporobacter	Bacteria: moryella	Bacteria: lachnospiraceae ucg-008	Bacteria: lachnospiraceae xpb1014 group	Bacteria: marvinbryantia	Bacteria: oribacterium	Bacteria: pseudobutyrivibrio	Bacteria: probable genus 10	Bacteria: agathobacter	Bacteria: eubacterium hallii group	Bacteria: lachnospiraceae ucg-006	Bacteria: lachnospiraceae nc2004 group	Bacteria: eubacterium cellulosolvens group	Bacteria: eubacterium xylanophilum group	Bacteria: eubacterium ventriosum group	Bacteria: lachnospira	Bacteria: lachnospiraceae fcs020 group	Bacteria: syntrophococcus	Bacteria: howardella	Bacteria: blautia	Bacteria: roseburia
[truncated: 814 more rows]
[truncated: 114 more columns]

[truncated: 4 more sheets: Wallace_metadata_microbiome, Merged_metadata, Merged_microbiome, Merged_metadata_microbiome]
