# Supplementary material for: Unveiling microbial biomarkers of ruminant methane emission through machine learning
Source: Front Microbiol. 2023 Dec 8;14:1308363. doi: 10.3389/fmicb.2023.1308363 (PMC10749206; doi:10.3389/fmicb.2023.1308363)
Supplement: Supplementary file 3 [file Table_3.XLSX]

## Sheet: Difford_methane
sample_id	methane emission (g/d)
01_J	520
02_J	568
03_J	628
04_J	559
05_J	498
06_J	503
07_J	600
08_J	586
09_J	605
100	322
101	424
102	351
103	386
104	309
104_c	344.51
105	450
106	334
106_c	443.51
107	508
107_c	457.51
108	488
108_c	347.51
109	375
109_c	459.51
10_J	581
110_c	384.51
111	430
111_c	385.51
112	302
112_c	396.51
113	325
113_c	334.51
114	395
114_c	366.51
115	481
115_c	432.51
116	420
116_c	437.51
117	414
117_c	319.51
118_c	380.51
119	296
11_J	575
120	299
120_c	407.51
121	362
121_c	433.51
122	360
122_c	352.51
123	307
123_c	387.51
124_c	417.51
125	371
125_c	426.51
126	340
127	316
127_c	325.51
128	300
128_c	468.51
129	408
129_c	331.51
12_J	587
130	414
130_c	375.51
131	347
131_c	466.51
132	343
133	381
133_c	410.51
134	390
134_c	383.51
135	297
135_c	463.51
136	339
136_c	478.51
137	385
137_c	333.51
138	374
138_c	495.51
139	328
139_c	431.51
13_J	606
140_c	378.51
141	369
141_c	487.51
142	294
143	325
143_c	355.51
144	336
144_c	322.51
145	460
145_c	506.51
146	332
146_c	454.51
147	380
147_c	468.51
148	398
148_c	394.51
149_c	354.51
14_J	511
150	399
150_c	488.51
151	342
151_c	379.51
152	329
152_c	320.51
153	328
153_c	397.51
154	434
154_c	528.51
155	317
155_c	502.51
156	376
156_c	432.51
157	360
157_c	415.51
158	376
158_c	519.51
159	442
159_c	431.51
15_J	472
160	382
160_c	472.51
161	401
163	439
163_c	379.51
164	397
164_c	377.51
165	347
165_c	315.51
166	288
166_c	486.51
167	349
167_c	369.51
168	316
169	459
169_c	473.51
16_J	562
170	326
170_c	383.51
171	491
172	418
173	333
173_c	372.51
174	329
174_c	306.51
176	371
176_c	400.51
177	562
177_c	457.51
178	319
178_c	383.51
179	351
17_J	557
180	419
181	401
181_c	387.51
182	406
182_c	440.51
184_c	459.51
185	436
185_c	353.51
186	513
186_c	353.51
187	299
187_c	373.51
188	307
188_c	401.51
189_c	384.51
191	418
191_c	411.51
192	390
193	331
193_c	333.51
194	325
194_c	450.51
195	342
195_c	341.51
196	357
196_c	390.51
197	461
198	382
199	333
199_c	481.51
19_J	511
200	419
200_c	408.51
201	317
201_c	356.51
202	380
202_c	433.51
203	438
203_c	368.51
204	385
204_c	519.51
205	418
206_c	526.51
207	350
208	330
209	292
20_J	569
210	349
211	354
212	373
213	487
214	396
215	354
216	381
217	343
219	358
220	331
221	483
222	381
223	404
224	340
225	413
226	357
227	585
228	336
229	375
22_J	617
230	299
231	359
232	375
233	357
234	329
235	370
238	376
239	338
23_J	567
240	468
241	332
242	377
243	371
244	318
245	413
246	358
247	366
248	406
24_J	536
250	331
251	363
252	393
253	302
254	315
255	337
256	317
257	310
258	468
259	346
25_J	585
261	327
262	334
263	417
264	345
265	379
266	551
267	402
26_J	569
270	294
272	336
273	361
275	342
277	334
278	398
279	423
27_J	598
280	446
281	417
282	382
283	504
284	321
285	417
286	372
287	518
288	428
289	367
28_J	535
290	426
291	364
292	341
293	567
294	400
295	402
296	445
297	430
299	338
29_J	523
300	363
301	462
302	449
303	514
304	439
305	451
307	360
309	349
30_J	507
310	435
311	408
312	427
313	440
314	373
315	383
316	448
317	316
318	409
319	387
31_J	517
320	376
322	644
323	292
324	366
325	345
326	465
327	333
328	451
329	424
32_J	591
330	420
331	455
332	494
333	334
334	359
335	423
336	315
337	406
338	365
339	474
33_J	523
340	388
341	416
342	347
343	332
344	349
345	302
346	423
347	464
348	386
349	490
34_J	587
350	332
351	453
352	398
353	317
354	366
355	333
356	308
359	470
35_J	476
360	401
361	382
362	284
363	405
364	344
365	330
366	338
367	344
368	370
369	466
36_J	493
370	390
371	421
372	346
373	424
374	318
375	405
376	450
377	418
378	486
37_J	494
380	320
381	375
382	388
383	332
384	338
385	348
386	320
387	518
388	341
389	393
38_J	585
390	321
391	487
392	458
393	307
394	342
395	401
396	394
397	501
398	555
399	482
39_J	616
401	379
402	371
403	388
404	376
405	392
406	492
407	476
408	359
409	431
40_J	539
410	379
411	378
412	372
413	435
414	409
415	381
416	372
417	433
418	322
419	421
420	367
421	447
422	349
423	377
424	388
425	321
426	340
427	431
428	408
429	337
430	385
431	352
432	339
433	304
434	341
435	314
436	364
437	318
438	460
439	269
440	410
441	396
442	398
443	404
444	386
445	489
446	384
447	371
448	466
449	383
450	401
451	309
452	293
453	401
454	394
455	388
456	455
457	405
458	308
459	385
460	407
461	484
462	388
463	345
464	320
465	581
466	447
467	490
468	306
469	374
470	350
471	439
472	423
473	475
474	469
475	477
476	502
477	373
478	322
479	356
480	367
481	341
482	424
483	371
484	368
485	472
486	415
487	352
488	379
489	338
490	331
491	448
492	321
493	417
494	310
495	422
496	467
497	434
498	395
499	391
50	446
500	349
501	376
502	330
503	386
504	306
505	318
506	411
507	390
508	422
509	344
51	315
510	366
511	404
512	473
513	388
514	434
515	344
516	371
517	318
518	435
519	456
52	442
520	320
529	450
53	454
534	452
536	403
537	413
538	402
54	475
547	416
55	333
553	462
56	318
563	471
567	360
57	391
572	364
574	374
575	461
576	506
578	350
58	382
587	435
589	385
59	390
590	515
60	462
61	427
617	438
618	404
619	444
62	337
620	445
621	455
622	356
623	318
624	496
625	360
627	600
628	334
629	302
63	392
630	415
631	387
632	397
633	418
634	445
635	414
636	413
637	442
638	363
639	411
64	331
640	440
641	507
642	470
643	410
644	423
645	393
646	547
647	415
648	331
649	372
65	382
650	527
651	344
652	453
653	408
654	361
655	429
656	350
658	336
659	330
66	336
660	375
661	428
662	498
663	349
664	325
665	562
666	416
667	324
668	396
67	434
670	424
671	325
672	406
673	402
674	373
675	508
676	498
677	319
678	319
679	442
68	520
680	397
681	408
683	367
684	502
685	315
686	499
687	414
688	366
689	515
69	365
690	454
691	450
692	385
693	429
694	385
695	385
696	571
697	335
698	390
699	336
70	362
700	346
701	375
702	443
703	405
704	520
705	409
706	357
707	410
708	496
709	357
71	451
710	449
711	403
712	321
713	496
714	388
715	376
716	385
717	430
718	344
719	324
72	347
720	348
721	432
722	544
723	365
724	411
725	427
726	455
727	400
728	293
729	370
72_c	364.51
73	421
730	318
731	370
732	359
733	294
734	381
735	392
736	463
737	370
738	487
739	472
74	424
740	448
741	359
742	385
743	410
744	439
745	382
746	363
747	347
748	384
749	372
75	342
750	390
751	430
752	429
753	509
754	365
755	403
756	403
757	469
758	320
759	439
76	365
760	352
761	403
762	358
763	388
764	352
765	353
766	358
767	388
768	434
769	452
77	376
770	530
771	350
772	328
773	372
774	370
775	341
78	363
79	305
80	424
82	418
83	453
84	441
85	423
86	365
87	422
89	369
90	415
91	339
92	403
93	445
94	430
95	418
96	467
97	324
98	448
99	340

## Sheet: Wallace_methane
sample_id	methane emission (g/d)
IT1007	541.44
IT1008	712.719
IT1009	582.061
IT1010	545.326
IT1011	582.26
IT1012	683.235
IT1013	658.535
IT1014	524.039
IT1015	510.037
IT1016	541.56
IT400	345.287
IT401	283.673
IT402	247.833
IT403	277.136
IT404	230.415
IT405	275.252
IT406	357.748
IT407	347.941
IT408	264.527
IT409	187.404
IT410	264.475
IT411	406.319
IT412	252.184
IT413	355.013
IT414	299
IT415	276.044
IT416	290.073
IT417	300.637
IT418	314.035
IT419	287.921
IT420	337.264
IT421	245.236
IT422	269.633
IT423	270.983
IT424	290.059
IT425	318.226
IT426	234.679
IT427	387.589
IT428	261.269
IT429	301.737
IT430	268.77
IT431	254.125
IT432	292.957
IT433	235.223
IT434	320.667
IT435	217.478
IT436	282.037
IT437	235.567
IT438	182.669
IT439	299.878
IT440	255.778
IT441	293.368
IT442	268.119
IT443	246.936
IT444	355.532
IT445	245.373
IT446	210.735
IT447	285.482
IT448	227.506
IT449	275.308
IT450	258.117
IT451	225.08
IT452	333.536
IT453	275.833
IT454	248.524
IT455	272.267
IT456	313.222
IT457	301.235
IT458	220.077
IT459	224.296
IT460	296.42
IT461	242.292
IT462	204.906
IT463	309.701
IT464	201.775
IT465	247.152
IT466	260.804
IT467	224.339
IT468	207.684
IT469	272.8
IT470	451.435
IT471	256.929
IT472	258.919
IT473	339.817
IT474	392.035
IT475	447.729
IT476	401.993
IT477	401.872
IT478	375.751
IT479	441.939
IT480	543.344
IT481	409.234
IT482	455.267
IT483	420.758
IT484	442.356
IT485	455.806
IT486	375.085
IT487	420.417
IT488	402.642
IT489	427.806
IT490	475.868
IT491	512.395
IT492	563.479
IT493	519.235
IT494	613.522
IT496	420.44
IT497	476.417
IT498	427.2
IT499	378.934
IT500	392.542
IT501	373.438
IT502	430.127
IT503	424.534
IT504	349.392
IT505	521.311
IT506	507.123
IT507	422.606
IT508	424.483
IT509	361.182
IT510	372.842
IT511	513.824
IT512	489.058
IT513	435.664
IT514	382.069
IT515	408.856
IT516	417.008
IT517	355.767
IT518	395.88
IT519	512.79
IT520	543.127
IT521	398.827
IT522	386.484
IT523	316.824
IT524	480.928
IT525	425.967
IT526	320.262
IT527	434.353
IT528	305.046
IT529	305.018
IT530	418.378
IT531	315.383
IT532	317.989
IT533	271.229
IT534	261.811
IT535	375.222
IT536	358.889
IT537	431.417
IT539	423.906
IT540	265.224
IT541	323.62
IT542	388.594
IT543	385.99
IT544	316.525
IT545	304.574
IT546	258.885
IT547	286.942
IT548	359.578
IT549	243.068
IT550	273.373
IT551	343.366
IT552	330.703
IT553	367.652
IT554	312.553
IT555	327.933
IT556	392.357
IT557	305.571
IT558	352.402
IT559	306.333
IT560	269.055
IT561	350.627
IT562	345.328
IT563	292.333
IT564	300.969
IT565	344.427
IT566	249.468
IT567	231.416
IT568	297.153
IT569	335.654
IT570	318.502
IT571	256.498
IT572	202.038
IT573	369.778
IT574	402.143
IT575	281.65
IT576	308.083
IT577	230.82
IT578	436.381
IT579	354.438
IT580	305.222
IT581	298.551
IT582	343.377
IT583	248.772
IT584	284.295
IT585	235.736
IT586	251.672
IT587	278.347
IT588	316.713
IT589	309.893
IT590	272.788
IT591	259.232
IT592	177.624
IT593	271.197
IT594	356.482
IT595	237.134
IT596	226.194
IT597	449.356
IT598	431
IT599	424.333
IT600	367.683
IT601	361.155
IT602	332.836
IT603	337.026
IT604	371.088
IT605	352.033
IT606	362.115
IT607	341.346
IT608	268.306
IT609	397.057
IT610	347.905
IT611	347.577
IT612	362.044
IT613	369.162
IT614	379.004
IT615	367.014
IT616	366.303
IT617	370.425
IT618	347.037
IT619	354.483
IT620	331.012
IT621	345.108
IT622	344.679
IT623	378.404
IT624	338.178
IT625	410.501
IT626	361.785
IT627	357.015
IT628	538
IT629	376.338
IT630	422.692
IT631	436.42
IT632	375.006
IT633	443.073
IT634	438.656
IT635	427.557
IT636	342.075
IT637	401.761
IT638	373.958
IT639	337.006
IT640	393.465
IT641	396.682
IT642	440.521
IT643	430.844
IT644	336.383
IT645	402.731
IT646	446.323
IT647	397.487
IT648	453.848
IT649	450.217
IT650	435.215
IT651	352.084
IT652	429.312
IT653	332.794
IT654	306.671
IT655	336.063
IT656	340.553
IT657	476.335
IT658	409.535
IT659	312.514
IT660	456.307
IT661	482.15
IT662	341.698
IT663	314.549
IT664	391.723
IT665	463.861
IT666	365.723
IT667	400.449
IT668	385.973
IT669	325.383
IT670	403.517
IT671	405.938
IT672	365.594
IT673	452.761
IT674	344.395
IT675	377.434
IT676	415.876
IT677	366.582
IT678	414.924
IT679	317.874
IT680	358.373
IT681	406.779
IT682	371.72
IT683	318.619
IT684	318.373
IT685	319.609
IT686	329.793
IT687	355.875
IT688	424.469
IT689	302.832
IT690	401.562
IT691	457.763
IT692	458.222
IT693	574.606
IT694	476.625
IT695	382.741
IT696	466.334
IT697	398.775
IT698	484.1
IT699	448.74
IT700	622.077
IT701	462.524
IT702	443.235
IT703	482.7
IT704	419.333
IT705	487.857
IT706	475.197
IT707	496.595
IT708	470.405
IT709	478.94
IT710	393.667
IT711	469.333
IT712	541.192
IT713	450.5
IT714	570.2
IT715	456.214
IT716	409.238
IT717	431.494
IT718	336.698
IT719	464.253
IT720	437.599
IT721	403.595
IT722	478.743
IT723	472.464
IT724	465.737
IT725	513.167
IT726	730.449
IT727	620.168
IT728	501.755
IT729	576.045
IT730	603.299
IT731	559.018
IT732	443.599
IT733	380.576
IT734	447.667
IT735	540.632
IT736	463.34
IT737	490.822
IT738	485.618
IT739	383.125
IT740	480.63
IT741	485.409
IT742	502.667
IT743	564.571
IT744	531.238
IT745	433.351
IT746	469.044
IT747	523.87
IT748	436.641
IT749	454.844
IT750	449.485
IT751	454.683
IT752	502.731
IT753	440.439
IT754	405.356
IT755	456.868
IT756	521.646
IT757	513.77
IT758	486.975
IT759	563.935
IT760	581.443
IT761	490.747
IT762	468.038
IT763	651.733
IT764	627.024
IT765	465.007
IT766	539.738
IT767	467.161
IT768	505.55
IT769	524.583
IT770	631.522
IT771	525.793
IT772	463.321
IT773	538.993
IT774	490.297
IT775	721.262
IT776	512.715
IT777	539.137
IT778	471.352
IT779	489.357
IT780	555.594
IT781	500
IT782	458.492
IT783	389.59
IT784	480.304
IT785	515.972
IT786	562.162
IT787	427.067
IT788	438.77
IT789	399.086
IT790	408.434
IT791	607.835
IT792	725.489
IT793	600.59
IT794	580.231
IT795	618.578
IT796	574.583
IT797	545.773
IT798	510.346
IT799	630.313
UK0	403.376
UK1	487.751
UK10	387.505
UK100	423.363
UK1000	319.046
UK1001	333.108
UK1002	320.19
UK1003	338.708
UK1004	328.135
UK1005	295.488
UK1006	394.493
UK101	499.637
UK102	574.788
UK103	445.09
UK104	515.69
UK105	521.798
UK106	582.991
UK107	496.786
UK108	485.532
UK109	485.433
UK11	473.969
UK110	398.021
UK111	529.034
UK112	379.107
UK113	481.043
UK114	439.039
UK115	499.922
UK116	493.151
UK117	408.616
UK118	443.427
UK119	412.984
UK12	409.189
UK120	559.372
UK121	470.904
UK122	434.013
UK123	433.594
UK124	394.15
UK125	444.652
UK126	462.003
UK127	481.539
UK128	491.276
UK129	412.311
UK13	701.478
UK130	523.418
UK131	571.839
UK132	478.312
UK133	455.62
UK134	494.09
UK135	416.474
UK136	454.026
UK137	572.031
UK138	487.514
UK139	531.284
UK14	551.896
UK140	437.634
UK141	400.943
UK142	360.548
UK143	475.84
UK144	358.954
UK145	503.258
UK146	363.133
UK147	372.855
UK148	362.873
UK149	543.325
UK15	575.199
UK150	609.245
UK151	449.386
UK152	503.589
UK153	426.07
UK154	410.557
UK155	594.589
UK156	417.762
UK157	476.657
UK158	448.133
UK159	407.346
UK16	507.11
UK160	542.73
UK161	384.332
UK162	383.509
UK163	436.706
UK164	380.9
UK165	362.164
UK166	556.144
UK167	396.911
UK168	421.407
UK169	573.845
UK17	378.227
UK170	459.827
UK171	437.085
UK172	523.987
UK173	472.263
UK174	391.053
UK175	406.841
UK176	402.406
UK177	478.688
UK178	353.603
UK179	502.39
UK18	446.468
UK180	567.063
UK181	496.684
UK182	564.389
UK183	416.915
UK184	544.914
UK185	553.549
UK186	412.986
UK187	502.429
UK188	473.284
UK189	518.742
UK19	558.23
UK190	431.706
UK191	429.362
UK192	483.642
UK193	428.532
UK194	506.725
UK195	516.553
UK196	518.575
UK197	452.351
UK198	489.873
UK199	419.45
UK2	432.435
UK20	468.714
UK200	440.434
UK201	414.058
UK202	411.164
UK203	569.039
UK204	355.686
UK205	615.258
UK206	403.275
UK207	430.212
UK208	319.598
UK209	412.126
UK21	468.418
UK210	410.872
UK211	385.796
UK213	441.057
UK214	449.354
UK215	455.32
UK216	394.871
UK217	455.67
UK218	464.853
UK219	423.983
UK22	397.386
UK220	398.104
UK221	334.076
UK222	344.587
UK223	386.401
UK224	291.647
UK225	332.824
UK226	420.401
UK227	323.405
UK228	363.106
UK229	386.819
UK23	535.075
UK230	346.865
UK231	317.978
UK232	376.684
UK233	377.143
UK234	331.138
UK235	320.506
UK236	370.972
UK237	320.872
UK238	374.356
UK239	385.94
UK24	472.231
UK240	347.56
UK241	458.147
UK242	442.651
UK243	389.864
UK244	561.64
UK245	474.364
UK246	418.974
UK247	511.649
UK248	500.823
UK249	456.064
UK25	675.28
UK250	438.464
UK251	452.032
UK252	311.029
UK253	390.921
UK254	337.671
UK255	380.226
UK256	383.493
UK257	385.991
UK258	409.635
UK259	439.558
UK26	474.282
UK260	442.058
UK261	385.205
UK262	647.722
UK263	547.556
UK264	379.55
UK265	449.839
UK266	518.516
UK267	348.213
UK268	370.759
UK269	391.013
UK27	569.308
UK270	380.085
UK271	496.189
UK272	329.023
UK273	333.519
UK274	430.514
UK275	364.839
UK276	445.635
UK277	333.437
UK278	385.617
UK279	328.515
UK28	492.922
UK280	518.48
UK281	428.214
UK282	348.88
UK283	470.009
UK284	473.123
UK285	511.716
UK286	607.059
UK287	462.078
UK288	481.432
UK289	434.084
UK29	444.982
UK290	436.647
UK291	365.2
UK292	381.774
UK293	463.613
UK294	525.613
UK295	496.79
UK296	434.968
UK297	337.595
UK298	471.245
UK299	298.917
UK3	420.495
UK30	408.746
UK300	489.095
UK301	382.43
UK302	370.253
UK303	333.089
UK304	418.298
UK305	386.81
UK306	475.45
UK307	453.554
UK308	385.092
UK309	383.422
UK31	410.031
UK310	376.327
UK311	388.692
UK312	324.849
UK313	584.717
UK314	357.11
UK315	478.473
UK316	445.143
UK317	322.085
UK318	461.377
UK319	392.087
UK32	417.708
UK320	434.905
UK321	419.243
UK322	357.15
UK323	338.269
UK324	312.158
UK325	321.065
UK326	360.448
UK327	308.373
UK328	320.273
UK329	323.97
UK33	407.413
UK330	310.072
UK331	392.849
UK332	368.539
UK333	391.786
UK334	381.423
UK335	344.443
UK336	430.765
UK337	422.527
UK338	394.558
UK339	396.616
UK34	504.296
UK340	381.076
UK341	366.591
UK342	418.735
UK343	466.284
UK344	424.111
UK345	523.33
UK346	403.468
UK347	484.28
UK348	418.904
UK349	428
UK35	479.418
UK350	476.936
UK351	392.315
UK352	446.249
UK353	479.542
UK354	377.06
UK355	347.702
UK356	366.037
UK357	397.315
UK358	365.644
UK359	355.96
UK36	283.671
UK360	429.959
UK361	374.646
UK362	378.882
UK363	405.794
UK364	434.982
UK365	345.059
UK366	403.982
UK367	472.589
UK368	468.772
UK369	423.498
UK37	461.937
UK370	375.289
UK371	540.091
UK372	308.985
UK373	330.473
UK374	321.527
UK375	355.03
UK376	404.687
UK377	423.288
UK378	327.038
UK379	346.905
UK38	515.522
UK380	403.373
UK381	448.391
UK382	373.975
UK383	330.106
UK384	335.895
UK385	297.755
UK386	315.595
UK387	304.482
UK388	414.174
UK389	341.438
UK39	438.681
UK390	452.799
UK391	378.352
UK392	393.61
UK393	373.491
UK394	313.152
UK395	326.514
UK396	475.625
UK397	336.084
UK398	329.327
UK399	284.43
UK4	675.943
UK40	493.484
UK41	385.253
UK42	425.249
UK43	538.544
UK44	523.546
UK45	567.975
UK46	350.314
UK47	344.495
UK48	373.053
UK49	346.036
UK5	497.046
UK50	344.448
UK51	410.532
UK52	441.994
UK53	340.636
UK54	341.96
UK55	375.543
UK56	365.337
UK57	368.773
UK58	389.08
UK59	363.016
UK6	466.65
UK60	374.217
UK61	414.624
UK62	458.976
UK63	490.286
UK64	463.815
UK65	454.99
UK66	372.152
UK67	401.13
UK68	447.782
UK69	390.464
UK7	518.143
UK70	431.791
UK71	418.581
UK72	578.708
UK73	518.514
UK74	461.151
UK75	426.685
UK76	577.985
UK77	472.696
UK78	519.758
UK79	527.127
UK8	553.186
UK80	503.511
UK81	472.242
UK82	443.987
UK83	461.053
UK84	421.862
UK85	485.962
UK86	524.128
UK87	433.347
UK88	437.812
UK89	348.34
UK9	462.467
UK90	378.831
UK91	449.549
UK92	525.897
UK93	487.265
UK94	427.633
UK95	414.625
UK96	481.94
UK97	418.276
UK98	456.562
UK99	389.713

## Sheet: Merged_methane
sample_id	methane emission (g/d)
01_J	520
02_J	568
03_J	628
04_J	559
05_J	498
06_J	503
07_J	600
08_J	586
09_J	605
100	322
101	424
102	351
103	386
104	309
104_c	344.51
105	450
106	334
106_c	443.51
107	508
107_c	457.51
108	488
108_c	347.51
109	375
109_c	459.51
10_J	581
110_c	384.51
111	430
111_c	385.51
112	302
112_c	396.51
113	325
113_c	334.51
114	395
114_c	366.51
115	481
115_c	432.51
116	420
116_c	437.51
117	414
117_c	319.51
118_c	380.51
119	296
11_J	575
120	299
120_c	407.51
121	362
121_c	433.51
122	360
122_c	352.51
123	307
123_c	387.51
124_c	417.51
125	371
125_c	426.51
126	340
127	316
127_c	325.51
128	300
128_c	468.51
129	408
129_c	331.51
12_J	587
130	414
130_c	375.51
131	347
131_c	466.51
132	343
133	381
133_c	410.51
134	390
134_c	383.51
135	297
135_c	463.51
136	339
136_c	478.51
137	385
137_c	333.51
138	374
138_c	495.51
139	328
139_c	431.51
13_J	606
140_c	378.51
141	369
141_c	487.51
142	294
143	325
143_c	355.51
144	336
144_c	322.51
145	460
145_c	506.51
146	332
146_c	454.51
147	380
147_c	468.51
148	398
148_c	394.51
149_c	354.51
14_J	511
150	399
150_c	488.51
151	342
151_c	379.51
152	329
152_c	320.51
153	328
153_c	397.51
154	434
154_c	528.51
155	317
155_c	502.51
156	376
156_c	432.51
157	360
157_c	415.51
158	376
158_c	519.51
159	442
159_c	431.51
15_J	472
160	382
160_c	472.51
161	401
163	439
163_c	379.51
164	397
164_c	377.51
165	347
165_c	315.51
166	288
166_c	486.51
167	349
167_c	369.51
168	316
169	459
169_c	473.51
16_J	562
170	326
170_c	383.51
171	491
172	418
173	333
173_c	372.51
174	329
174_c	306.51
176	371
176_c	400.51
177	562
177_c	457.51
178	319
178_c	383.51
179	351
17_J	557
180	419
181	401
181_c	387.51
182	406
182_c	440.51
184_c	459.51
185	436
185_c	353.51
186	513
186_c	353.51
187	299
187_c	373.51
188	307
188_c	401.51
189_c	384.51
191	418
191_c	411.51
192	390
193	331
193_c	333.51
194	325
194_c	450.51
195	342
195_c	341.51
196	357
196_c	390.51
197	461
198	382
199	333
199_c	481.51
19_J	511
200	419
200_c	408.51
201	317
201_c	356.51
202	380
202_c	433.51
203	438
203_c	368.51
204	385
204_c	519.51
205	418
206_c	526.51
207	350
208	330
209	292
20_J	569
210	349
211	354
212	373
213	487
214	396
215	354
216	381
217	343
219	358
220	331
221	483
222	381
223	404
224	340
225	413
226	357
227	585
228	336
229	375
22_J	617
230	299
231	359
232	375
233	357
234	329
235	370
238	376
239	338
23_J	567
240	468
241	332
242	377
243	371
244	318
245	413
246	358
247	366
248	406
24_J	536
250	331
251	363
252	393
253	302
254	315
255	337
256	317
257	310
258	468
259	346
25_J	585
261	327
262	334
263	417
264	345
265	379
266	551
267	402
26_J	569
270	294
272	336
273	361
275	342
277	334
278	398
279	423
27_J	598
280	446
281	417
282	382
283	504
284	321
285	417
286	372
287	518
288	428
289	367
28_J	535
290	426
291	364
292	341
293	567
294	400
295	402
296	445
297	430
299	338
29_J	523
300	363
301	462
302	449
303	514
304	439
305	451
307	360
309	349
30_J	507
310	435
311	408
312	427
313	440
314	373
315	383
316	448
317	316
318	409
319	387
31_J	517
320	376
322	644
323	292
324	366
325	345
326	465
327	333
328	451
329	424
32_J	591
330	420
331	455
332	494
333	334
334	359
335	423
336	315
337	406
338	365
339	474
33_J	523
340	388
341	416
342	347
343	332
344	349
345	302
346	423
347	464
348	386
349	490
34_J	587
350	332
351	453
352	398
353	317
354	366
355	333
356	308
359	470
35_J	476
360	401
361	382
362	284
363	405
364	344
365	330
366	338
367	344
368	370
369	466
36_J	493
370	390
371	421
372	346
373	424
374	318
375	405
376	450
377	418
378	486
37_J	494
380	320
381	375
382	388
383	332
384	338
385	348
386	320
387	518
388	341
389	393
38_J	585
390	321
391	487
392	458
393	307
394	342
395	401
396	394
397	501
398	555
399	482
39_J	616
401	379
402	371
403	388
404	376
405	392
406	492
407	476
408	359
409	431
40_J	539
410	379
411	378
412	372
413	435
414	409
415	381
416	372
417	433
418	322
419	421
420	367
421	447
422	349
423	377
424	388
425	321
426	340
427	431
428	408
429	337
430	385
431	352
432	339
433	304
434	341
435	314
436	364
437	318
438	460
439	269
440	410
441	396
442	398
443	404
444	386
445	489
446	384
447	371
448	466
449	383
450	401
451	309
452	293
453	401
454	394
455	388
456	455
457	405
458	308
459	385
460	407
461	484
462	388
463	345
464	320
465	581
466	447
467	490
468	306
469	374
470	350
471	439
472	423
473	475
474	469
475	477
476	502
477	373
478	322
479	356
480	367
481	341
482	424
483	371
484	368
485	472
486	415
487	352
488	379
489	338
490	331
491	448
492	321
493	417
494	310
495	422
496	467
497	434
498	395
499	391
50	446
500	349
501	376
502	330
503	386
504	306
505	318
506	411
507	390
508	422
509	344
51	315
510	366
511	404
512	473
513	388
514	434
515	344
516	371
517	318
518	435
519	456
52	442
520	320
529	450
53	454
534	452
536	403
537	413
538	402
54	475
547	416
55	333
553	462
56	318
563	471
567	360
57	391
572	364
574	374
575	461
576	506
578	350
58	382
587	435
589	385
59	390
590	515
60	462
61	427
617	438
618	404
619	444
62	337
620	445
621	455
622	356
623	318
624	496
625	360
627	600
628	334
629	302
63	392
630	415
631	387
632	397
633	418
634	445
635	414
636	413
637	442
638	363
639	411
64	331
640	440
641	507
642	470
643	410
644	423
645	393
646	547
647	415
648	331
649	372
65	382
650	527
651	344
652	453
653	408
654	361
655	429
656	350
658	336
659	330
66	336
660	375
661	428
662	498
663	349
664	325
665	562
666	416
667	324
668	396
67	434
670	424
671	325
672	406
673	402
674	373
675	508
676	498
677	319
678	319
679	442
68	520
680	397
681	408
683	367
684	502
685	315
686	499
687	414
688	366
689	515
69	365
690	454
691	450
692	385
693	429
694	385
695	385
696	571
697	335
698	390
699	336
70	362
700	346
701	375
702	443
703	405
704	520
705	409
706	357
707	410
708	496
709	357
71	451
710	449
711	403
712	321
713	496
714	388
715	376
716	385
717	430
718	344
719	324
72	347
720	348
721	432
722	544
723	365
724	411
725	427
726	455
727	400
728	293
729	370
72_c	364.51
73	421
730	318
731	370
732	359
733	294
734	381
735	392
736	463
737	370
738	487
739	472
74	424
740	448
741	359
742	385
743	410
744	439
745	382
746	363
747	347
748	384
749	372
75	342
750	390
751	430
752	429
753	509
754	365
755	403
756	403
757	469
758	320
759	439
76	365
760	352
761	403
762	358
763	388
764	352
765	353
766	358
767	388
768	434
769	452
77	376
770	530
771	350
772	328
773	372
774	370
775	341
78	363
79	305
80	424
82	418
83	453
84	441
85	423
86	365
87	422
89	369
90	415
91	339
92	403
93	445
94	430
95	418
96	467
97	324
98	448
99	340
IT1007	541.44
IT1008	712.719
IT1009	582.061
IT1010	545.326
IT1011	582.26
IT1012	683.235
IT1013	658.535
IT1014	524.039
IT1015	510.037
IT1016	541.56
IT400	345.287
IT401	283.673
IT402	247.833
IT403	277.136
IT404	230.415
IT405	275.252
IT406	357.748
IT407	347.941
IT408	264.527
IT409	187.404
IT410	264.475
IT411	406.319
IT412	252.184
IT413	355.013
IT414	299
IT415	276.044
IT416	290.073
IT417	300.637
IT418	314.035
IT419	287.921
IT420	337.264
IT421	245.236
IT422	269.633
IT423	270.983
IT424	290.059
IT425	318.226
IT426	234.679
IT427	387.589
IT428	261.269
IT429	301.737
IT430	268.77
IT431	254.125
IT432	292.957
IT433	235.223
IT434	320.667
IT435	217.478
IT436	282.037
IT437	235.567
IT438	182.669
IT439	299.878
IT440	255.778
IT441	293.368
IT442	268.119
IT443	246.936
IT444	355.532
IT445	245.373
IT446	210.735
IT447	285.482
IT448	227.506
IT449	275.308
IT450	258.117
IT451	225.08
IT452	333.536
IT453	275.833
IT454	248.524
IT455	272.267
IT456	313.222
IT457	301.235
IT458	220.077
IT459	224.296
IT460	296.42
IT461	242.292
IT462	204.906
IT463	309.701
IT464	201.775
IT465	247.152
IT466	260.804
IT467	224.339
IT468	207.684
IT469	272.8
IT470	451.435
IT471	256.929
IT472	258.919
IT473	339.817
IT474	392.035
IT475	447.729
IT476	401.993
IT477	401.872
IT478	375.751
IT479	441.939
IT480	543.344
IT481	409.234
IT482	455.267
IT483	420.758
IT484	442.356
IT485	455.806
IT486	375.085
IT487	420.417
IT488	402.642
IT489	427.806
IT490	475.868
IT491	512.395
IT492	563.479
IT493	519.235
IT494	613.522
IT496	420.44
IT497	476.417
IT498	427.2
IT499	378.934
IT500	392.542
IT501	373.438
IT502	430.127
IT503	424.534
IT504	349.392
IT505	521.311
IT506	507.123
IT507	422.606
IT508	424.483
IT509	361.182
IT510	372.842
IT511	513.824
IT512	489.058
IT513	435.664
IT514	382.069
IT515	408.856
IT516	417.008
IT517	355.767
IT518	395.88
IT519	512.79
IT520	543.127
IT521	398.827
IT522	386.484
IT523	316.824
IT524	480.928
IT525	425.967
IT526	320.262
IT527	434.353
IT528	305.046
IT529	305.018
IT530	418.378
IT531	315.383
IT532	317.989
IT533	271.229
IT534	261.811
IT535	375.222
IT536	358.889
IT537	431.417
IT539	423.906
IT540	265.224
IT541	323.62
IT542	388.594
IT543	385.99
IT544	316.525
IT545	304.574
IT546	258.885
IT547	286.942
IT548	359.578
IT549	243.068
IT550	273.373
IT551	343.366
IT552	330.703
IT553	367.652
IT554	312.553
IT555	327.933
IT556	392.357
IT557	305.571
IT558	352.402
IT559	306.333
IT560	269.055
IT561	350.627
IT562	345.328
IT563	292.333
IT564	300.969
IT565	344.427
IT566	249.468
IT567	231.416
IT568	297.153
IT569	335.654
IT570	318.502
IT571	256.498
IT572	202.038
IT573	369.778
IT574	402.143
IT575	281.65
IT576	308.083
IT577	230.82
IT578	436.381
IT579	354.438
IT580	305.222
IT581	298.551
IT582	343.377
IT583	248.772
IT584	284.295
IT585	235.736
IT586	251.672
IT587	278.347
IT588	316.713
IT589	309.893
IT590	272.788
IT591	259.232
IT592	177.624
IT593	271.197
IT594	356.482
IT595	237.134
IT596	226.194
IT597	449.356
IT598	431
IT599	424.333
IT600	367.683
IT601	361.155
IT602	332.836
IT603	337.026
IT604	371.088
IT605	352.033
IT606	362.115
IT607	341.346
IT608	268.306
IT609	397.057
IT610	347.905
IT611	347.577
IT612	362.044
IT613	369.162
IT614	379.004
IT615	367.014
IT616	366.303
IT617	370.425
IT618	347.037
IT619	354.483
IT620	331.012
IT621	345.108
IT622	344.679
IT623	378.404
IT624	338.178
IT625	410.501
IT626	361.785
IT627	357.015
IT628	538
IT629	376.338
IT630	422.692
IT631	436.42
IT632	375.006
IT633	443.073
IT634	438.656
IT635	427.557
IT636	342.075
IT637	401.761
IT638	373.958
IT639	337.006
IT640	393.465
IT641	396.682
IT642	440.521
IT643	430.844
IT644	336.383
IT645	402.731
IT646	446.323
IT647	397.487
IT648	453.848
IT649	450.217
IT650	435.215
IT651	352.084
IT652	429.312
IT653	332.794
IT654	306.671
IT655	336.063
IT656	340.553
IT657	476.335
IT658	409.535
IT659	312.514
IT660	456.307
IT661	482.15
IT662	341.698
IT663	314.549
IT664	391.723
IT665	463.861
IT666	365.723
IT667	400.449
IT668	385.973
IT669	325.383
IT670	403.517
IT671	405.938
IT672	365.594
IT673	452.761
IT674	344.395
IT675	377.434
IT676	415.876
IT677	366.582
IT678	414.924
IT679	317.874
IT680	358.373
IT681	406.779
IT682	371.72
IT683	318.619
IT684	318.373
IT685	319.609
IT686	329.793
IT687	355.875
IT688	424.469
IT689	302.832
IT690	401.562
IT691	457.763
IT692	458.222
IT693	574.606
IT694	476.625
IT695	382.741
IT696	466.334
IT697	398.775
IT698	484.1
IT699	448.74
IT700	622.077
IT701	462.524
IT702	443.235
IT703	482.7
IT704	419.333
IT705	487.857
IT706	475.197
IT707	496.595
IT708	470.405
IT709	478.94
IT710	393.667
IT711	469.333
IT712	541.192
IT713	450.5
IT714	570.2
IT715	456.214
IT716	409.238
IT717	431.494
IT718	336.698
IT719	464.253
IT720	437.599
IT721	403.595
IT722	478.743
IT723	472.464
IT724	465.737
IT725	513.167
IT726	730.449
IT727	620.168
IT728	501.755
IT729	576.045
IT730	603.299
IT731	559.018
IT732	443.599
IT733	380.576
IT734	447.667
IT735	540.632
IT736	463.34
IT737	490.822
IT738	485.618
IT739	383.125
IT740	480.63
IT741	485.409
IT742	502.667
IT743	564.571
IT744	531.238
IT745	433.351
IT746	469.044
IT747	523.87
IT748	436.641
IT749	454.844
IT750	449.485
IT751	454.683
IT752	502.731
IT753	440.439
IT754	405.356
IT755	456.868
IT756	521.646
IT757	513.77
IT758	486.975
IT759	563.935
IT760	581.443
IT761	490.747
IT762	468.038
IT763	651.733
IT764	627.024
IT765	465.007
IT766	539.738
IT767	467.161
IT768	505.55
IT769	524.583
IT770	631.522
IT771	525.793
IT772	463.321
IT773	538.993
IT774	490.297
IT775	721.262
IT776	512.715
IT777	539.137
IT778	471.352
IT779	489.357
IT780	555.594
IT781	500
IT782	458.492
IT783	389.59
IT784	480.304
IT785	515.972
IT786	562.162
IT787	427.067
IT788	438.77
IT789	399.086
IT790	408.434
IT791	607.835
IT792	725.489
IT793	600.59
IT794	580.231
IT795	618.578
IT796	574.583
IT797	545.773
IT798	510.346
IT799	630.313
UK0	403.376
UK1	487.751
UK10	387.505
UK100	423.363
UK1000	319.046
UK1001	333.108
UK1002	320.19
UK1003	338.708
UK1004	328.135
UK1005	295.488
UK1006	394.493
UK101	499.637
UK102	574.788
UK103	445.09
UK104	515.69
UK105	521.798
UK106	582.991
UK107	496.786
UK108	485.532
UK109	485.433
UK11	473.969
UK110	398.021
UK111	529.034
UK112	379.107
UK113	481.043
UK114	439.039
UK115	499.922
UK116	493.151
UK117	408.616
UK118	443.427
UK119	412.984
UK12	409.189
UK120	559.372
UK121	470.904
UK122	434.013
UK123	433.594
UK124	394.15
UK125	444.652
UK126	462.003
UK127	481.539
UK128	491.276
UK129	412.311
UK13	701.478
UK130	523.418
UK131	571.839
UK132	478.312
UK133	455.62
UK134	494.09
UK135	416.474
UK136	454.026
UK137	572.031
UK138	487.514
UK139	531.284
UK14	551.896
UK140	437.634
UK141	400.943
UK142	360.548
UK143	475.84
UK144	358.954
UK145	503.258
UK146	363.133
UK147	372.855
UK148	362.873
UK149	543.325
UK15	575.199
UK150	609.245
UK151	449.386
UK152	503.589
UK153	426.07
UK154	410.557
UK155	594.589
UK156	417.762
UK157	476.657
UK158	448.133
UK159	407.346
UK16	507.11
UK160	542.73
UK161	384.332
UK162	383.509
UK163	436.706
UK164	380.9
UK165	362.164
UK166	556.144
UK167	396.911
UK168	421.407
UK169	573.845
UK17	378.227
UK170	459.827
UK171	437.085
UK172	523.987
UK173	472.263
UK174	391.053
UK175	406.841
UK176	402.406
UK177	478.688
UK178	353.603
UK179	502.39
UK18	446.468
UK180	567.063
UK181	496.684
UK182	564.389
UK183	416.915
UK184	544.914
UK185	553.549
UK186	412.986
UK187	502.429
UK188	473.284
UK189	518.742
UK19	558.23
UK190	431.706
UK191	429.362
UK192	483.642
UK193	428.532
UK194	506.725
UK195	516.553
UK196	518.575
UK197	452.351
UK198	489.873
UK199	419.45
UK2	432.435
UK20	468.714
UK200	440.434
UK201	414.058
UK202	411.164
UK203	569.039
UK204	355.686
UK205	615.258
UK206	403.275
UK207	430.212
UK208	319.598
UK209	412.126
UK21	468.418
UK210	410.872
UK211	385.796
UK213	441.057
UK214	449.354
UK215	455.32
UK216	394.871
UK217	455.67
UK218	464.853
UK219	423.983
UK22	397.386
UK220	398.104
UK221	334.076
UK222	344.587
UK223	386.401
UK224	291.647
UK225	332.824
UK226	420.401
UK227	323.405
UK228	363.106
UK229	386.819
UK23	535.075
UK230	346.865
UK231	317.978
UK232	376.684
UK233	377.143
UK234	331.138
UK235	320.506
UK236	370.972
UK237	320.872
UK238	374.356
UK239	385.94
UK24	472.231
UK240	347.56
UK241	458.147
UK242	442.651
UK243	389.864
UK244	561.64
UK245	474.364
UK246	418.974
UK247	511.649
UK248	500.823
UK249	456.064
UK25	675.28
UK250	438.464
UK251	452.032
UK252	311.029
UK253	390.921
UK254	337.671
UK255	380.226
UK256	383.493
UK257	385.991
UK258	409.635
UK259	439.558
UK26	474.282
UK260	442.058
UK261	385.205
UK262	647.722
UK263	547.556
UK264	379.55
UK265	449.839
UK266	518.516
UK267	348.213
UK268	370.759
UK269	391.013
UK27	569.308
UK270	380.085
UK271	496.189
UK272	329.023
UK273	333.519
UK274	430.514
UK275	364.839
UK276	445.635
UK277	333.437
UK278	385.617
UK279	328.515
UK28	492.922
UK280	518.48
UK281	428.214
UK282	348.88
UK283	470.009
UK284	473.123
UK285	511.716
UK286	607.059
UK287	462.078
UK288	481.432
UK289	434.084
UK29	444.982
UK290	436.647
UK291	365.2
UK292	381.774
UK293	463.613
UK294	525.613
UK295	496.79
UK296	434.968
UK297	337.595
UK298	471.245
UK299	298.917
UK3	420.495
UK30	408.746
UK300	489.095
UK301	382.43
UK302	370.253
UK303	333.089
UK304	418.298
UK305	386.81
UK306	475.45
UK307	453.554
UK308	385.092
UK309	383.422
UK31	410.031
UK310	376.327
UK311	388.692
UK312	324.849
UK313	584.717
UK314	357.11
UK315	478.473
UK316	445.143
UK317	322.085
UK318	461.377
UK319	392.087
UK32	417.708
UK320	434.905
UK321	419.243
UK322	357.15
UK323	338.269
UK324	312.158
UK325	321.065
UK326	360.448
UK327	308.373
UK328	320.273
UK329	323.97
UK33	407.413
UK330	310.072
UK331	392.849
UK332	368.539
UK333	391.786
UK334	381.423
UK335	344.443
UK336	430.765
UK337	422.527
UK338	394.558
UK339	396.616
UK34	504.296
UK340	381.076
UK341	366.591
UK342	418.735
UK343	466.284
UK344	424.111
UK345	523.33
UK346	403.468
UK347	484.28
UK348	418.904
UK349	428
UK35	479.418
UK350	476.936
UK351	392.315
UK352	446.249
UK353	479.542
UK354	377.06
UK355	347.702
UK356	366.037
UK357	397.315
UK358	365.644
UK359	355.96
UK36	283.671
UK360	429.959
UK361	374.646
UK362	378.882
UK363	405.794
UK364	434.982
UK365	345.059
UK366	403.982
UK367	472.589
UK368	468.772
UK369	423.498
UK37	461.937
UK370	375.289
UK371	540.091
UK372	308.985
UK373	330.473
UK374	321.527
UK375	355.03
UK376	404.687
UK377	423.288
UK378	327.038
UK379	346.905
UK38	515.522
UK380	403.373
UK381	448.391
UK382	373.975
UK383	330.106
UK384	335.895
UK385	297.755
UK386	315.595
UK387	304.482
UK388	414.174
UK389	341.438
UK39	438.681
UK390	452.799
UK391	378.352
UK392	393.61
UK393	373.491
UK394	313.152
UK395	326.514
UK396	475.625
UK397	336.084
UK398	329.327
UK399	284.43
UK4	675.943
UK40	493.484
UK41	385.253
UK42	425.249
UK43	538.544
UK44	523.546
UK45	567.975
UK46	350.314
UK47	344.495
UK48	373.053
UK49	346.036
UK5	497.046
UK50	344.448
UK51	410.532
UK52	441.994
UK53	340.636
UK54	341.96
UK55	375.543
UK56	365.337
UK57	368.773
UK58	389.08
UK59	363.016
UK6	466.65
UK60	374.217
UK61	414.624
UK62	458.976
UK63	490.286
UK64	463.815
UK65	454.99
UK66	372.152
UK67	401.13
UK68	447.782
UK69	390.464
UK7	518.143
UK70	431.791
UK71	418.581
UK72	578.708
UK73	518.514
UK74	461.151
UK75	426.685
UK76	577.985
UK77	472.696
UK78	519.758
UK79	527.127
UK8	553.186
UK80	503.511
UK81	472.242
UK82	443.987
UK83	461.053
UK84	421.862
UK85	485.962
UK86	524.128
UK87	433.347
UK88	437.812
UK89	348.34
UK9	462.467
UK90	378.831
UK91	449.549
UK92	525.897
UK93	487.265
UK94	427.633
UK95	414.625
UK96	481.94
UK97	418.276
UK98	456.562
UK99	389.713
